# Supplementary material for: Spontaneous mutations and mutational responses to penicillin treatment in the bacterial pathogen Streptococcus pneumoniae D39
Source: Mar Life Sci Technol. 2024 Apr 16;6(2):198–211. doi: 10.1007/s42995-024-00220-6 (PMC11136922; doi:10.1007/s42995-024-00220-6)
Supplement: Supplementary file 1 — Supplementary file1 (XLSX 1458 KB) [file 42995_2024_220_MOESM1_ESM.xlsx]

## Sheet: S1
Table S1. Details of MA experiments, Streptococcus pneumoniae strains and oligonucleotide primers
Generations of the MA experiments
Group	Penicillin concentration (ng/μL)	Generations per transfer	Notes
Strep_WT_A	0	17.17
Strep_WT_B	0.002	17.02
Strep_WT_C	0.004	16.46
Strep_WT_D	0.006	16.29
Strep_WT_E	0.008	16.67
Strep_mutSA	0	17.64
Strep_mutSB	0.002	17.39
Strep_mutSC	0.004	16.49
Strep_mutSD	0.006	16.64
Strep_mutSE	0.008	16.8
Strep_mutXA	0	16.62
Strep_mutXB	0.002	16.54
Strep_mutXC	0.004	16.61
Strep_mutXD	0.006	16.79
Strep_mutXE	0.008	16.14
Strep_mutYA	0	16.79
Strep_mutYB	0.002	15.5
Strep_mutYC	0.004	16.41
Strep_mutYD	0.006	16.86
Strep_mutYE	0.008	15.51
Strains used in this study
Strain number	Genotype (description)a	Antibiotic resistancea	Reference or source
IU1690	D39 (D39W), Wild-type	None	(Lanie et al. 2007; Slager et al. 2018)
IU11536	D39 ∆mutS (spd_1903)::Pc-erm (IU1690 X fusion ∆mutS::Pc-erm)	ErmR	This study
IU11542	D39 ∆mutY (spd_1086)::Pc-erm (IU1690 X fusion ∆mutY::Pc-erm)	ErmR	This study
IU12079	D39 ∆mutX (spd_1031)::Pc-erm (IU1945 X fusion ∆mutX::Pc-erm)	ErmR	This study
Primers used to construct strains
Primer	Sequence (5′ to 3′)	Templateb	Amplicon Product
For construction of IU11536 (ΔmutS::Pc-erm)
P624	TCAGCCAGTTCAGCCGCAATCATTTGTGGT	D39	5′ fragment with 30 bp of 5′ mutS
P626	CATTATCCATTAAAAATCAAACGGATCCTAATATTGCTTTTTAATATCCACATACTGTTG
Kan rpsL forward	TAGGATCCGTTTGATTTTTAATGGATAATG	Pc-erm cassette	Pc-erm
Kan rpsL reverse	GGGCCCCTTTCCTTATGCTTTTG
P627	CAAAAGCATAAGGAAAGGGGCCCTATAATATGACACCTATGCAGGTTATGAATGTC	D39	3′ fragment with 60 bp of 3′ mutS
P625	AATACGACGCATGGAAATCATGGCACGGCT
For construction of IU11542 (ΔmutY::Pc-erm)
P1241	GCAGTTGTTATTGTCGCAACCCTTCGTGCC	D39	5′ fragment with 90 bp of 5′ mutY
P1243	CATTATCCATTAAAAATCAAACGGATCCTATTCATCATACCAAGCGAGAAGTTTCTC
Kan rpsL forward	TAGGATCCGTTTGATTTTTAATGGATAATG	Pc-erm cassette	Pc-erm
Kan rpsL reverse	GGGCCCCTTTCCTTATGCTTTTG
P1244	CAAAAGCATAAGGAAAGGGGCCCCCCCAACAAAAAATCTGGCAGG	D39	3′ fragment with 60 bp of 3′ mutY
P1242	CGGCTGGGCGTATCTTCAATCTTCTCACGC
For construction of IU12079 (ΔmutX::Pc-erm)
P1237	ATGAAGGAGTCGGCTATGGAACACTCGTCT	D39	5′ fragment with 60 bp of 5′ mutX
P1239	CATTATCCATTAAAAATCAAACGGATCCTAATGGAGCATGAGCAGTTCTTTCCC
Kan rpsL forward	TAGGATCCGTTTGATTTTTAATGGATAATG	Pc-erm cassette	Pc-erm
Kan rpsL reverse	GGGCCCCTTTCCTTATGCTTTTG
P1240	CAAAAGCATAAGGAAAGGGGCCCGCCAAGTTTGTTTATGATGGGGATAAAT	D39	3′ fragment with 60 bp of 3′ mutX
P1238	TAACGGCACGACGGTCTGATTCCAAACGAA
aAntibiotic resistance markers: ErmR, erythromycin
bD39 Genomic DNA of was used as templates for PCR reactions, except for Pc-erm cassette, which is described in Tsui et al. 2011.
Notes on construction of deletion mutant strains S. pneumoniae strains used for this study are listed in Supplementary Table S1. Deletion strains of ΔmutS (IU11536), ΔmutX (IU12079), and ΔmutY (IU11542) were constructed by replacement of the reading frame of each gene with a Pc-erm cassette. Strains were constructed by transformation of CSP1-induced competent pneumococcal cells with linear DNA am…

## Sheet: S2
Table S2. Mutation statistics of Streptococcus pneumoniae D39 MA lines of the four strains (WT, ΔmutS, ΔmutX, ΔmutY; the mutations in RS08630 and RS00325 genes were excluded from the mutation rate calculation).
Strain	Group	MA line	Penicillin concentration (ng/μL)	Coverage	A	C	G	T	Total sites	Analyzed sites/Genome size	Generation	G:C>A:T	A:T>G:C	A:T>T:A	G:C>T:A	A:T>C:G	G:C>C:G	BPS mutation rate	Insertion	Deletion	Indel rate
Wild-type	Strep_WT_A	Strep_WT_A1	0	91.9787	612785	399381	403076	610590	2025832	0.990087	858.5	4	2	0	1	3	1	6.32483e-09	0	2	1.14997e-09
Wild-type	Strep_WT_A	Strep_WT_A2	0	111.969	612784	399378	403071	610588	2025821	0.990081	875.67	9	0	0	11	0	0	1.12743e-08	0	1	5.63714e-10
Wild-type	Strep_WT_A	Strep_WT_A3	0	132.017	612786	399381	403077	610591	2025835	0.990088	875.67	7	1	1	5	1	0	8.45564e-09	0	0	0
Wild-type	Strep_WT_A	Strep_WT_A4	0	143.497	612786	399382	403077	610592	2025837	0.990089	875.67	7	0	0	10	3	2	1.24016e-08	1	0	5.63709e-10
Wild-type	Strep_WT_A	Strep_WT_A5	0	90.3312	612711	399316	403003	610460	2025490	0.989919	875.67	5	1	0	3	0	1	5.63806e-09	0	2	1.12761e-09
Wild-type	Strep_WT_A	Strep_WT_A6	0	42.6214	612752	399360	403052	610564	2025728	0.990036	875.67	3	2	1	3	1	1	6.20113e-09	0	1	5.63739e-10
Wild-type	Strep_WT_A	Strep_WT_A7	0	98.2434	612785	399382	403075	610589	2025831	0.990086	892.84	7	1	0	4	1	1	7.74018e-09	0	0	0
Wild-type	Strep_WT_A	Strep_WT_A8	0	56.7597	612763	399353	403058	610566	2025740	0.990042	892.84	5	1	0	5	1	2	7.74053e-09	0	1	5.52895e-10
Wild-type	Strep_WT_A	Strep_WT_A9	0	62.2451	612764	399371	403064	610574	2025773	0.990058	875.67	14	0	2	5	1	0	1.2402e-08	0	0	0
Wild-type	Strep_WT_A	Strep_WT_A10	0	68.0287	612764	399353	403059	610572	2025748	0.990046	875.67	11	2	1	2	0	1	9.58348e-09	0	1	5.63734e-10
Wild-type	Strep_WT_A	Strep_WT_A11	0	145.544	612783	399381	403075	610591	2025830	0.990086	892.84	6	6	0	7	1	0	1.10574e-08	0	1	5.5287e-10
Wild-type	Strep_WT_A	Strep_WT_A12	0	56.7908	612781	399370	403063	610584	2025798	0.99007	892.84	8	0	0	4	1	0	7.18743e-09	0	2	1.10576e-09
Wild-type	Strep_WT_A	Strep_WT_A13	0	45.4138	612735	399361	403052	610561	2025709	0.990026	892.84	12	1	0	2	2	2	1.05052e-08	0	1	5.52903e-10
Wild-type	Strep_WT_A	Strep_WT_A14	0	123.193	612755	399348	403048	610564	2025715	0.990029	875.67	10	1	0	10	1	2	1.35298e-08	0	1	5.63743e-10
Wild-type	Strep_WT_A	Strep_WT_A15	0	156.049	612784	399382	403077	610591	2025834	0.990088	875.67	5	2	1	13	1	1	1.29653e-08	0	2	1.12742e-09
Wild-type	Strep_WT_A	Strep_WT_A16	0	145.523	612785	399382	403077	610592	2025836	0.990089	892.84	12	2	0	5	3	5	1.49275e-08	0	0	0
Wild-type	Strep_WT_A	Strep_WT_A17	0	89.4183	612785	399381	403076	610591	2025833	0.990087	892.84	4	0	0	2	0	2	4.42296e-09	1	1	1.10574e-09
Wild-type	Strep_WT_A	Strep_WT_A18	0	180.658	612785	399381	403077	610592	2025835	0.990088	892.84	7	0	0	7	1	3	9.95164e-09	0	2	1.10574e-09
Wild-type	Strep_WT_A	Strep_WT_A19	0	93.4792	612574	399193	402923	610372	2025062	0.98971	892.84	4	5	1	4	1	0	8.2962e-09	2	2	2.21232e-09
Wild-type	Strep_WT_A	Strep_WT_A20	0	53.5305	612738	399361	403054	610553	2025706	0.990025	892.84	15	3	0	5	0	2	1.38226e-08	0	0	0
Wild-type	Strep_WT_A	Strep_WT_A21	0	125.846	612773	399382	403072	610586	2025813	0.990077	892.84	5	2	0	8	3	0	9.95175e-09	1	2	1.65863e-09
Wild-type	Strep_WT_A	Strep_WT_A22	0	117.83	612786	399381	403077	610591	2025835	0.990088	892.84	9	1	0	8	4	0	1.21631e-08	2	1	1.65861e-09
Wild-type	Strep_WT_A	Strep_WT_A24	0	199.478	612692	399280	403002	610482	2025456	0.989903	875.67	13	2	0	7	4	1	1.5223e-08	2	3	2.81908e-09
Wild-type	Strep_WT_B	Strep_WT_B1	0.002	85.5349	612777	399352	403053	610564	2025746	0.990045	885.04	7	0	0	3	1	1	6.69319e-09	2	0	1.11553e-09
Wild-type	Strep_WT_B	Strep_WT_B2	0.002	35.3355	612598	399195	402909	610411	2025113	0.989735	885.04	6	0	0	6	1	2	8.36911e-09	2	2	2.23176e-09
Wild-type	Strep_WT_B	Strep_WT_B3	0.002	118.851	612775	399352	403053	610564	2025744	0.990044	885.04	3	1	0	5	0	0	5.0199e-09	0	1	5.57767e-10
Wild-type	Strep_WT_B	Strep_WT_B4	0.002	96.3915	612708	399313	403007	610500	2025528	0.989938	885.04	9	0	0	3	0	2	7.80957e-09	0	1	5.57826e-10
Wild-type	Strep_WT_B	Strep_WT_B5	0.002	96.8304	612776	399349	403052	610563	2025740	0.990042	885.04	13	3	0	5	0	2	1.28287e-08	0	1	5.57768e-10
Wild-type	Strep_WT_B	Strep_WT_B6	0.002	50.2941	612776	399352	403053	610563	2025744	0.990044	885.04	17	1	0	7	0	2	1.50597e-08	1	2	1.6733e-09
Wild-type	Strep_WT_B	Strep_WT_B7	0.002	142.862	612747	399337	403027	610528	2025639	0.989992	885.04	14	1	0	4	1	0	1.11559e-08	1	2	1.67339e-09
Wild-type	Strep_WT_B	Strep_WT_B8	0.002	72.5964	612777	399352	403053	610564	2025746	0.990045	885.04	8	0	0	6	1	2	9.48202e-09	1	0	5.57766e-10
Wild-type	Strep_WT_B	Strep_WT_B9	0.002	129.291	612777	399352	403053	610563	2025745	0.990044	885.04	5	0	1	1	0	0	3.90436e-09	1	1	1.11553e-09
Wild-type	Strep_WT_B	Strep_WT_B10	0.002	100.315	612774	399351	403050	610563	2025738	0.990041	885.04	1	2	0	1	2	1	3.90438e-09	0	1	5.57768e-10
Wild-type	Strep_WT_B	Strep_WT_B11	0.002	334.575	612759	399341	403026	610535	2025661	0.990003	885.04	7	2	0	2	0	0	6.13568e-09	0	1	5.57789e-10
Wild-type	Strep_WT_B	Strep_WT_B12	0.002	78.1171	612776	399352	403052	610563	2025743	0.990043	885.04	6	1	0	3	0	0	5.57767e-09	0	1	5.57767e-10
Wild-type	Strep_WT_B	Strep_WT_B13	0.002	182.86	612738	399293	403019	610516	2025566	0.989957	885.04	7	1	1	1	1	0	6.13597e-09	1	2	1.67345e-09
Wild-type	Strep_WT_B	Strep_WT_B14	0.002	125.649	612775	399352	403053	610563	2025743	0.990043	885.04	9	1	0	3	0	3	8.92427e-09	0	1	5.57767e-10
Wild-type	Strep_WT_B	Strep_WT_B15	0.002	49.1399	612755	399328	403037	610543	2025663	0.990004	885.04	4	0	1	4	1	0	5.57789e-09	1	0	5.57789e-10
Wild-type	Strep_WT_B	Strep_WT_B16	0.002	87.8378	612711	399320	403027	610530	2025588	0.989967	885.04	10	0	0	6	2	1	1.05984e-08	0	2	1.11562e-09
Wild-type	Strep_WT_B	Strep_WT_B17	0.002	108.781	612776	399352	403053	610564	2025745	0.990044	885.04	4	1	0	4	2	0	6.13543e-09	0	1	5.57766e-10
Wild-type	Strep_WT_B	Strep_WT_B18	0.002	86.4303	612776	399352	403053	610564	2025745	0.990044	868.02	4	0	1	3	0	0	4.54962e-09	0	1	5.68703e-10
Wild-type	Strep_WT_B	Strep_WT_B19	0.002	86.1442	612576	399230	402947	610416	2025169	0.989763	885.04	28	15	0	3	1	3	2.78963e-08	4	6	5.57925e-09
Wild-type	Strep_WT_B	Strep_WT_B20	0.002	109.232	612755	399343	403042	610549	2025689	0.990017	885.04	5	2	0	2	0	1	5.57782e-09	0	2	1.11556e-09
Wild-type	Strep_WT_B	Strep_WT_B21	0.002	153.515	612732	399278	403010	610507	2025527	0.989938	885.04	5	2	1	9	0	2	1.05987e-08	1	2	1.67348e-09
Wild-type	Strep_WT_B	Strep_WT_B22	0.002	61.7972	612777	399351	403052	610564	2025744	0.990044	868.02	12	1	0	2	3	1	1.08054e-08	0	1	5.68703e-10
Wild-type	Strep_WT_B	Strep_WT_B23	0.002	109.236	612763	399341	403047	610548	2025699	0.990022	885.04	14	4	0	3	4	1	1.45023e-08	1	1	1.11556e-09
Wild-type	Strep_WT_B	Strep_WT_B24	0.002	146.749	612776	399352	403053	610564	2025745	0.990044	885.04	12	3	0	1	1	0	9.48203e-09	0	1	5.57766e-10
Wild-type	Strep_WT_C	Strep_WT_C2	0.004	79.0609	612823	399399	403116	610622	2025960	0.990149	855.92	11	3	1	4	0	1	1.15336e-08	0	0	0
Wild-type	Strep_WT_C	Strep_WT_C3	0.004	124.129	612823	399399	403116	610622	2025960	0.990149	855.92	4	2	0	1	1	1	5.19013e-09	0	0	0
Wild-type	Strep_WT_C	Strep_WT_C4	0.004	46.5592	612756	399300	403043	610532	2025631	0.989988	839.46	4	2	0	2	1	1	5.88084e-09	0	0	0
Wild-type	Strep_WT_C	Strep_WT_C6	0.004	57.5188	612600	399306	402992	610457	2025355	0.989853	823	6	2	1	1	2	0	7.19913e-09	0	2	1.19986e-09
Wild-type	Strep_WT_C	Strep_WT_C7	0.004	91.9395	612823	399399	403116	610622	2025960	0.990149	855.92	8	4	0	6	2	1	1.21103e-08	1	0	5.76681e-10
Wild-type	Strep_WT_C	Strep_WT_C8	0.004	86.1317	612823	399399	403116	610622	2025960	0.990149	855.92	7	2	0	5	0	2	9.2269e-09	0	0	0
Wild-type	Strep_WT_C	Strep_WT_C9	0.004	116.851	612817	399398	403116	610621	2025952	0.990145	855.92	2	0	0	1	2	0	2.88342e-09	0	1	5.76684e-10
Wild-type	Strep_WT_C	Strep_WT_C10	0.004	120.581	612823	399399	403116	610622	2025960	0.990149	855.92	4	1	0	4	0	0	5.19013e-09	0	0	0
Wild-type	Strep_WT_C	Strep_WT_C11	0.004	178.472	612818	399394	403107	610605	2025924	0.990132	855.92	4	3	0	1	2	0	5.76692e-09	0	0	0
Wild-type	Strep_WT_C	Strep_WT_C12	0.004	40.4813	612808	399392	403105	610612	2025917	0.990128	855.92	7	1	0	1	1	0	5.76694e-09	1	0	5.76694e-10
Wild-type	Strep_WT_C	Strep_WT_C13	0.004	75.9272	612813	399393	403107	610620	2025933	0.990136	855.92	5	1	0	0	0	0	3.46013e-09	0	1	5.76689e-10
Wild-type	Strep_WT_C	Strep_WT_C14	0.004	130.625	612823	399399	403113	610622	2025957	0.990148	855.92	8	1	0	2	1	0	6.92019e-09	1	1	1.15336e-09
Wild-type	Strep_WT_C	Strep_WT_C15	0.004	75.3142	612798	399381	403103	610600	2025882	0.990111	855.92	2	2	0	3	0	0	4.03693e-09	1	1	1.15341e-09
Wild-type	Strep_WT_C	Strep_WT_C16	0.004	91.4356	612820	399394	403108	610619	2025941	0.99014	855.92	9	1	1	3	1	1	9.22699e-09	1	2	1.73006e-09
Wild-type	Strep_WT_C	Strep_WT_C17	0.004	86.3432	612823	399399	403116	610622	2025960	0.990149	855.92	4	1	0	3	0	1	5.19013e-09	0	0	0
Wild-type	Strep_WT_C	Strep_WT_C18	0.004	144.232	612817	399394	403111	610616	2025938	0.990138	855.92	3	1	0	1	0	2	4.03681e-09	2	1	1.73006e-09
Wild-type	Strep_WT_C	Strep_WT_C19	0.004	132.908	612823	399399	403116	610621	2025959	0.990149	855.92	6	2	0	4	0	1	7.49686e-09	0	0	0
Wild-type	Strep_WT_C	Strep_WT_C20	0.004	64.2649	612808	399389	403104	610608	2025909	0.990124	855.92	6	1	0	4	1	0	6.92035e-09	1	3	2.30678e-09
Wild-type	Strep_WT_C	Strep_WT_C21	0.004	156.797	612823	399399	403116	610621	2025959	0.990149	855.92	2	1	0	6	2	1	6.92018e-09	0	1	5.76682e-10
Wild-type	Strep_WT_C	Strep_WT_C22	0.004	118.949	612823	399399	403116	610622	2025960	0.990149	855.92	6	2	0	0	0	1	5.19013e-09	0	0	0
Wild-type	Strep_WT_C	Strep_WT_C23	0.004	58.6979	612770	399351	403077	610544	2025742	0.990043	855.92	5	0	0	1	0	2	4.61395e-09	0	1	5.76743e-10
Wild-type	Strep_WT_C	Strep_WT_C24	0.004	73.9485	612810	399392	403106	610614	2025922	0.990131	855.92	5	1	0	2	0	0	4.61354e-09	0	2	1.15338e-09
Wild-type	Strep_WT_D	Strep_WT_D1	0.006	158.823	612846	399438	403105	610666	2026055	0.990196	847.08	7	0	0	4	0	1	6.99207e-09	0	2	1.16534e-09
Wild-type	Strep_WT_D	Strep_WT_D2	0.006	127.815	612866	399444	403114	610677	2026101	0.990218	847.08	4	0	1	2	1	0	4.66127e-09	0	0	0
Wild-type	Strep_WT_D	Strep_WT_D3	0.006	139.838	612851	399434	403106	610660	2026051	0.990194	847.08	3	1	0	3	2	2	6.40941e-09	0	1	5.82673e-10
Wild-type	Strep_WT_D	Strep_WT_D4	0.006	58.4695	612566	399192	402900	610429	2025087	0.989722	830.79	3	2	0	1	0	0	3.56629e-09	0	1	5.94381e-10
Wild-type	Strep_WT_D	Strep_WT_D5	0.006	168.371	612866	399444	403114	610677	2026101	0.990218	830.79	9	2	0	2	0	0	7.72309e-09	0	0	0
Wild-type	Strep_WT_D	Strep_WT_D6	0.006	157.969	612785	399386	403062	610573	2025806	0.990074	830.79	5	2	0	1	2	1	6.53587e-09	0	0	0
Wild-type	Strep_WT_D	Strep_WT_D7	0.006	117.554	612866	399444	403114	610675	2026099	0.990217	847.08	9	0	1	3	0	3	9.32255e-09	1	2	1.74798e-09
Wild-type	Strep_WT_D	Strep_WT_D8	0.006	301.17	612759	399337	403035	610565	2025696	0.99002	847.08	6	3	0	1	1	1	6.99331e-09	1	0	5.82776e-10
Wild-type	Strep_WT_D	Strep_WT_D9	0.006	187.072	612866	399444	403114	610677	2026101	0.990218	847.08	10	1	0	0	0	0	6.40925e-09	1	0	5.82659e-10
Wild-type	Strep_WT_D	Strep_WT_D10	0.006	161.109	612866	399444	403114	610677	2026101	0.990218	847.08	4	1	0	1	4	0	5.82659e-09	0	0	0
Wild-type	Strep_WT_D	Strep_WT_D11	0.006	109.784	612866	399444	403114	610677	2026101	0.990218	847.08	6	2	0	2	1	0	6.40925e-09	0	0	0
Wild-type	Strep_WT_D	Strep_WT_D12	0.006	99.9282	612840	399422	403103	610651	2026016	0.990177	847.08	4	0	1	2	2	0	5.24415e-09	1	1	1.16537e-09
Wild-type	Strep_WT_D	Strep_WT_D13	0.006	111.318	612866	399444	403114	610677	2026101	0.990218	847.08	3	3	0	0	0	0	3.49595e-09	2	0	1.16532e-09
Wild-type	Strep_WT_D	Strep_WT_D14	0.006	112.149	612844	399422	403100	610651	2026017	0.990177	847.08	26	10	0	3	0	0	2.27246e-08	2	11	7.57488e-09
Wild-type	Strep_WT_D	Strep_WT_D15	0.006	157.884	612865	399444	403114	610676	2026099	0.990217	847.08	1	2	0	2	0	1	3.49596e-09	0	2	1.16532e-09
Wild-type	Strep_WT_D	Strep_WT_D16	0.006	145.889	612851	399437	403103	610665	2026056	0.990196	847.08	5	1	0	1	1	0	4.66138e-09	0	1	5.82672e-10
Wild-type	Strep_WT_D	Strep_WT_D18	0.006	168.734	612866	399444	403114	610677	2026101	0.990218	847.08	6	1	0	0	3	2	6.99191e-09	0	0	0
Wild-type	Strep_WT_D	Strep_WT_D19	0.006	206.594	612866	399444	403114	610677	2026101	0.990218	847.08	2	1	0	3	1	0	4.07861e-09	0	0	0
Wild-type	Strep_WT_D	Strep_WT_D20	0.006	67.8955	612808	399419	403078	610655	2025960	0.990149	847.08	3	4	0	3	0	0	5.827e-09	0	0	0
Wild-type	Strep_WT_D	Strep_WT_D22	0.006	111.853	612866	399443	403114	610677	2026100	0.990218	847.08	6	3	0	4	1	0	8.15723e-09	0	1	5.82659e-10
Wild-type	Strep_WT_D	Strep_WT_D23	0.006	110.264	612856	399435	403109	610670	2026070	0.990203	847.08	5	0	1	2	0	1	5.24401e-09	0	0	0
Wild-type	Strep_WT_D	Strep_WT_D24	0.006	148.743	612866	399444	403114	610677	2026101	0.990218	847.08	6	2	0	8	0	0	9.32254e-09	1	0	5.82659e-10
Wild-type	Strep_WT_E	Strep_WT_E1	0.008	191.438	612959	399483	403191	610740	2026373	0.990351	833.5	7	2	0	5	0	2	9.47316e-09	0	2	1.18415e-09
Wild-type	Strep_WT_E	Strep_WT_E2	0.008	182.248	611941	398530	402514	609695	2022680	0.988546	833.5	3	0	0	3	0	2	4.74523e-09	2	1	1.77946e-09
Wild-type	Strep_WT_E	Strep_WT_E3	0.008	114.042	612867	399349	403109	610635	2025960	0.990149	833.5	7	1	1	2	2	0	7.69851e-09	2	1	1.77658e-09
Wild-type	Strep_WT_E	Strep_WT_E4	0.008	128.727	612962	399480	403190	610739	2026371	0.99035	833.5	1	2	0	0	0	0	1.77622e-09	0	1	5.92073e-10
Wild-type	Strep_WT_E	Strep_WT_E5	0.008	133.595	612978	399487	403202	610749	2026416	0.990372	816.83	8	1	0	1	0	0	6.04143e-09	0	1	6.04143e-10
Wild-type	Strep_WT_E	Strep_WT_E6	0.008	110.45	612964	399460	403171	610727	2026322	0.990326	816.83	1	1	0	1	0	1	2.41668e-09	0	0	0
Wild-type	Strep_WT_E	Strep_WT_E7	0.008	147.799	612977	399485	403202	610749	2026413	0.990371	833.5	4	4	0	2	1	0	6.51267e-09	0	0	0
Wild-type	Strep_WT_E	Strep_WT_E8	0.008	190.289	612978	399487	403202	610750	2026417	0.990372	833.5	5	0	0	5	0	0	5.9206e-09	2	0	1.18412e-09
Wild-type	Strep_WT_E	Strep_WT_E9	0.008	150.408	612978	399487	403202	610748	2026415	0.990372	833.5	7	0	1	3	1	2	8.28885e-09	0	2	1.18412e-09
Wild-type	Strep_WT_E	Strep_WT_E10	0.008	135.687	612978	399487	403201	610750	2026416	0.990372	833.5	1	0	0	3	3	0	4.14442e-09	0	0	0
Wild-type	Strep_WT_E	Strep_WT_E11	0.008	172.31	612978	399487	403201	610749	2026415	0.990372	833.5	6	2	0	2	0	0	5.9206e-09	0	0	0
Wild-type	Strep_WT_E	Strep_WT_E12	0.008	103.046	612744	399320	403022	610531	2025617	0.989982	833.5	6	0	0	0	1	1	4.73835e-09	0	1	5.92294e-10
Wild-type	Strep_WT_E	Strep_WT_E13	0.008	123.631	612941	399457	403175	610726	2026299	0.990315	833.5	3	0	0	0	0	1	2.36838e-09	1	2	1.77628e-09
Wild-type	Strep_WT_E	Strep_WT_E14	0.008	133.685	612978	399487	403202	610749	2026416	0.990372	833.5	10	4	0	2	0	1	1.0065e-08	1	0	5.9206e-10
Wild-type	Strep_WT_E	Strep_WT_E15	0.008	141.261	612974	399481	403200	610748	2026403	0.990366	816.83	0	3	0	1	1	0	3.02073e-09	0	0	0
Wild-type	Strep_WT_E	Strep_WT_E16	0.008	106.48	612978	399487	403202	610750	2026417	0.990372	833.5	6	1	0	0	0	1	4.73648e-09	1	0	5.9206e-10
Wild-type	Strep_WT_E	Strep_WT_E17	0.008	143.205	612978	399487	403202	610750	2026417	0.990372	833.5	4	2	0	0	1	0	4.14442e-09	0	0	0
Wild-type	Strep_WT_E	Strep_WT_E18	0.008	123.941	612978	399487	403202	610750	2026417	0.990372	816.83	4	0	0	2	1	1	4.83314e-09	0	0	0
Wild-type	Strep_WT_E	Strep_WT_E19	0.008	125.573	612978	399487	403202	610750	2026417	0.990372	833.5	4	2	0	4	0	1	6.51266e-09	0	0	0
Wild-type	Strep_WT_E	Strep_WT_E20	0.008	72.667	612962	399455	403169	610721	2026307	0.990319	833.5	3	1	0	3	0	0	4.14464e-09	1	0	5.92092e-10
Wild-type	Strep_WT_E	Strep_WT_E21	0.008	101.355	612977	399487	403202	610750	2026416	0.990372	816.83	5	1	0	1	0	1	4.83314e-09	0	1	6.04143e-10
Wild-type	Strep_WT_E	Strep_WT_E22	0.008	167.981	612978	399487	403202	610750	2026417	0.990372	833.5	6	2	0	3	0	0	6.51266e-09	1	0	5.9206e-10
Wild-type	Strep_WT_E	Strep_WT_E23	0.008	113.888	612978	399487	403202	610749	2026416	0.990372	816.83	2	0	0	0	0	1	1.81243e-09	0	1	6.04143e-10
Wild-type	Strep_WT_E	Strep_WT_E24	0.008	78.8441	612977	399487	403201	610750	2026415	0.990372	816.83	3	2	0	1	0	0	3.62486e-09	0	1	6.04143e-10
ΔmutS	Strep_mutSA	Strep_mutSA1	0	158.346	612125	398736	402556	609976	2023393	0.988895	882	37	17	2	7	2	0	3.64221e-08	4	4	4.48272e-09
ΔmutS	Strep_mutSA	Strep_mutSA2	0	64.4452	611829	398553	402386	609790	2022558	0.988486	882	21	17	2	5	2	1	2.69074e-08	9	6	8.40856e-09
ΔmutS	Strep_mutSA	Strep_mutSA4	0	63.3727	611907	398590	402428	609761	2022686	0.988549	864.36	35	21	1	4	1	2	3.66064e-08	4	9	7.43567e-09
ΔmutS	Strep_mutSA	Strep_mutSA5	0	78.8998	610516	398065	401578	608401	2018560	0.986533	864.36	37	28	2	7	1	3	4.47052e-08	4	5	5.1583e-09
ΔmutS	Strep_mutSA	Strep_mutSA6	0	79.8307	612135	398775	402572	610011	2023493	0.988943	899.64	32	16	1	9	0	4	3.40582e-08	3	6	4.94393e-09
ΔmutS	Strep_mutSA	Strep_mutSA7	0	68.015	611756	398553	402375	609642	2022326	0.988373	882	21	23	0	6	2	0	2.9153e-08	4	4	4.48508e-09
ΔmutS	Strep_mutSA	Strep_mutSA8	0	211.081	612075	398728	402545	609955	2023303	0.988851	882	21	10	1	4	1	1	2.12938e-08	3	7	5.60364e-09
ΔmutS	Strep_mutSB	Strep_mutSB1	0.002	69.6141	611755	398456	402346	609450	2022007	0.988217	904.28	31	20	0	2	1	1	3.00799e-08	6	5	6.01599e-09
ΔmutS	Strep_mutSB	Strep_mutSB2	0.002	117.997	611723	398436	402325	609417	2021901	0.988165	904.28	30	23	1	4	1	0	3.22693e-08	8	9	9.29793e-09
ΔmutS	Strep_mutSB	Strep_mutSB3	0.002	138.356	611678	398385	402281	609388	2021732	0.988083	886.89	38	20	3	5	1	2	3.84818e-08	6	7	7.2502e-09
ΔmutS	Strep_mutSB	Strep_mutSB4	0.002	85.1649	611569	398309	402237	609245	2021360	0.987901	886.89	41	29	0	3	1	1	4.18358e-08	4	6	5.5781e-09
ΔmutS	Strep_mutSB	Strep_mutSB6	0.002	130.619	611563	398311	402219	609229	2021322	0.987882	904.28	27	20	0	6	0	2	3.00901e-08	5	6	6.01803e-09
ΔmutS	Strep_mutSB	Strep_mutSB7	0.002	150.684	611348	398191	402089	609002	2020630	0.987544	904.28	34	28	3	5	0	4	4.04988e-08	5	7	6.56737e-09
ΔmutS	Strep_mutSB	Strep_mutSB8	0.002	72.2147	611287	398060	401970	608949	2020266	0.987366	886.89	37	34	2	8	3	1	4.74396e-08	9	7	8.9298e-09
ΔmutS	Strep_mutSC	Strep_mutSC1	0.004	212.487	611570	398283	402168	609209	2021230	0.987837	857.48	22	21	0	7	0	0	2.8849e-08	6	1	4.03886e-09
ΔmutS	Strep_mutSC	Strep_mutSC2	0.004	138.056	612134	398644	402507	609938	2023223	0.988811	857.48	46	32	0	10	1	2	5.24534e-08	10	5	8.64616e-09
ΔmutS	Strep_mutSC	Strep_mutSC3	0.004	167.28	611985	398594	402428	609812	2022819	0.988614	857.48	31	26	0	2	0	2	3.51681e-08	5	4	5.18873e-09
ΔmutS	Strep_mutSC	Strep_mutSC4	0.004	332.249	611642	398220	402195	609412	2021469	0.987954	857.48	26	30	1	4	1	0	3.57685e-08	3	6	5.1922e-09
ΔmutS	Strep_mutSC	Strep_mutSC5	0.004	58.4295	612032	398595	402428	609787	2022842	0.988625	857.48	42	31	1	5	2	1	4.72746e-08	9	4	7.49475e-09
ΔmutS	Strep_mutSC	Strep_mutSC6	0.004	63.7467	612046	398607	402439	609906	2022998	0.988702	857.48	18	19	0	2	1	0	2.3059e-08	2	6	4.6118e-09
ΔmutS	Strep_mutSC	Strep_mutSC7	0.004	86.6644	612112	398673	402526	609938	2023249	0.988824	857.48	14	16	1	2	0	0	1.90213e-08	3	5	4.61123e-09
ΔmutS	Strep_mutSC	Strep_mutSC8	0.004	106.639	612162	398709	402542	609983	2023396	0.988896	857.48	19	17	1	4	1	0	2.42072e-08	3	5	4.61089e-09
ΔmutS	Strep_mutSD	Strep_mutSD1	0.006	148.292	612120	398642	402514	609866	2023142	0.988772	865.28	26	17	1	1	0	0	2.57057e-08	7	5	6.85485e-09
ΔmutS	Strep_mutSD	Strep_mutSD2	0.006	34.1329	611905	398499	402327	609731	2022462	0.98844	865.28	22	12	1	1	0	1	2.11429e-08	0	1	5.7143e-10
ΔmutS	Strep_mutSD	Strep_mutSD3	0.006	162.084	612208	398735	402598	609989	2023530	0.988962	865.28	35	15	1	3	0	2	3.19832e-08	5	3	4.56903e-09
ΔmutS	Strep_mutSD	Strep_mutSD4	0.006	92.0812	612243	398756	402614	610037	2023650	0.98902	865.28	16	19	1	4	2	2	2.51282e-08	6	4	5.71094e-09
ΔmutS	Strep_mutSD	Strep_mutSD5	0.006	110.256	612191	398699	402564	609973	2023427	0.988911	865.28	23	18	0	1	0	0	2.39886e-08	3	7	5.71157e-09
ΔmutS	Strep_mutSD	Strep_mutSD6	0.006	119.954	612160	398704	402544	609942	2023350	0.988874	865.28	30	27	1	2	1	1	3.54131e-08	4	10	7.99651e-09
ΔmutS	Strep_mutSD	Strep_mutSD7	0.006	146.894	612233	398751	402607	610030	2023621	0.989006	865.28	34	9	0	5	2	0	2.85551e-08	8	4	6.85323e-09
ΔmutS	Strep_mutSD	Strep_mutSD8	0.006	133.6	612236	398721	402594	609996	2023547	0.98897	848.64	20	11	0	1	0	0	1.86343e-08	0	6	3.49393e-09
ΔmutS	Strep_mutSE	Strep_mutSE1	0.008	96.8884	612087	398694	402505	609941	2023227	0.988813	840	36	20	2	1	2	0	3.58927e-08	3	5	4.70724e-09
ΔmutS	Strep_mutSE	Strep_mutSE2	0.008	137.012	612092	398673	402499	609936	2023200	0.9888	840	24	26	3	2	1	1	3.35395e-08	5	5	5.88413e-09
ΔmutS	Strep_mutSE	Strep_mutSE3	0.008	102.444	612002	398621	402379	609810	2022812	0.988611	840	25	22	1	4	1	0	3.11918e-08	5	5	5.88525e-09
ΔmutS	Strep_mutSE	Strep_mutSE4	0.008	57.2697	612174	398744	402562	610021	2023501	0.988947	840	24	20	0	2	0	2	2.82396e-08	8	5	7.64822e-09
ΔmutS	Strep_mutSE	Strep_mutSE5	0.008	115.527	612017	398657	402461	609886	2023021	0.988713	840	25	17	0	3	1	0	2.70694e-08	3	6	5.29618e-09
ΔmutS	Strep_mutSE	Strep_mutSE6	0.008	71.0213	612199	398741	402579	610034	2023553	0.988973	840	15	15	0	1	0	2	1.94142e-08	3	5	4.70648e-09
ΔmutS	Strep_mutSE	Strep_mutSE7	0.008	99.4049	610977	397973	401718	608926	2019594	0.987038	823.2	33	32	2	3	0	4	4.45105e-08	1	6	4.21045e-09
ΔmutS	Strep_mutSE	Strep_mutSE8	0.008	163.68	612144	398710	402541	609942	2023337	0.988867	840	27	17	1	2	0	0	2.76535e-08	4	4	4.70698e-09
ΔmutX	Strep_mutXA	Strep_mutXA1	0	56.4769	611534	398301	402098	609245	2021178	0.987812	797.76	3	3	0	1	27	0	2.10864e-08	2	1	1.86056e-09
ΔmutX	Strep_mutXA	Strep_mutXA2	0	101.12	611536	398300	402096	609242	2021174	0.98781	797.76	10	1	0	1	46	0	3.5971e-08	0	1	6.20189e-10
ΔmutX	Strep_mutXA	Strep_mutXA3	0	135.078	611529	398281	402083	609228	2021121	0.987784	781.14	12	0	1	3	35	1	3.29369e-08	0	1	6.33401e-10
ΔmutX	Strep_mutXA	Strep_mutXA4	0	98.2349	611541	398302	402099	609248	2021190	0.987818	781.14	7	0	0	7	39	0	3.35691e-08	0	0	0
ΔmutX	Strep_mutXA	Strep_mutXA5	0	173.33	611541	398300	402098	609245	2021184	0.987815	797.76	7	0	0	2	33	1	2.6668e-08	0	1	6.20186e-10
ΔmutX	Strep_mutXA	Strep_mutXA6	0	141.483	611458	398135	401981	609000	2020574	0.987517	797.76	3	1	0	3	47	2	3.47409e-08	0	0	0
ΔmutX	Strep_mutXA	Strep_mutXA7	0	131.118	611541	398303	402099	609248	2021191	0.987818	781.14	8	1	0	0	40	0	3.10356e-08	1	0	6.33379e-10
ΔmutX	Strep_mutXA	Strep_mutXA8	0	55.9152	611539	398302	402097	609246	2021184	0.987815	764.52	8	1	0	6	42	0	3.68876e-08	0	1	6.47151e-10
ΔmutX	Strep_mutXA	Strep_mutXA9	0	165.76	611541	398303	402099	609248	2021191	0.987818	781.14	6	0	0	3	42	1	3.29357e-08	0	0	0
ΔmutX	Strep_mutXA	Strep_mutXA10	0	124.027	611541	398303	402099	609248	2021191	0.987818	797.76	8	2	0	9	45	1	4.03119e-08	1	0	6.20184e-10
ΔmutX	Strep_mutXA	Strep_mutXA11	0	130.756	611530	398302	402093	609242	2021167	0.987807	764.52	10	0	0	3	43	1	3.68879e-08	1	2	1.94147e-09
ΔmutX	Strep_mutXA	Strep_mutXA12	0	88.4884	611539	398303	402097	609248	2021187	0.987816	797.76	9	1	0	11	47	1	4.27928e-08	1	2	1.86055e-09
ΔmutX	Strep_mutXA	Strep_mutXA13	0	175.382	611540	398303	402099	609247	2021189	0.987817	797.76	9	2	0	6	13	0	1.86055e-08	0	1	6.20184e-10
ΔmutX	Strep_mutXA	Strep_mutXA14	0	182.877	611477	398213	402043	609173	2020906	0.987679	797.76	9	1	0	1	42	1	3.34946e-08	0	2	1.24054e-09
ΔmutX	Strep_mutXA	Strep_mutXA15	0	195.207	611530	398303	402096	609243	2021172	0.987809	797.76	2	1	0	5	34	0	2.6048e-08	0	1	6.2019e-10
ΔmutX	Strep_mutXA	Strep_mutXA16	0	139.721	611529	398302	402095	609244	2021170	0.987808	781.14	5	1	0	5	36	0	2.97691e-08	0	0	0
ΔmutX	Strep_mutXB	Strep_mutXB1	0.002	114.475	611692	398464	402246	609453	2021855	0.988143	777.38	5	1	0	9	41	0	3.56291e-08	0	0	0
ΔmutX	Strep_mutXB	Strep_mutXB2	0.002	135.453	611591	398348	402162	609345	2021446	0.987943	777.38	5	1	0	0	17	0	1.46363e-08	0	0	0
ΔmutX	Strep_mutXB	Strep_mutXB3	0.002	139.992	611702	398468	402249	609461	2021880	0.988155	777.38	3	1	0	4	44	0	3.30837e-08	1	2	1.90868e-09
ΔmutX	Strep_mutXB	Strep_mutXB4	0.002	93.8927	611701	398469	402249	609461	2021880	0.988155	777.38	6	2	0	5	33	1	2.99026e-08	0	2	1.27245e-09
ΔmutX	Strep_mutXB	Strep_mutXB6	0.002	347.772	611701	398467	402248	609460	2021876	0.988153	777.38	10	0	0	38	24	2	4.70808e-08	0	0	0
ΔmutX	Strep_mutXB	Strep_mutXB7	0.002	87.9682	611684	398463	402233	609450	2021830	0.988131	760.84	5	0	0	6	12	1	1.52698e-08	0	1	6.50073e-10
ΔmutX	Strep_mutXB	Strep_mutXB8	0.002	158.317	611699	398468	402247	609460	2021874	0.988152	760.84	6	2	1	3	83	0	6.17556e-08	0	1	6.50059e-10
ΔmutX	Strep_mutXB	Strep_mutXB9	0.002	153.329	611658	398451	402214	609426	2021749	0.988091	760.84	1	0	0	0	6	0	4.55069e-09	0	0	0
ΔmutX	Strep_mutXB	Strep_mutXB10	0.002	110.064	611692	398464	402241	609454	2021851	0.988141	760.84	7	0	0	4	39	0	3.25033e-08	0	0	0
ΔmutX	Strep_mutXB	Strep_mutXB11	0.002	160.853	611687	398462	402237	609451	2021837	0.988134	777.38	3	0	0	8	54	1	4.29047e-08	0	0	0
ΔmutX	Strep_mutXB	Strep_mutXB12	0.002	109.282	611702	398469	402248	609462	2021881	0.988156	760.84	8	3	0	3	35	1	3.18113e-08	2	0	1.30011e-09
ΔmutX	Strep_mutXB	Strep_mutXB13	0.002	189.732	611702	398469	402249	609462	2021882	0.988156	777.38	9	1	0	5	58	1	4.81042e-08	0	0	0
ΔmutX	Strep_mutXB	Strep_mutXB14	0.002	209.795	611702	398469	402248	609461	2021880	0.988155	777.38	8	1	0	3	41	0	3.372e-08	1	0	6.36226e-10
ΔmutX	Strep_mutXB	Strep_mutXB15	0.002	121.823	611701	398468	402247	609461	2021877	0.988154	777.38	7	0	1	9	48	1	4.1991e-08	0	2	1.27245e-09
ΔmutX	Strep_mutXB	Strep_mutXB16	0.002	116.267	611690	398469	402244	609456	2021859	0.988145	777.38	3	0	0	3	30	0	2.29044e-08	0	1	6.36232e-10
ΔmutX	Strep_mutXC	Strep_mutXC1	0.004	141.121	611737	398469	402286	609502	2021994	0.988211	797.28	4	0	0	5	34	2	2.7914e-08	0	0	0
ΔmutX	Strep_mutXC	Strep_mutXC2	0.004	92.4953	611708	398447	402275	609481	2021911	0.98817	797.28	5	0	0	3	38	0	2.85355e-08	1	1	1.24067e-09
ΔmutX	Strep_mutXC	Strep_mutXC3	0.004	167.38	611730	398465	402286	609494	2021975	0.988202	780.67	4	0	0	5	45	1	3.48433e-08	0	1	6.33515e-10
ΔmutX	Strep_mutXC	Strep_mutXC4	0.004	122.421	611721	398462	402281	609485	2021949	0.988189	780.67	8	0	0	1	19	1	1.83722e-08	0	0	0
ΔmutX	Strep_mutXC	Strep_mutXC5	0.004	91.6256	611734	398468	402283	609501	2021986	0.988207	780.67	7	1	0	6	31	2	2.9775e-08	0	0	0
ΔmutX	Strep_mutXC	Strep_mutXC6	0.004	160.758	611660	398369	402218	609413	2021660	0.988048	764.06	8	2	0	5	17	1	2.13638e-08	0	0	0
ΔmutX	Strep_mutXC	Strep_mutXC7	0.004	262.584	611737	398469	402286	609502	2021994	0.988211	797.28	5	1	0	3	29	0	2.35718e-08	0	0	0
ΔmutX	Strep_mutXC	Strep_mutXC8	0.004	243.835	611737	398469	402286	609502	2021994	0.988211	797.28	11	1	0	6	33	0	3.16358e-08	0	0	0
ΔmutX	Strep_mutXC	Strep_mutXC9	0.004	60.2068	611719	398464	402272	609490	2021945	0.988187	797.28	3	0	1	8	66	1	4.90057e-08	1	0	6.20326e-10
ΔmutX	Strep_mutXC	Strep_mutXC10	0.004	128.73	611735	398468	402286	609500	2021989	0.988208	797.28	7	0	0	3	34	1	2.79141e-08	2	2	2.48125e-09
ΔmutX	Strep_mutXC	Strep_mutXC11	0.004	120.288	611682	398433	402249	609444	2021808	0.98812	797.28	8	2	0	1	33	2	2.85369e-08	1	3	2.48147e-09
ΔmutX	Strep_mutXC	Strep_mutXC12	0.004	154.897	611710	398455	402263	609488	2021916	0.988173	780.67	4	0	0	1	12	1	1.14036e-08	0	0	0
ΔmutX	Strep_mutXC	Strep_mutXC14	0.004	155.792	611737	398469	402286	609502	2021994	0.988211	797.28	9	1	0	2	42	1	3.41171e-08	0	0	0
ΔmutX	Strep_mutXC	Strep_mutXC15	0.004	226.349	611736	398468	402283	609501	2021988	0.988208	797.28	4	1	0	5	21	0	1.92297e-08	1	3	2.48125e-09
ΔmutX	Strep_mutXC	Strep_mutXC16	0.004	102.848	611735	398469	402285	609501	2021990	0.988209	797.28	5	1	0	4	33	0	2.66734e-08	0	0	0
ΔmutX	Strep_mutXD	Strep_mutXD2	0.006	95.204	611385	398166	402010	609104	2020665	0.987561	805.92	1	2	1	3	50	0	3.50017e-08	0	1	6.14064e-10
ΔmutX	Strep_mutXD	Strep_mutXD3	0.006	97.9966	611394	398172	402015	609116	2020697	0.987577	772.34	2	1	0	1	19	0	1.47373e-08	0	0	0
ΔmutX	Strep_mutXD	Strep_mutXD4	0.006	136.541	611350	398152	401997	609093	2020592	0.987526	789.13	8	0	0	2	46	1	3.57477e-08	0	1	6.27152e-10
ΔmutX	Strep_mutXD	Strep_mutXD5	0.006	213.429	611107	397936	401816	608847	2019706	0.987093	805.92	5	0	0	60	0	1	4.05475e-08	0	0	0
ΔmutX	Strep_mutXD	Strep_mutXD6	0.006	77.2428	611392	398172	402014	609115	2020693	0.987575	789.13	5	0	0	2	18	1	1.63051e-08	0	0	0
ΔmutX	Strep_mutXD	Strep_mutXD7	0.006	85.7283	611351	398143	401983	609081	2020558	0.987509	789.13	3	0	0	3	44	0	3.13581e-08	0	2	1.25433e-09
ΔmutX	Strep_mutXD	Strep_mutXD8	0.006	164.93	611394	398172	402015	609116	2020697	0.987577	805.92	8	2	0	4	29	1	2.70184e-08	1	0	6.14054e-10
ΔmutX	Strep_mutXD	Strep_mutXD9	0.006	121.549	611304	398106	401956	609054	2020420	0.987442	789.13	5	1	0	0	18	0	1.50529e-08	0	2	1.25441e-09
ΔmutX	Strep_mutXD	Strep_mutXD10	0.006	139.651	611393	398171	402012	609112	2020688	0.987573	772.34	4	3	1	3	45	1	3.65231e-08	0	1	6.40755e-10
ΔmutX	Strep_mutXD	Strep_mutXD11	0.006	50.079	611382	398161	402007	609099	2020649	0.987553	789.13	5	1	1	2	11	0	1.25427e-08	1	1	1.25427e-09
ΔmutX	Strep_mutXD	Strep_mutXD12	0.006	103.949	611393	398170	402013	609115	2020691	0.987574	789.13	4	1	0	3	28	0	2.25764e-08	0	0	0
ΔmutX	Strep_mutXD	Strep_mutXD13	0.006	110.572	611383	398167	402009	609109	2020668	0.987563	789.13	7	0	0	7	21	1	2.25766e-08	0	0	0
ΔmutX	Strep_mutXD	Strep_mutXD14	0.006	56.8717	611376	398148	402003	609094	2020621	0.98754	789.13	6	3	0	0	14	1	1.50514e-08	0	0	0
ΔmutX	Strep_mutXD	Strep_mutXD15	0.006	213.256	611394	398172	402015	609116	2020697	0.987577	789.13	5	1	0	0	26	0	2.00678e-08	0	0	0
ΔmutX	Strep_mutXD	Strep_mutXD16	0.006	186.192	611394	398172	402014	609116	2020696	0.987576	789.13	4	1	0	3	32	1	2.57119e-08	0	0	0
ΔmutX	Strep_mutXE	Strep_mutXE1	0.008	31.9329	611512	398224	402031	609277	2021044	0.987747	742.44	3	0	0	2	11	0	1.06631e-08	0	0	0
ΔmutX	Strep_mutXE	Strep_mutXE2	0.008	145.237	611542	398243	402049	609307	2021141	0.987794	742.44	4	0	0	1	25	0	1.99923e-08	0	0	0
ΔmutX	Strep_mutXE	Strep_mutXE3	0.008	197.314	611537	398241	402049	609301	2021128	0.987788	742.44	4	1	0	6	28	0	2.59902e-08	1	1	1.33283e-09
ΔmutX	Strep_mutXE	Strep_mutXE4	0.008	140.765	611388	398101	401925	609068	2020482	0.987472	742.44	5	2	0	0	28	0	2.3332e-08	0	0	0
ΔmutX	Strep_mutXE	Strep_mutXE5	0.008	246.109	611542	398243	402049	609307	2021141	0.987794	758.58	5	0	1	4	25	1	2.34803e-08	1	0	6.52232e-10
ΔmutX	Strep_mutXE	Strep_mutXE6	0.008	166.989	611542	398243	402049	609308	2021142	0.987794	726.3	5	2	0	0	15	0	1.49868e-08	0	0	0
ΔmutX	Strep_mutXE	Strep_mutXE7	0.008	91.026	611541	398236	402048	609302	2021127	0.987787	726.3	4	1	0	3	16	0	1.63494e-08	0	0	0
ΔmutX	Strep_mutXE	Strep_mutXE8	0.008	162.174	611542	398243	402049	609307	2021141	0.987794	726.3	2	0	0	1	8	0	7.49342e-09	0	0	0
ΔmutX	Strep_mutXE	Strep_mutXE9	0.008	162.535	611540	398243	402048	609306	2021137	0.987792	726.3	5	0	0	0	31	0	2.4524e-08	1	0	6.81221e-10
ΔmutX	Strep_mutXE	Strep_mutXE10	0.008	108.289	611542	398240	402049	609304	2021135	0.987791	726.3	2	0	0	3	34	0	2.65677e-08	1	0	6.81222e-10
ΔmutX	Strep_mutXE	Strep_mutXE11	0.008	176.832	611542	398243	402049	609308	2021142	0.987794	726.3	2	2	1	4	44	1	3.67859e-08	0	0	0
ΔmutX	Strep_mutXE	Strep_mutXE12	0.008	134.659	611540	398243	402047	609307	2021137	0.987792	726.3	1	0	0	0	13	0	9.5371e-09	0	0	0
ΔmutX	Strep_mutXE	Strep_mutXE13	0.008	173.23	611538	398226	402028	609289	2021081	0.987765	726.3	6	1	0	2	15	0	1.63498e-08	0	0	0
ΔmutX	Strep_mutXE	Strep_mutXE14	0.008	179.523	611541	398243	402047	609306	2021137	0.987792	726.3	1	0	0	2	26	0	1.97554e-08	1	0	6.81221e-10
ΔmutX	Strep_mutXE	Strep_mutXE15	0.008	180.199	611541	398243	402048	609307	2021139	0.987793	726.3	4	0	0	5	28	1	2.58864e-08	1	0	6.81221e-10
ΔmutX	Strep_mutXE	Strep_mutXE16	0.008	135.546	611542	398243	402049	609308	2021142	0.987794	726.3	1	0	0	1	14	0	1.08995e-08	0	0	0
ΔmutY	Strep_mutYA	Strep_mutYA1	0	179.85	611407	398236	402034	609140	2020817	0.987636	839.5	2	3	0	52	0	2	3.4778e-08	1	0	5.89457e-10
ΔmutY	Strep_mutYA	Strep_mutYA3	0	56.8822	611400	398223	402026	609131	2020780	0.987618	839.5	10	1	0	44	0	2	3.35997e-08	0	0	0
ΔmutY	Strep_mutYA	Strep_mutYA4	0	140.13	611407	398236	402036	609140	2020819	0.987637	839.5	5	1	0	62	0	0	4.00831e-08	0	0	0
ΔmutY	Strep_mutYA	Strep_mutYA6	0	108.598	611382	398223	402017	609118	2020740	0.987598	839.5	3	1	0	17	0	1	1.29686e-08	0	1	5.8948e-10
ΔmutY	Strep_mutYA	Strep_mutYA7	0	192.248	611407	398236	402034	609139	2020816	0.987635	839.5	5	0	0	34	1	0	2.35783e-08	0	1	5.89458e-10
ΔmutY	Strep_mutYA	Strep_mutYA8	0	238.682	611407	398236	402034	609139	2020816	0.987635	839.5	7	2	0	73	0	0	4.83355e-08	0	1	5.89458e-10
ΔmutY	Strep_mutYA	Strep_mutYA10	0	105.674	611398	398227	402016	609128	2020769	0.987612	839.5	6	0	0	70	1	0	4.53893e-08	0	1	5.89471e-10
ΔmutY	Strep_mutYA	Strep_mutYA11	0	116.161	611192	398087	401880	608902	2020061	0.987266	839.5	4	2	0	65	0	1	4.24568e-08	1	1	1.17936e-09
ΔmutY	Strep_mutYA	Strep_mutYA12	0	76.8599	611299	398116	401954	609012	2020381	0.987423	839.5	11	3	0	61	0	0	4.42188e-08	0	7	4.12709e-09
ΔmutY	Strep_mutYA	Strep_mutYA13	0	132.528	611407	398236	402034	609140	2020817	0.987636	839.5	2	2	0	57	0	1	3.65463e-08	0	0	0
ΔmutY	Strep_mutYA	Strep_mutYA14	0	152.078	611396	398230	402028	609131	2020785	0.98762	839.5	5	0	0	58	0	0	3.71364e-08	0	0	0
ΔmutY	Strep_mutYA	Strep_mutYA15	0	57.1433	611391	398205	402011	609125	2020732	0.987594	839.5	4	0	0	91	0	0	5.60008e-08	0	2	1.17896e-09
ΔmutY	Strep_mutYA	Strep_mutYA16	0	120.184	611407	398236	402034	609140	2020817	0.987636	839.5	1	1	1	56	0	0	3.4778e-08	0	0	0
ΔmutY	Strep_mutYB	Strep_mutYB1	0.002	152.817	611259	398141	401961	609044	2020405	0.987434	759.5	3	1	0	65	0	0	4.49659e-08	0	0	0
ΔmutY	Strep_mutYB	Strep_mutYB2	0.002	149.8	611258	398141	401958	609042	2020399	0.987431	759.5	4	3	0	69	0	2	5.08311e-08	1	1	1.30336e-09
ΔmutY	Strep_mutYB	Strep_mutYB3	0.002	135.953	611253	398136	401954	609038	2020381	0.987423	759.5	3	1	0	66	0	1	4.62698e-08	0	0	0
ΔmutY	Strep_mutYB	Strep_mutYB4	0.002	201.336	611260	398141	401961	609044	2020406	0.987435	759.5	5	2	0	56	0	1	4.17074e-08	0	0	0
ΔmutY	Strep_mutYB	Strep_mutYB5	0.002	89.2536	611253	398140	401960	609042	2020395	0.987429	759.5	4	0	0	64	1	1	4.56178e-08	0	0	0
ΔmutY	Strep_mutYB	Strep_mutYB7	0.002	170.365	611260	398141	401961	609043	2020405	0.987434	759.5	12	1	0	68	0	1	5.34377e-08	1	0	6.51679e-10
ΔmutY	Strep_mutYB	Strep_mutYB8	0.002	74.6405	611255	398139	401961	609042	2020397	0.98743	744	8	6	1	23	1	0	2.59451e-08	0	3	1.99578e-09
ΔmutY	Strep_mutYB	Strep_mutYB9	0.002	123.228	611258	398140	401961	609044	2020403	0.987433	744	9	0	0	61	0	0	4.65679e-08	0	0	0
ΔmutY	Strep_mutYB	Strep_mutYB10	0.002	72.7183	611236	398119	401948	609009	2020312	0.987389	759.5	3	0	0	61	0	1	4.23611e-08	1	1	1.30342e-09
ΔmutY	Strep_mutYB	Strep_mutYB11	0.002	170.933	611259	398141	401961	609043	2020404	0.987434	759.5	8	0	0	87	1	1	6.32129e-08	0	0	0
ΔmutY	Strep_mutYB	Strep_mutYB12	0.002	65.7302	611243	398135	401954	609034	2020366	0.987415	744	5	1	0	61	1	0	4.52383e-08	0	0	0
ΔmutY	Strep_mutYB	Strep_mutYB13	0.002	191.222	611260	398141	401961	609044	2020406	0.987435	775	9	0	0	55	0	0	4.08733e-08	0	0	0
ΔmutY	Strep_mutYB	Strep_mutYB14	0.002	192.666	611260	398140	401960	609043	2020403	0.987433	775	4	1	0	61	1	1	4.34279e-08	0	1	6.38646e-10
ΔmutY	Strep_mutYB	Strep_mutYB15	0.002	72.5105	611259	398140	401959	609044	2020402	0.987433	744	4	1	0	59	0	2	4.39069e-08	0	0	0
ΔmutY	Strep_mutYB	Strep_mutYB16	0.002	88.1154	611246	398129	401950	609029	2020354	0.987409	744	12	8	0	64	0	1	5.65482e-08	3	1	2.66109e-09
ΔmutY	Strep_mutYC	Strep_mutYC1	0.004	73.2422	611139	397991	401841	608918	2019889	0.987182	820.5	7	0	0	63	0	0	4.22369e-08	0	0	0
ΔmutY	Strep_mutYC	Strep_mutYC2	0.004	49.7227	611138	397991	401841	608918	2019888	0.987182	804.09	4	2	0	53	0	1	3.69419e-08	0	1	6.15698e-10
ΔmutY	Strep_mutYC	Strep_mutYC4	0.004	58.6208	611059	397929	401786	608857	2019631	0.987056	820.5	6	1	0	51	0	0	3.50008e-08	0	1	6.03461e-10
ΔmutY	Strep_mutYC	Strep_mutYC5	0.004	70.6931	611043	397864	401760	608794	2019461	0.986973	820.5	6	2	0	57	1	1	4.04353e-08	0	0	0
ΔmutY	Strep_mutYC	Strep_mutYC6	0.004	262.282	611139	397991	401841	608918	2019889	0.987182	804.09	4	0	0	68	0	0	4.43303e-08	0	0	0
ΔmutY	Strep_mutYC	Strep_mutYC7	0.004	125.452	611123	397978	401824	608907	2019832	0.987154	787.68	5	0	0	56	0	0	3.83411e-08	0	0	0
ΔmutY	Strep_mutYC	Strep_mutYC8	0.004	97.7188	611139	397991	401839	608917	2019886	0.987181	804.09	6	2	0	60	0	0	4.18675e-08	0	0	0
ΔmutY	Strep_mutYC	Strep_mutYC9	0.004	114.73	611084	397967	401813	608880	2019744	0.987111	820.5	6	0	0	130	0	1	8.26696e-08	1	0	6.03427e-10
ΔmutY	Strep_mutYC	Strep_mutYC10	0.004	61.587	611085	397947	401815	608845	2019692	0.987086	804.09	5	0	0	62	0	0	4.12558e-08	0	2	1.23152e-09
ΔmutY	Strep_mutYC	Strep_mutYC11	0.004	83.5128	611138	397989	401840	608918	2019885	0.98718	804.09	3	0	0	56	0	1	3.6942e-08	0	1	6.15699e-10
ΔmutY	Strep_mutYC	Strep_mutYC12	0.004	366.135	611138	397989	401840	608917	2019884	0.98718	804.09	3	0	0	43	1	1	2.95536e-08	0	0	0
ΔmutY	Strep_mutYC	Strep_mutYC13	0.004	380.696	611135	397988	401841	608917	2019881	0.987178	804.09	6	0	0	54	0	0	3.6942e-08	1	0	6.15701e-10
ΔmutY	Strep_mutYC	Strep_mutYC14	0.004	351.719	611139	397989	401841	608918	2019887	0.987181	820.5	5	1	0	79	0	1	5.18911e-08	0	0	0
ΔmutY	Strep_mutYC	Strep_mutYC15	0.004	217.905	611128	397981	401824	608901	2019834	0.987155	820.5	5	1	0	52	1	0	3.56006e-08	0	1	6.03401e-10
ΔmutY	Strep_mutYC	Strep_mutYC16	0.004	133.209	611121	397987	401828	608905	2019841	0.987159	820.5	10	7	0	30	0	0	2.83597e-08	1	4	3.01699e-09
ΔmutY	Strep_mutYD	Strep_mutYD1	0.006	29.4143	611263	398083	401905	609045	2020296	0.987381	792.42	3	1	0	49	0	0	3.31059e-08	0	1	6.2464e-10
ΔmutY	Strep_mutYD	Strep_mutYD2	0.006	81.9463	611328	398134	401950	609102	2020514	0.987488	826.14	1	0	1	37	2	0	2.45623e-08	0	0	0
ΔmutY	Strep_mutYD	Strep_mutYD3	0.006	193.228	611328	398134	401950	609102	2020514	0.987488	826.14	2	1	0	46	0	0	2.93549e-08	1	0	5.9908e-10
ΔmutY	Strep_mutYD	Strep_mutYD4	0.006	108.217	611176	398051	401846	608919	2019992	0.987232	826.14	27	13	3	41	0	1	5.09349e-08	2	9	6.59158e-09
ΔmutY	Strep_mutYD	Strep_mutYD5	0.006	206.647	611328	398134	401950	609102	2020514	0.987488	826.14	3	0	1	45	0	0	2.93549e-08	0	0	0
ΔmutY	Strep_mutYD	Strep_mutYD6	0.006	185.347	611317	398123	401943	609086	2020469	0.987466	826.14	7	3	0	116	1	0	7.60848e-08	1	1	1.19819e-09
ΔmutY	Strep_mutYD	Strep_mutYD8	0.006	155.557	611328	398134	401950	609102	2020514	0.987488	826.14	5	1	0	48	0	1	3.29494e-08	0	0	0
ΔmutY	Strep_mutYD	Strep_mutYD9	0.006	74.2573	611328	398134	401949	609102	2020513	0.987487	826.14	1	0	0	41	1	1	2.63595e-08	0	0	0
ΔmutY	Strep_mutYD	Strep_mutYD10	0.006	48.2254	611303	398118	401935	609072	2020428	0.987445	826.14	2	1	0	52	0	0	3.29508e-08	0	0	0
ΔmutY	Strep_mutYD	Strep_mutYD12	0.006	28.0081	611274	398099	401919	609054	2020346	0.987405	826.14	4	1	0	50	0	0	3.29521e-08	1	0	5.99129e-10
ΔmutY	Strep_mutYD	Strep_mutYD13	0.006	381.119	611319	398130	401947	609099	2020495	0.987478	792.42	4	2	0	52	0	0	3.62255e-08	2	2	2.49831e-09
ΔmutY	Strep_mutYD	Strep_mutYD14	0.006	133.987	611241	398068	401866	609017	2020192	0.98733	775.56	2	0	0	70	0	2	4.72306e-08	0	0	0
ΔmutY	Strep_mutYD	Strep_mutYD15	0.006	179.388	611326	398132	401950	609102	2020510	0.987486	826.14	6	0	0	61	0	0	4.01384e-08	1	3	2.39632e-09
ΔmutY	Strep_mutYD	Strep_mutYD16	0.006	186.576	611327	398133	401949	609102	2020511	0.987486	809.28	3	1	0	55	1	0	3.66937e-08	0	0	0
ΔmutY	Strep_mutYE	Strep_mutYE1	0.008	48.0838	611432	398189	402008	609172	2020801	0.987628	728.97	12	4	0	60	0	0	5.15918e-08	0	0	0
ΔmutY	Strep_mutYE	Strep_mutYE2	0.008	295.357	611434	398193	402009	609172	2020808	0.987631	728.97	3	1	0	31	0	0	2.37593e-08	0	0	0
ΔmutY	Strep_mutYE	Strep_mutYE3	0.008	49.6779	611428	398189	402008	609178	2020803	0.987629	728.97	3	1	1	42	0	0	3.19054e-08	0	1	6.78838e-10
ΔmutY	Strep_mutYE	Strep_mutYE5	0.008	106.619	611436	398193	402010	609181	2020820	0.987637	728.97	5	0	0	37	0	1	2.91898e-08	0	0	0
ΔmutY	Strep_mutYE	Strep_mutYE6	0.008	48.7343	611367	398168	401975	609121	2020631	0.987545	744.48	1	0	0	33	1	1	2.39311e-08	0	0	0
ΔmutY	Strep_mutYE	Strep_mutYE7	0.008	95.7449	611435	398189	402009	609179	2020812	0.987633	744.48	1	0	0	23	0	1	1.66173e-08	1	0	6.64693e-10
ΔmutY	Strep_mutYE	Strep_mutYE8	0.008	68.9799	611384	398155	401980	609136	2020655	0.987556	744.48	2	0	0	27	0	1	1.99423e-08	0	2	1.32949e-09
ΔmutY	Strep_mutYE	Strep_mutYE9	0.008	97.535	611436	398193	402011	609181	2020821	0.987638	744.48	4	1	0	43	1	0	3.25698e-08	0	0	0
ΔmutY	Strep_mutYE	Strep_mutYE10	0.008	184.533	611423	398193	402005	609176	2020797	0.987626	744.48	2	0	1	52	0	1	3.72231e-08	0	3	1.99409e-09
ΔmutY	Strep_mutYE	Strep_mutYE11	0.008	116.208	611432	398189	402009	609176	2020806	0.98763	744.48	2	2	0	61	0	1	4.38699e-08	0	1	6.64695e-10
ΔmutY	Strep_mutYE	Strep_mutYE12	0.008	98.7278	611436	398193	402011	609180	2020820	0.987637	759.99	1	0	0	45	0	0	2.99518e-08	0	1	6.51125e-10
ΔmutY	Strep_mutYE	Strep_mutYE13	0.008	103.043	611011	397978	401761	608876	2019626	0.987054	759.99	1	0	0	45	0	1	3.0621e-08	0	1	6.5151e-10
ΔmutY	Strep_mutYE	Strep_mutYE14	0.008	127.421	611004	397870	401742	608787	2019403	0.986945	744.48	9	15	1	53	0	2	5.32125e-08	2	6	5.32125e-09
ΔmutY	Strep_mutYE	Strep_mutYE15	0.008	116.534	611423	398178	401997	609163	2020761	0.987608	744.48	6	1	1	47	0	1	3.72237e-08	1	0	6.6471e-10
ΔmutY	Strep_mutYE	Strep_mutYE16	0.008	273.413	611436	398193	402011	609181	2020821	0.987638	744.48	1	0	0	34	0	0	2.32641e-08	0	0	0

## Sheet: S3
Table S3. The list of removed MA lines.
Cross-contaminated	Library-failed	Depth of coverage < 20×
Strep-WT_A23	Strep_mutYB6	Strep-WT_C5
Strep-WT_C1	Strep_mutYE4	Strep_mutXB5
Strep-WT_D17		Strep_mutYA2
Strep-WT_D21		Strep_mutYD7
Strep_mutSA3
Strep_mutSB5
Strep_mutXC13
Strep_mutXD1
Strep_mutYA5
Strep_mutYA9
Strep_mutYC3
Strep_mutYD11

## Sheet: S4
Table S4. The Streptococcus pneumoniae SRA data information downloaded from NCBI to calculate effective population size of this species.
Run	Assay Type	AvgSpotLen	Bases	BioProject	BioSample	BioSampleModel	Bytes	Center Name	collected_by	collection_date	Consent	DATASTORE filetype	DATASTORE provider	DATASTORE region	Experiment	geo_loc_name_country	geo_loc_name_country_continent	geo_loc_name	Host_Age	Host_disease	Host	host_sex	Instrument	isolate	isolation_source	lat_lon	Library Name	LibraryLayout	LibrarySelection	LibrarySource	Organism	Platform	ReleaseDate	Sample Name	serotype	SRA Study
SRR12608604	WGS	594	161851444	PRJNA646269	SAMN15562984	Pathogen.cl	90990575	NML	University of Manitoba	2018-03-16	public	fastq,sra	gs,ncbi,s3	gs.US,ncbi.public,s3.us-east-1	SRX9092067	Canada	North America	Canada: Alberta	67	not collected	Homo sapiens	female	Illumina MiSeq	SC18-3050-P	respiratory	not collected	SC18-3050-P	PAIRED	RANDOM	GENOMIC	Streptococcus pneumoniae	ILLUMINA	2020-09-08T00:00:00Z	127314	NT	SRP272396
SRR12594545	WGS	548	193748629	PRJNA646269	SAMN15562561	Pathogen.cl	118397605	NML	University of Manitoba	2008-03-06	public	fastq,sra	gs,ncbi,s3	gs.US,ncbi.public,s3.us-east-1	SRX9078547	Canada	North America	Canada: Alberta	70	not collected	Homo sapiens	male	Illumina MiSeq	SC13-4187-P	respiratory	not collected	SC13-4187-P	PAIRED	RANDOM	GENOMIC	Streptococcus pneumoniae	ILLUMINA	2020-09-04T00:00:00Z	80729	9V	SRP272396
SRR12610400	WGS	582	165057113	PRJNA646269	SAMN15562993	Pathogen.cl	90811744	NML	University of Manitoba	2018-05-01	public	fastq,sra	gs,ncbi,s3	gs.US,ncbi.public,s3.us-east-1	SRX9093751	Canada	North America	Canada: Alberta	1	not collected	Homo sapiens	male	Illumina MiSeq	SC18-5191-P	blood	not collected	SC18-5191-P	PAIRED	RANDOM	GENOMIC	Streptococcus pneumoniae	ILLUMINA	2020-09-08T00:00:00Z	128410	9N	SRP272396
SRR12606962	WGS	587	201039660	PRJNA646269	SAMN15562899	Pathogen.cl	111257546	NML	University of Manitoba	2015-01-27	public	fastq,sra	gs,ncbi,s3	gs.US,ncbi.public,s3.us-east-1	SRX9090578	Canada	North America	Canada: Alberta	29	not collected	Homo sapiens	female	Illumina MiSeq	SC15-3333-P	respiratory	not collected	SC15-3333-P	PAIRED	RANDOM	GENOMIC	Streptococcus pneumoniae	ILLUMINA	2020-09-08T00:00:00Z	114703	6C	SRP272396
SRR12617311	WGS	595	3037990158	PRJNA646269	SAMN15562632	Pathogen.cl	1959984977	NML	University of Manitoba	2008-10-01	public	fastq,sra	gs,ncbi,s3	gs.US,ncbi.public,s3.us-east-1	SRX9100409	Canada	North America	Canada: Alberta	90	not collected	Homo sapiens	male	Illumina MiSeq	SC19-5465-P	blood	not collected	SC19-5465-P	PAIRED	RANDOM	GENOMIC	Streptococcus pneumoniae	ILLUMINA	2020-09-09T00:00:00Z	83448	35F	SRP272396
SRR12590332	WGS	591	255816838	PRJNA646269	SAMN15562755	Pathogen.cl	140473791	NML	University of Manitoba	2011-01-09	public	fastq,sra	gs,ncbi,s3	gs.US,ncbi.public,s3.us-east-1	SRX9076845	Canada	North America	Canada: Alberta	57	not collected	Homo sapiens	male	Illumina MiSeq	SC11-2710-P	respiratory	not collected	SC11-2710-P	PAIRED	RANDOM	GENOMIC	Streptococcus pneumoniae	ILLUMINA	2020-09-04T00:00:00Z	96502	35B	SRP272396
SRR12522435	WGS	286	367992476	PRJNA646269	SAMN15562512	Pathogen.cl	154697619	NML	University of Manitoba	2007-08-20	public	fastq,sra	gs,ncbi,s3	gs.US,ncbi.public,s3.us-east-1	SRX9012555	Canada	North America	Canada: Alberta	33	not collected	Homo sapiens	male	Illumina MiSeq	SC13-4075-P	respiratory	not collected	SC13-4075-P	PAIRED	RANDOM	GENOMIC	Streptococcus pneumoniae	ILLUMINA	2020-08-26T00:00:00Z	76440	33F	SRP272396
SRR12608302	WGS	589	180196379	PRJNA646269	SAMN15562961	Pathogen.cl	100727762	NML	University of Manitoba	2017-02-13	public	fastq,sra	gs,ncbi,s3	gs.US,ncbi.public,s3.us-east-1	SRX9091770	Canada	North America	Canada: Alberta	35	not collected	Homo sapiens	female	Illumina MiSeq	SC17-3995-P	respiratory	not collected	SC17-3995-P	PAIRED	RANDOM	GENOMIC	Streptococcus pneumoniae	ILLUMINA	2020-09-08T00:00:00Z	123871	23B	SRP272396
SRR12522434	WGS	283	419360167	PRJNA646269	SAMN15562508	Pathogen.cl	175575406	NML	University of Manitoba	2007-08-05	public	fastq,sra	gs,ncbi,s3	gs.US,ncbi.public,s3.us-east-1	SRX9012556	Canada	North America	Canada: Alberta	42	not collected	Homo sapiens	male	Illumina MiSeq	SC13-4073-P	respiratory	not collected	SC13-4073-P	PAIRED	RANDOM	GENOMIC	Streptococcus pneumoniae	ILLUMINA	2020-08-26T00:00:00Z	76434	22F	SRP272396
SRR12607617	WGS	591	215168228	PRJNA646269	SAMN15562947	Pathogen.cl	118673374	NML	University of Manitoba	2016-09-08	public	fastq,sra	gs,ncbi,s3	gs.US,ncbi.public,s3.us-east-1	SRX9091085	Canada	North America	Canada: Alberta	83	not collected	Homo sapiens	male	Illumina MiSeq	SC16-4333-P	respiratory	not collected	SC16-4333-P	PAIRED	RANDOM	GENOMIC	Streptococcus pneumoniae	ILLUMINA	2020-09-08T00:00:00Z	121616	19A	SRP272396
SRR12521556	WGS	257	279287059	PRJNA646269	SAMN15562447	Pathogen.cl	115571313	NML	University of Manitoba	2007-01-06	public	fastq,sra	gs,ncbi,s3	gs.US,ncbi.public,s3.us-east-1	SRX9011810	Canada	North America	Canada: Alberta	46	not collected	Homo sapiens	female	Illumina MiSeq	SC13-3821-P	respiratory	not collected	SC13-3821-P	PAIRED	RANDOM	GENOMIC	Streptococcus pneumoniae	ILLUMINA	2020-08-26T00:00:00Z	73238	18C	SRP272396
SRR12582665	WGS	592	210327987	PRJNA646269	SAMN15562656	Pathogen.cl	114891692	NML	University of Manitoba	2009-01-28	public	fastq,sra	gs,ncbi,s3	gs.US,ncbi.public,s3.us-east-1	SRX9069504	Canada	North America	Canada: Alberta	1	not collected	Homo sapiens	female	Illumina MiSeq	SC10-0174-P	respiratory	not collected	SC10-0174-P	PAIRED	RANDOM	GENOMIC	Streptococcus pneumoniae	ILLUMINA	2020-09-03T00:00:00Z	84716	16F	SRP272396
SRR12607618	WGS	590	207517776	PRJNA646269	SAMN15562945	Pathogen.cl	116057874	NML	University of Manitoba	2016-05-01	public	fastq,sra	gs,ncbi,s3	gs.US,ncbi.public,s3.us-east-1	SRX9091084	Canada	North America	Canada: Alberta	66	not collected	Homo sapiens	female	Illumina MiSeq	SC16-4326-P	blood	not collected	SC16-4326-P	PAIRED	RANDOM	GENOMIC	Streptococcus pneumoniae	ILLUMINA	2020-09-08T00:00:00Z	121473	15B	SRP272396
SRR12607614	WGS	587	214115285	PRJNA646269	SAMN15562946	Pathogen.cl	116915806	NML	University of Manitoba	2016-05-22	public	fastq,sra	gs,ncbi,s3	gs.US,ncbi.public,s3.us-east-1	SRX9091088	Canada	North America	Canada: Alberta	65	not collected	Homo sapiens	male	Illumina MiSeq	SC16-4329-P	respiratory	not collected	SC16-4329-P	PAIRED	RANDOM	GENOMIC	Streptococcus pneumoniae	ILLUMINA	2020-09-08T00:00:00Z	121566	15A	SRP272396
SRR12594447	WGS	583	172234543	PRJNA646269	SAMN15562818	Pathogen.cl	101405119	NML	University of Manitoba	2012-09-04	public	fastq,sra	gs,ncbi,s3	gs.US,ncbi.public,s3.us-east-1	SRX9078467	Canada	North America	Canada: Alberta	46	not collected	Homo sapiens	female	Illumina MiSeq	SC12-4202-P	blood	not collected	SC12-4202-P	PAIRED	RANDOM	GENOMIC	Streptococcus pneumoniae	ILLUMINA	2020-09-04T00:00:00Z	103242	20	SRP272396
SRR12616400	WGS	587	157917532	PRJNA646269	SAMN15562511	Pathogen.cl	99178370	NML	University of Manitoba	2007-08-20	public	fastq,sra	gs,ncbi,s3	gs.US,ncbi.public,s3.us-east-1	SRX9099564	Canada	North America	Canada: Alberta	38	not collected	Homo sapiens	male	Illumina MiSeq	SC19-5422-P	respiratory	not collected	SC19-5422-P	PAIRED	RANDOM	GENOMIC	Streptococcus pneumoniae	ILLUMINA	2020-09-09T00:00:00Z	76438	13	SRP272396
SRR12607619	WGS	588	170952092	PRJNA646269	SAMN15562944	Pathogen.cl	92975958	NML	University of Manitoba	2016-04-02	public	fastq,sra	gs,ncbi,s3	gs.US,ncbi.public,s3.us-east-1	SRX9091083	Canada	North America	Canada: Alberta	44	not collected	Homo sapiens	male	Illumina MiSeq	SC16-4325-P	blood	not collected	SC16-4325-P	PAIRED	RANDOM	GENOMIC	Streptococcus pneumoniae	ILLUMINA	2020-09-08T00:00:00Z	121466	8	SRP272396
SRR12582672	WGS	593	239436024	PRJNA646269	SAMN15562668	Pathogen.cl	131084609	NML	University of Manitoba	2009-02-07	public	fastq,sra	gs,ncbi,s3	gs.US,ncbi.public,s3.us-east-1	SRX9069497	Canada	North America	Canada: Alberta	58	not collected	Homo sapiens	male	Illumina MiSeq	SC10-0240-P	blood	not collected	SC10-0240-P	PAIRED	RANDOM	GENOMIC	Streptococcus pneumoniae	ILLUMINA	2020-09-03T00:00:00Z	86993	4	SRP272396
SRR12594453	WGS	584	209571369	PRJNA646269	SAMN15562819	Pathogen.cl	115200283	NML	University of Manitoba	2012-10-03	public	fastq,sra	gs,ncbi,s3	gs.US,ncbi.public,s3.us-east-1	SRX9078461	Canada	North America	Canada: Alberta	43	not collected	Homo sapiens	female	Illumina MiSeq	SC12-4203-P	blood	not collected	SC12-4203-P	PAIRED	RANDOM	GENOMIC	Streptococcus pneumoniae	ILLUMINA	2020-09-04T00:00:00Z	103255	3	SRP272396
SRR12252362	WGS	293	312238012	PRJNA646269	SAMN15562646	Pathogen.cl	131099728	NML	University of Manitoba	2008-10-02	public	fastq,sra	gs,ncbi,s3	gs.US,ncbi.public,s3.us-east-1	SRX8757727	Canada	North America	Canada: British Columbia	4	not collected	Homo sapiens	female	Illumina MiSeq	SC10-0294-P	blood	not collected	SC10-0294-P	PAIRED	RANDOM	GENOMIC	Streptococcus pneumoniae	ILLUMINA	2020-07-19T00:00:00Z	84170	33F	SRP272396
SRR12581819	WGS	291	349907298	PRJNA646269	SAMN15562535	Pathogen.cl	146253283	NML	University of Manitoba	2007-11-17	public	fastq,sra	gs,ncbi,s3	gs.US,ncbi.public,s3.us-east-1	SRX9068675	Canada	North America	Canada: British Columbia	83	not collected	Homo sapiens	female	Illumina MiSeq	SC19-0770-P	blood	not collected	SC19-0770-P	PAIRED	RANDOM	GENOMIC	Streptococcus pneumoniae	ILLUMINA	2020-09-03T00:00:00Z	78391	22F	SRP272396
SRR12540250	WGS	281	341765687	PRJNA646269	SAMN15562406	Pathogen.cl	141178633	NML	University of Manitoba	2007-01-23	public	fastq,sra	gs,ncbi,s3	gs.US,ncbi.public,s3.us-east-1	SRX9029908	Canada	North America	Canada: British Columbia	77	not collected	Homo sapiens	male	Illumina MiSeq	SC19-0711-P	respiratory	not collected	SC19-0711-P	PAIRED	RANDOM	GENOMIC	Streptococcus pneumoniae	ILLUMINA	2020-08-28T00:00:00Z	70740	19A	SRP272396
SRR12594427	WGS	582	178455769	PRJNA646269	SAMN15562800	Pathogen.cl	100208360	NML	University of Manitoba	2012-02-21	public	fastq,sra	gs,ncbi,s3	gs.US,ncbi.public,s3.us-east-1	SRX9078433	Canada	North America	Canada: British Columbia	65	not collected	Homo sapiens	male	Illumina MiSeq	SC12-2981-P	respiratory	not collected	SC12-2981-P	PAIRED	RANDOM	GENOMIC	Streptococcus pneumoniae	ILLUMINA	2020-09-04T00:00:00Z	101825	16F	SRP272396
SRR12583020	WGS	580	184529260	PRJNA646269	SAMN15562694	Pathogen.cl	99718286	NML	University of Manitoba	2009-05-24	public	fastq,sra	gs,ncbi,s3	gs.US,ncbi.public,s3.us-east-1	SRX9069855	Canada	North America	Canada: British Columbia	86	not collected	Homo sapiens	female	Illumina MiSeq	SC10-0612-P	respiratory	not collected	SC10-0612-P	PAIRED	RANDOM	GENOMIC	Streptococcus pneumoniae	ILLUMINA	2020-09-03T00:00:00Z	88881	15C	SRP272396
SRR12595129	WGS	589	229005576	PRJNA646269	SAMN15562848	Pathogen.cl	124495940	NML	University of Manitoba	2013-07-02	public	fastq,sra	gs,ncbi,s3	gs.US,ncbi.public,s3.us-east-1	SRX9079131	Canada	North America	Canada: British Columbia	62	not collected	Homo sapiens	male	Illumina MiSeq	SC13-4678-P	blood	not collected	SC13-4678-P	PAIRED	RANDOM	GENOMIC	Streptococcus pneumoniae	ILLUMINA	2020-09-04T00:00:00Z	107155	13	SRP272396
SRR12580723	WGS	240	233678242	PRJNA646269	SAMN15562465	Pathogen.cl	96708268	NML	University of Manitoba	2007-02-11	public	fastq,sra	gs,ncbi,s3	gs.US,ncbi.public,s3.us-east-1	SRX9067561	Canada	North America	Canada: British Columbia	47	not collected	Homo sapiens	female	Illumina MiSeq	SC19-0745-P	respiratory	not collected	SC19-0745-P	PAIRED	RANDOM	GENOMIC	Streptococcus pneumoniae	ILLUMINA	2020-09-03T00:00:00Z	74111	5	SRP272396
SRR12580718	WGS	268	381494282	PRJNA646269	SAMN15562467	Pathogen.cl	156944070	NML	University of Manitoba	39253	public	fastq,sra	gs,ncbi,s3	gs.US,ncbi.public,s3.us-east-1	SRX9067566	Canada	North America	Canada: Manitoba	5	not collected	Homo sapiens	male	Illumina MiSeq	SC19-0746-P	respiratory	not collected	SC19-0746-P	PAIRED	RANDOM	GENOMIC	Streptococcus pneumoniae	ILLUMINA	2020-09-03T00:00:00Z	74320	9N	SRP272396
SRR12521802	WGS	282	363277211	PRJNA646269	SAMN15562480	Pathogen.cl	149467832	NML	University of Manitoba	39289	public	fastq,sra	gs,ncbi,s3	gs.US,ncbi.public,s3.us-east-1	SRX9012044	Canada	North America	Canada: Manitoba	56	not collected	Homo sapiens	male	Illumina MiSeq	SC13-3937-P	respiratory	not collected	SC13-3937-P	PAIRED	RANDOM	GENOMIC	Streptococcus pneumoniae	ILLUMINA	2020-08-26T00:00:00Z	74973	6B	SRP272396
SRR12540249	WGS	284	294791572	PRJNA646269	SAMN15562408	Pathogen.cl	123591656	NML	University of Manitoba	39120	public	fastq,sra	gs,ncbi,s3	gs.US,ncbi.public,s3.us-east-1	SRX9029909	Canada	North America	Canada: Manitoba	9	not collected	Homo sapiens	male	Illumina MiSeq	SC19-0712-P	respiratory	not collected	SC19-0712-P	PAIRED	RANDOM	GENOMIC	Streptococcus pneumoniae	ILLUMINA	2020-08-28T00:00:00Z	70784	6A	SRP272396
SRR12594946	WGS	593	150346020	PRJNA646269	SAMN15562612	Pathogen.cl	96231902	NML	University of Manitoba	39648	public	fastq,sra	gs,ncbi,s3	gs.US,ncbi.public,s3.us-east-1	SRX9078962	Canada	North America	Canada: Manitoba	73	not collected	Homo sapiens	male	Illumina MiSeq	SC13-4297-P	respiratory	not collected	SC13-4297-P	PAIRED	RANDOM	GENOMIC	Streptococcus pneumoniae	ILLUMINA	2020-09-04T00:00:00Z	82462	35B	SRP272396
SRR12535952	WGS	236	322252163	PRJNA646269	SAMN15562921	Pathogen.cl	133745463	NML	University of Manitoba	42402	public	fastq,sra	gs,ncbi,s3	gs.US,ncbi.public,s3.us-east-1	SRX9025729	Canada	North America	Canada: Manitoba	69	not collected	Homo sapiens	male	Illumina MiSeq	SC16-2645-P	blood	not collected	SC16-2645-P	PAIRED	RANDOM	GENOMIC	Streptococcus pneumoniae	ILLUMINA	2020-08-27T00:00:00Z	117722	33F	SRP272396
SRR12521793	WGS	280	594765821	PRJNA646269	SAMN15562487	Pathogen.cl	246528580	NML	University of Manitoba	39262	public	fastq,sra	gs,ncbi,s3	gs.US,ncbi.public,s3.us-east-1	SRX9012053	Canada	North America	Canada: Manitoba	53	not collected	Homo sapiens	male	Illumina MiSeq	SC13-3951-P	blood	not collected	SC13-3951-P	PAIRED	RANDOM	GENOMIC	Streptococcus pneumoniae	ILLUMINA	2020-08-26T00:00:00Z	75213	22F	SRP272396
SRR12519238	WGS	280	468301557	PRJNA646269	SAMN15562422	Pathogen.cl	192479288	NML	University of Manitoba	39167	public	fastq,sra	gs,ncbi,s3	gs.US,ncbi.public,s3.us-east-1	SRX9009696	Canada	North America	Canada: Manitoba	56	not collected	Homo sapiens	male	Illumina MiSeq	SC13-3771-P	respiratory	not collected	SC13-3771-P	PAIRED	RANDOM	GENOMIC	Streptococcus pneumoniae	ILLUMINA	2020-08-26T00:00:00Z	71827	19F	SRP272396
SRR12519236	WGS	278	313497669	PRJNA646269	SAMN15562407	Pathogen.cl	129107911	NML	University of Manitoba	39119	public	fastq,sra	gs,ncbi,s3	gs.US,ncbi.public,s3.us-east-1	SRX9009698	Canada	North America	Canada: Manitoba	10	not collected	Homo sapiens	female	Illumina MiSeq	SC13-3755-P	respiratory	not collected	SC13-3755-P	PAIRED	RANDOM	GENOMIC	Streptococcus pneumoniae	ILLUMINA	2020-08-26T00:00:00Z	70778	19A	SRP272396
SRR12521559	WGS	261	217587248	PRJNA646269	SAMN15562440	Pathogen.cl	89974599	NML	University of Manitoba	39181	public	fastq,sra	gs,ncbi,s3	gs.US,ncbi.public,s3.us-east-1	SRX9011807	Canada	North America	Canada: Manitoba	28	not collected	Homo sapiens	male	Illumina MiSeq	SC13-3806-P	respiratory	not collected	SC13-3806-P	PAIRED	RANDOM	GENOMIC	Streptococcus pneumoniae	ILLUMINA	2020-08-26T00:00:00Z	72826	18C	SRP272396
SRR12540631	WGS	283	386023904	PRJNA646269	SAMN15562420	Pathogen.cl	158818227	NML	University of Manitoba	39147	public	fastq,sra	gs,ncbi,s3	gs.US,ncbi.public,s3.us-east-1	SRX9030293	Canada	North America	Canada: Manitoba	6	not collected	Homo sapiens	female	Illumina MiSeq	SC19-0719-P	respiratory	not collected	SC19-0719-P	PAIRED	RANDOM	GENOMIC	Streptococcus pneumoniae	ILLUMINA	2020-08-28T00:00:00Z	71681	15B	SRP272396
SRR12582177	WGS	278	360029196	PRJNA646269	SAMN15562449	Pathogen.cl	149758757	NML	University of Manitoba	39147	public	fastq,sra	gs,ncbi,s3	gs.US,ncbi.public,s3.us-east-1	SRX9069030	Canada	North America	Canada: Manitoba	5	not collected	Homo sapiens	male	Illumina MiSeq	SC19-0735-P	blood	not collected	SC19-0735-P	PAIRED	RANDOM	GENOMIC	Streptococcus pneumoniae	ILLUMINA	2020-09-03T00:00:00Z	73337	15A	SRP272396
SRR12593850	WGS	591	177079405	PRJNA646269	SAMN15562794	Pathogen.cl	99842505	NML	University of Manitoba	41000	public	fastq,sra	gs,ncbi,s3	gs.US,ncbi.public,s3.us-east-1	SRX9077925	Canada	North America	Canada: Manitoba	40	not collected	Homo sapiens	female	Illumina MiSeq	SC12-2955-P	blood	not collected	SC12-2955-P	PAIRED	RANDOM	GENOMIC	Streptococcus pneumoniae	ILLUMINA	2020-09-04T00:00:00Z	101123	12F	SRP272396
SRR12575262	WGS	279	361991385	PRJNA646269	SAMN15562466	Pathogen.cl	151804027	NML	University of Manitoba	39253	public	fastq,sra	gs,ncbi,s3	gs.US,ncbi.public,s3.us-east-1	SRX9062278	Canada	North America	Canada: Manitoba	8	not collected	Homo sapiens	male	Illumina MiSeq	SC10-2397-P	respiratory	not collected	SC10-2397-P	PAIRED	RANDOM	GENOMIC	Streptococcus pneumoniae	ILLUMINA	2020-09-02T00:00:00Z	74315	10A	SRP272396
SRR12583017	WGS	588	159619920	PRJNA646269	SAMN15562679	Pathogen.cl	87411539	NML	University of Manitoba	2009-05-01	public	fastq,sra	gs,ncbi,s3	gs.US,ncbi.public,s3.us-east-1	SRX9069858	Canada	North America	Canada: New Brunswick	79	not collected	Homo sapiens	female	Illumina MiSeq	SC10-0566-P	blood	not collected	SC10-0566-P	PAIRED	RANDOM	GENOMIC	Streptococcus pneumoniae	ILLUMINA	2020-09-03T00:00:00Z	87594	4	SRP272396
SRR12595281	WGS	592	176519226	PRJNA646269	SAMN15562855	Pathogen.cl	97037936	NML	University of Manitoba	2014-01-15	public	fastq,sra	gs,ncbi,s3	gs.US,ncbi.public,s3.us-east-1	SRX9079299	Canada	North America	Canada: New Brunswick	69	not collected	Homo sapiens	male	Illumina MiSeq	SC14-3105-P	respiratory	not collected	SC14-3105-P	PAIRED	RANDOM	GENOMIC	Streptococcus pneumoniae	ILLUMINA	2020-09-04T00:00:00Z	108600	20	SRP272396
SRR12606964	WGS	573	195196659	PRJNA646269	SAMN15562874	Pathogen.cl	105834646	NML	University of Manitoba	2014-04-22	public	fastq,sra	gs,ncbi,s3	gs.US,ncbi.public,s3.us-east-1	SRX9090576	Canada	North America	Canada: New Brunswick	78	not collected	Homo sapiens	male	Illumina MiSeq	SC14-3193-P	respiratory	not collected	SC14-3193-P	PAIRED	RANDOM	GENOMIC	Streptococcus pneumoniae	ILLUMINA	2020-09-08T00:00:00Z	110682	29	SRP272396
SRR12594448	WGS	579	172245148	PRJNA646269	SAMN15562841	Pathogen.cl	95374580	NML	University of Manitoba	2013-04-15	public	fastq,sra	gs,ncbi,s3	gs.US,ncbi.public,s3.us-east-1	SRX9078466	Canada	North America	Canada: New Brunswick	29	not collected	Homo sapiens	male	Illumina MiSeq	SC13-3569-P	respiratory	not collected	SC13-3569-P	PAIRED	RANDOM	GENOMIC	Streptococcus pneumoniae	ILLUMINA	2020-09-04T00:00:00Z	105799	31	SRP272396
SRR12594424	WGS	589	203522191	PRJNA646269	SAMN15562805	Pathogen.cl	114881198	NML	University of Manitoba	2012-04-03	public	fastq,sra	gs,ncbi,s3	gs.US,ncbi.public,s3.us-east-1	SRX9078436	Canada	North America	Canada: New Brunswick	69	not collected	Homo sapiens	female	Illumina MiSeq	SC12-3287-P	respiratory	not collected	SC12-3287-P	PAIRED	RANDOM	GENOMIC	Streptococcus pneumoniae	ILLUMINA	2020-09-04T00:00:00Z	102144	34	SRP272396
SRR12594451	WGS	591	162388299	PRJNA646269	SAMN15562840	Pathogen.cl	91175861	NML	University of Manitoba	2013-03-11	public	fastq,sra	gs,ncbi,s3	gs.US,ncbi.public,s3.us-east-1	SRX9078463	Canada	North America	Canada: New Brunswick	60	not collected	Homo sapiens	female	Illumina MiSeq	SC13-3568-P	respiratory	not collected	SC13-3568-P	PAIRED	RANDOM	GENOMIC	Streptococcus pneumoniae	ILLUMINA	2020-09-04T00:00:00Z	105791	38	SRP272396
SRR12607155	WGS	593	166681173	PRJNA646269	SAMN15562933	Pathogen.cl	92989326	NML	University of Manitoba	2016-07-12	public	fastq,sra	gs,ncbi,s3	gs.US,ncbi.public,s3.us-east-1	SRX9090746	Canada	North America	Canada: New Brunswick	33	not collected	Homo sapiens	female	Illumina MiSeq	SC16-4026-P	respiratory	not collected	SC16-4026-P	PAIRED	RANDOM	GENOMIC	Streptococcus pneumoniae	ILLUMINA	2020-09-08T00:00:00Z	119695	11A	SRP272396
SRR12583026	WGS	596	171514670	PRJNA646269	SAMN15562680	Pathogen.cl	94761765	NML	University of Manitoba	2009-04-29	public	fastq,sra	gs,ncbi,s3	gs.US,ncbi.public,s3.us-east-1	SRX9069849	Canada	North America	Canada: New Brunswick	78	not collected	Homo sapiens	male	Illumina MiSeq	SC10-0567-P	blood	not collected	SC10-0567-P	PAIRED	RANDOM	GENOMIC	Streptococcus pneumoniae	ILLUMINA	2020-09-03T00:00:00Z	87595	15B	SRP272396
SRR12575266	WGS	286	315246926	PRJNA646269	SAMN15562714	Pathogen.cl	131468344	NML	University of Manitoba	2010-03-09	public	fastq,sra	gs,ncbi,s3	gs.US,ncbi.public,s3.us-east-1	SRX9062274	Canada	North America	Canada: New Brunswick	39	not collected	Homo sapiens	male	Illumina MiSeq	SC10-1883-P	blood	not collected	SC10-1883-P	PAIRED	RANDOM	GENOMIC	Streptococcus pneumoniae	ILLUMINA	2020-09-02T00:00:00Z	91934	22F	SRP272396
SRR12584058	WGS	589	225112946	PRJNA646269	SAMN15562727	Pathogen.cl	123740977	NML	University of Manitoba	2010-04-11	public	fastq,sra	gs,ncbi,s3	gs.US,ncbi.public,s3.us-east-1	SRX9070891	Canada	North America	Canada: New Brunswick	93	not collected	Homo sapiens	female	Illumina MiSeq	SC10-2054-P	blood	not collected	SC10-2054-P	PAIRED	RANDOM	GENOMIC	Streptococcus pneumoniae	ILLUMINA	2020-09-03T00:00:00Z	93466	23A	SRP272396
SRR12607160	WGS	593	215575479	PRJNA646269	SAMN15562929	Pathogen.cl	117134741	NML	University of Manitoba	2016-02-04	public	fastq,sra	gs,ncbi,s3	gs.US,ncbi.public,s3.us-east-1	SRX9090741	Canada	North America	Canada: New Brunswick	62	not collected	Homo sapiens	female	Illumina MiSeq	SC16-2679-P	respiratory	not collected	SC16-2679-P	PAIRED	RANDOM	GENOMIC	Streptococcus pneumoniae	ILLUMINA	2020-09-08T00:00:00Z	118557	23B	SRP272396
SRR12594543	WGS	580	159287791	PRJNA646269	SAMN15562842	Pathogen.cl	87070711	NML	University of Manitoba	2013-05-14	public	fastq,sra	gs,ncbi,s3	gs.US,ncbi.public,s3.us-east-1	SRX9078549	Canada	North America	Canada: New Brunswick	62	not collected	Homo sapiens	male	Illumina MiSeq	SC13-3573-P	respiratory	not collected	SC13-3573-P	PAIRED	RANDOM	GENOMIC	Streptococcus pneumoniae	ILLUMINA	2020-09-04T00:00:00Z	105818	35B	SRP272396
SRR12607162	WGS	578	199027936	PRJNA646269	SAMN15562930	Pathogen.cl	104278187	NML	University of Manitoba	2016-02-20	public	fastq,sra	gs,ncbi,s3	gs.US,ncbi.public,s3.us-east-1	SRX9090739	Canada	North America	Canada: New Brunswick	66	not collected	Homo sapiens	male	Illumina MiSeq	SC16-2684-P	respiratory	not collected	SC16-2684-P	PAIRED	RANDOM	GENOMIC	Streptococcus pneumoniae	ILLUMINA	2020-09-08T00:00:00Z	118576	35F	SRP272396
SRR12584060	WGS	591	175952295	PRJNA646269	SAMN15562726	Pathogen.cl	100927436	NML	University of Manitoba	2010-04-21	public	fastq,sra	gs,ncbi,s3	gs.US,ncbi.public,s3.us-east-1	SRX9070889	Canada	North America	Canada: New Brunswick	75	not collected	Homo sapiens	male	Illumina MiSeq	SC10-2052-P	respiratory	not collected	SC10-2052-P	PAIRED	RANDOM	GENOMIC	Streptococcus pneumoniae	ILLUMINA	2020-09-03T00:00:00Z	93425	6B	SRP272396
SRR12582671	WGS	599	173737685	PRJNA646269	SAMN15562663	Pathogen.cl	97040445	NML	University of Manitoba	2009-04-06	public	fastq,sra	gs,ncbi,s3	gs.US,ncbi.public,s3.us-east-1	SRX9069498	Canada	North America	Canada: New Brunswick	65	not collected	Homo sapiens	female	Illumina MiSeq	SC10-0212-P	respiratory	not collected	SC10-0212-P	PAIRED	RANDOM	GENOMIC	Streptococcus pneumoniae	ILLUMINA	2020-09-03T00:00:00Z	86365	6C	SRP272396
SRR12608305	WGS	591	179430273	PRJNA646269	SAMN15562955	Pathogen.cl	98962181	NML	University of Manitoba	2017-02-28	public	fastq,sra	gs,ncbi,s3	gs.US,ncbi.public,s3.us-east-1	SRX9091767	Canada	North America	Canada: New Brunswick	49	not collected	Homo sapiens	male	Illumina MiSeq	SC17-3977-P	respiratory	not collected	SC17-3977-P	PAIRED	RANDOM	GENOMIC	Streptococcus pneumoniae	ILLUMINA	2020-09-08T00:00:00Z	123120	9N	SRP272396
SRR12608610	WGS	577	213533536	PRJNA646269	SAMN15562978	Pathogen.cl	116749251	NML	University of Manitoba	2018-02-16	public	fastq,sra	gs,ncbi,s3	gs.US,ncbi.public,s3.us-east-1	SRX9092061	Canada	North America	Canada: Nova Scotia	47	not collected	Homo sapiens	male	Illumina MiSeq	SC18-3026-P	respiratory	not collected	SC18-3026-P	PAIRED	RANDOM	GENOMIC	Streptococcus pneumoniae	ILLUMINA	2020-09-08T00:00:00Z	126943	NT	SRP272396
SRR12617309	WGS	566	156426538	PRJNA646269	SAMN15562639	Pathogen.cl	98294013	NML	University of Manitoba	2008-09-03	public	fastq,sra	gs,ncbi,s3	gs.US,ncbi.public,s3.us-east-1	SRX9100411	Canada	North America	Canada: Nova Scotia	52	not collected	Homo sapiens	male	Illumina MiSeq	SC19-5468-P	respiratory	not collected	SC19-5468-P	PAIRED	RANDOM	GENOMIC	Streptococcus pneumoniae	ILLUMINA	2020-09-09T00:00:00Z	84106	9V	SRP272396
SRR12616456	WGS	587	162781723	PRJNA646269	SAMN15562522	Pathogen.cl	101257705	NML	University of Manitoba	2007-02-07	public	fastq,sra	gs,ncbi,s3	gs.US,ncbi.public,s3.us-east-1	SRX9099624	Canada	North America	Canada: Nova Scotia	45	not collected	Homo sapiens	female	Illumina MiSeq	SC19-5427-P	respiratory	not collected	SC19-5427-P	PAIRED	RANDOM	GENOMIC	Streptococcus pneumoniae	ILLUMINA	2020-09-09T00:00:00Z	76980	6B	SRP272396
SRR12595282	WGS	588	199960439	PRJNA646269	SAMN15562868	Pathogen.cl	111582649	NML	University of Manitoba	2014-02-09	public	fastq,sra	gs,ncbi,s3	gs.US,ncbi.public,s3.us-east-1	SRX9079298	Canada	North America	Canada: Nova Scotia	54	not collected	Homo sapiens	female	Illumina MiSeq	SC14-3172-P	blood	not collected	SC14-3172-P	PAIRED	RANDOM	GENOMIC	Streptococcus pneumoniae	ILLUMINA	2020-09-04T00:00:00Z	110015	6A	SRP272396
SRR12589403	WGS	592	223759201	PRJNA646269	SAMN15562744	Pathogen.cl	124778375	NML	University of Manitoba	2010-11-30	public	fastq,sra	gs,ncbi,s3	gs.US,ncbi.public,s3.us-east-1	SRX9075924	Canada	North America	Canada: Nova Scotia	85	not collected	Homo sapiens	male	Illumina MiSeq	SC11-0665-P	respiratory	not collected	SC11-0665-P	PAIRED	RANDOM	GENOMIC	Streptococcus pneumoniae	ILLUMINA	2020-09-04T00:00:00Z	95476	35F	SRP272396
SRR12524691	WGS	230	317656971	PRJNA646269	SAMN15562871	Pathogen.cl	132328575	NML	University of Manitoba	2014-01-15	public	fastq,sra	gs,ncbi,s3	gs.US,ncbi.public,s3.us-east-1	SRX9014659	Canada	North America	Canada: Nova Scotia	87	not collected	Homo sapiens	female	Illumina MiSeq	SC14-3179-P	respiratory	not collected	SC14-3179-P	PAIRED	RANDOM	GENOMIC	Streptococcus pneumoniae	ILLUMINA	2020-08-26T00:00:00Z	110326	33F	SRP272396
SRR12590335	WGS	592	185990552	PRJNA646269	SAMN15562753	Pathogen.cl	104873580	NML	University of Manitoba	2011-02-01	public	fastq,sra	gs,ncbi,s3	gs.US,ncbi.public,s3.us-east-1	SRX9076842	Canada	North America	Canada: Nova Scotia	53	not collected	Homo sapiens	female	Illumina MiSeq	SC11-1922-P	respiratory	not collected	SC11-1922-P	PAIRED	RANDOM	GENOMIC	Streptococcus pneumoniae	ILLUMINA	2020-09-04T00:00:00Z	96409	23B	SRP272396
SRR12522437	WGS	292	332217164	PRJNA646269	SAMN15562523	Pathogen.cl	139905555	NML	University of Manitoba	2007-04-30	public	fastq,sra	gs,ncbi,s3	gs.US,ncbi.public,s3.us-east-1	SRX9012553	Canada	North America	Canada: Nova Scotia	82	not collected	Homo sapiens	female	Illumina MiSeq	SC13-4093-P	respiratory	not collected	SC13-4093-P	PAIRED	RANDOM	GENOMIC	Streptococcus pneumoniae	ILLUMINA	2020-08-26T00:00:00Z	77008	22F	SRP272396
SRR12590363	WGS	575	236865220	PRJNA646269	SAMN15562767	Pathogen.cl	130655542	NML	University of Manitoba	2011-03-05	public	fastq,sra	gs,ncbi,s3	gs.US,ncbi.public,s3.us-east-1	SRX9076858	Canada	North America	Canada: Nova Scotia	63	not collected	Homo sapiens	female	Illumina MiSeq	SC11-2927-P	blood	not collected	SC11-2927-P	PAIRED	RANDOM	GENOMIC	Streptococcus pneumoniae	ILLUMINA	2020-09-04T00:00:00Z	97998	19A	SRP272396
SRR12608298	WGS	585	204042143	PRJNA646269	SAMN15562962	Pathogen.cl	110929351	NML	University of Manitoba	2017-02-05	public	fastq,sra	gs,ncbi,s3	gs.US,ncbi.public,s3.us-east-1	SRX9091774	Canada	North America	Canada: Nova Scotia	82	not collected	Homo sapiens	female	Illumina MiSeq	SC17-4003-P	blood	not collected	SC17-4003-P	PAIRED	RANDOM	GENOMIC	Streptococcus pneumoniae	ILLUMINA	2020-09-08T00:00:00Z	124012	15A	SRP272396
SRR12590337	WGS	587	168620810	PRJNA646269	SAMN15562749	Pathogen.cl	97106130	NML	University of Manitoba	2010-11-30	public	fastq,sra	gs,ncbi,s3	gs.US,ncbi.public,s3.us-east-1	SRX9076840	Canada	North America	Canada: Nova Scotia	22	not collected	Homo sapiens	female	Illumina MiSeq	SC11-0675-P	respiratory	not collected	SC11-0675-P	PAIRED	RANDOM	GENOMIC	Streptococcus pneumoniae	ILLUMINA	2020-09-04T00:00:00Z	95519	11A	SRP272396
SRR12607158	WGS	589	175874836	PRJNA646269	SAMN15562927	Pathogen.cl	94881183	NML	University of Manitoba	2016-01-27	public	fastq,sra	gs,ncbi,s3	gs.US,ncbi.public,s3.us-east-1	SRX9090743	Canada	North America	Canada: Nova Scotia	74	not collected	Homo sapiens	male	Illumina MiSeq	SC16-2663-P	respiratory	not collected	SC16-2663-P	PAIRED	RANDOM	GENOMIC	Streptococcus pneumoniae	ILLUMINA	2020-09-08T00:00:00Z	118083	31	SRP272396
SRR12607159	WGS	588	171815602	PRJNA646269	SAMN15562926	Pathogen.cl	95209666	NML	University of Manitoba	2016-01-23	public	fastq,sra	gs,ncbi,s3	gs.US,ncbi.public,s3.us-east-1	SRX9090742	Canada	North America	Canada: Nova Scotia	60	not collected	Homo sapiens	male	Illumina MiSeq	SC16-2662-P	respiratory	not collected	SC16-2662-P	PAIRED	RANDOM	GENOMIC	Streptococcus pneumoniae	ILLUMINA	2020-09-08T00:00:00Z	118078	8	SRP272396
SRR12593845	WGS	585	216748936	PRJNA646269	SAMN15562785	Pathogen.cl	119293375	NML	University of Manitoba	2011-10-01	public	fastq,sra	gs,ncbi,s3	gs.US,ncbi.public,s3.us-east-1	SRX9077930	Canada	North America	Canada: Nova Scotia	58	not collected	Homo sapiens	male	Illumina MiSeq	SC11-4362-P	blood	not collected	SC11-4362-P	PAIRED	RANDOM	GENOMIC	Streptococcus pneumoniae	ILLUMINA	2020-09-04T00:00:00Z	99591	3	SRP272396
SRR12248677	WGS	270	179362973	PRJNA646269	SAMN15562417	Pathogen.cl	74171435	NML	University of Manitoba	39111	public	fastq,sra	gs,ncbi,s3	gs.US,ncbi.public,s3.us-east-1	SRX8756491	Canada	North America	Canada: Ontario	1	not collected	Homo sapiens	male	Illumina MiSeq	SC10-0271-P	blood	not collected	SC10-0271-P	PAIRED	RANDOM	GENOMIC	Streptococcus pneumoniae	ILLUMINA	2020-07-19T00:00:00Z	71473	NT	SRP272396
SRR12582183	WGS	284	396637905	PRJNA646269	SAMN15562452	Pathogen.cl	164806956	NML	University of Manitoba	39213	public	fastq,sra	gs,ncbi,s3	gs.US,ncbi.public,s3.us-east-1	SRX9069024	Canada	North America	Canada: Ontario	83	not collected	Homo sapiens	male	Illumina MiSeq	SC19-0738-P	blood	not collected	SC19-0738-P	PAIRED	RANDOM	GENOMIC	Streptococcus pneumoniae	ILLUMINA	2020-09-03T00:00:00Z	73673	9V	SRP272396
SRR12610402	WGS	582	172383211	PRJNA646269	SAMN15562989	Pathogen.cl	95234162	NML	University of Manitoba	43124	public	fastq,sra	gs,ncbi,s3	gs.US,ncbi.public,s3.us-east-1	SRX9093749	Canada	North America	Canada: Ontario	10	not collected	Homo sapiens	female	Illumina MiSeq	SC18-3092-P	respiratory	not collected	SC18-3092-P	PAIRED	RANDOM	GENOMIC	Streptococcus pneumoniae	ILLUMINA	2020-09-08T00:00:00Z	128066	9N	SRP272396
SRR12540636	WGS	283	306627889	PRJNA646269	SAMN15562415	Pathogen.cl	127434188	NML	University of Manitoba	39086	public	fastq,sra	gs,ncbi,s3	gs.US,ncbi.public,s3.us-east-1	SRX9030288	Canada	North America	Canada: Ontario	1	not collected	Homo sapiens	female	Illumina MiSeq	SC19-0716-P	blood	not collected	SC19-0716-P	PAIRED	RANDOM	GENOMIC	Streptococcus pneumoniae	ILLUMINA	2020-08-28T00:00:00Z	71466	7F	SRP272396
SRR12606967	WGS	590	159094483	PRJNA646269	SAMN15562879	Pathogen.cl	91260398	NML	University of Manitoba	41640	public	fastq,sra	gs,ncbi,s3	gs.US,ncbi.public,s3.us-east-1	SRX9090573	Canada	North America	Canada: Ontario	49	not collected	Homo sapiens	female	Illumina MiSeq	SC14-4044-P	blood	not collected	SC14-4044-P	PAIRED	RANDOM	GENOMIC	Streptococcus pneumoniae	ILLUMINA	2020-09-08T00:00:00Z	111680	7F	SRP272396
SRR12540630	WGS	284	348251472	PRJNA646269	SAMN15562425	Pathogen.cl	144538259	NML	University of Manitoba	39110	public	fastq,sra	gs,ncbi,s3	gs.US,ncbi.public,s3.us-east-1	SRX9030294	Canada	North America	Canada: Ontario	1	not collected	Homo sapiens	female	Illumina MiSeq	SC19-0722-P	respiratory	not collected	SC19-0722-P	PAIRED	RANDOM	GENOMIC	Streptococcus pneumoniae	ILLUMINA	2020-08-28T00:00:00Z	72011	6A	SRP272396
SRR12540633	WGS	281	275290118	PRJNA646269	SAMN15562416	Pathogen.cl	115257155	NML	University of Manitoba	39108	public	fastq,sra	gs,ncbi,s3	gs.US,ncbi.public,s3.us-east-1	SRX9030291	Canada	North America	Canada: Ontario	1	not collected	Homo sapiens	female	Illumina MiSeq	SC19-0717-P	blood	not collected	SC19-0717-P	PAIRED	RANDOM	GENOMIC	Streptococcus pneumoniae	ILLUMINA	2020-08-28T00:00:00Z	71472	35F	SRP272396
SRR12582178	WGS	278	297502691	PRJNA646269	SAMN15562460	Pathogen.cl	127355839	NML	University of Manitoba	39216	public	fastq,sra	gs,ncbi,s3	gs.US,ncbi.public,s3.us-east-1	SRX9069029	Canada	North America	Canada: Ontario	70	not collected	Homo sapiens	male	Illumina MiSeq	SC19-0742-P	respiratory	not collected	SC19-0742-P	PAIRED	RANDOM	GENOMIC	Streptococcus pneumoniae	ILLUMINA	2020-09-03T00:00:00Z	73946	33F	SRP272396
SRR12540628	WGS	282	270484162	PRJNA646269	SAMN15562412	Pathogen.cl	113639068	NML	University of Manitoba	39090	public	fastq,sra	gs,ncbi,s3	gs.US,ncbi.public,s3.us-east-1	SRX9030296	Canada	North America	Canada: Ontario	50	not collected	Homo sapiens	male	Illumina MiSeq	SC19-0714-P	blood	not collected	SC19-0714-P	PAIRED	RANDOM	GENOMIC	Streptococcus pneumoniae	ILLUMINA	2020-08-28T00:00:00Z	71289	23A	SRP272396
SRR12294712	WGS	291	402876987	PRJNA646269	SAMN15562701	Pathogen.cl	168592541	NML	University of Manitoba	40124	public	fastq,sra	gs,ncbi,s3	gs.US,ncbi.public,s3.us-east-1	SRX8797878	Canada	North America	Canada: Ontario	70	not collected	Homo sapiens	male	Illumina MiSeq	SC10-0629-P	blood	not collected	SC10-0629-P	PAIRED	RANDOM	GENOMIC	Streptococcus pneumoniae	ILLUMINA	2020-07-22T00:00:00Z	89336	22F	SRP272396
SRR12606958	WGS	597	229466235	PRJNA646269	SAMN15562893	Pathogen.cl	129222624	NML	University of Manitoba	42104	public	fastq,sra	gs,ncbi,s3	gs.US,ncbi.public,s3.us-east-1	SRX9090582	Canada	North America	Canada: Ontario	60	not collected	Homo sapiens	male	Illumina MiSeq	SC15-3312-P	respiratory	not collected	SC15-3312-P	PAIRED	RANDOM	GENOMIC	Streptococcus pneumoniae	ILLUMINA	2020-09-08T00:00:00Z	114207	19F	SRP272396
SRR12521554	WGS	263	218805523	PRJNA646269	SAMN15562459	Pathogen.cl	90802549	NML	University of Manitoba	39195	public	fastq,sra	gs,ncbi,s3	gs.US,ncbi.public,s3.us-east-1	SRX9011812	Canada	North America	Canada: Ontario	66	not collected	Homo sapiens	male	Illumina MiSeq	SC13-3899-P	respiratory	not collected	SC13-3899-P	PAIRED	RANDOM	GENOMIC	Streptococcus pneumoniae	ILLUMINA	2020-08-26T00:00:00Z	73921	19A	SRP272396
SRR12540632	WGS	280	266584642	PRJNA646269	SAMN15562414	Pathogen.cl	112220306	NML	University of Manitoba	39090	public	fastq,sra	gs,ncbi,s3	gs.US,ncbi.public,s3.us-east-1	SRX9030292	Canada	North America	Canada: Ontario	16	not collected	Homo sapiens	male	Illumina MiSeq	SC19-0715-P	respiratory	not collected	SC19-0715-P	PAIRED	RANDOM	GENOMIC	Streptococcus pneumoniae	ILLUMINA	2020-08-28T00:00:00Z	71352	18C	SRP272396
SRR12540629	WGS	285	409326901	PRJNA646269	SAMN15562424	Pathogen.cl	170631576	NML	University of Manitoba	39106	public	fastq,sra	gs,ncbi,s3	gs.US,ncbi.public,s3.us-east-1	SRX9030295	Canada	North America	Canada: Ontario	50	not collected	Homo sapiens	male	Illumina MiSeq	SC19-0721-P	respiratory	not collected	SC19-0721-P	PAIRED	RANDOM	GENOMIC	Streptococcus pneumoniae	ILLUMINA	2020-08-28T00:00:00Z	71913	17F	SRP272396
SRR12580716	WGS	284	314248536	PRJNA646269	SAMN15562462	Pathogen.cl	130770805	NML	University of Manitoba	39152	public	fastq,sra	gs,ncbi,s3	gs.US,ncbi.public,s3.us-east-1	SRX9067568	Canada	North America	Canada: Ontario	53	not collected	Homo sapiens	female	Illumina MiSeq	SC19-0744-P	respiratory	not collected	SC19-0744-P	PAIRED	RANDOM	GENOMIC	Streptococcus pneumoniae	ILLUMINA	2020-09-03T00:00:00Z	73952	15C	SRP272396
SRR12581757	WGS	280	452614602	PRJNA646269	SAMN15562489	Pathogen.cl	189817424	NML	University of Manitoba	39261	public	fastq,sra	gs,ncbi,s3	gs.US,ncbi.public,s3.us-east-1	SRX9068603	Canada	North America	Canada: Ontario	58	not collected	Homo sapiens	female	Illumina MiSeq	SC19-0758-P	respiratory	not collected	SC19-0758-P	PAIRED	RANDOM	GENOMIC	Streptococcus pneumoniae	ILLUMINA	2020-09-03T00:00:00Z	75340	15B	SRP272396
SRR12590359	WGS	593	165419365	PRJNA646269	SAMN15562766	Pathogen.cl	92415797	NML	University of Manitoba	40592	public	fastq,sra	gs,ncbi,s3	gs.US,ncbi.public,s3.us-east-1	SRX9076862	Canada	North America	Canada: Ontario	38	not collected	Homo sapiens	male	Illumina MiSeq	SC11-2917-P	respiratory	not collected	SC11-2917-P	PAIRED	RANDOM	GENOMIC	Streptococcus pneumoniae	ILLUMINA	2020-09-04T00:00:00Z	97762	11A	SRP272396
SRR12583022	WGS	597	168350821	PRJNA646269	SAMN15562689	Pathogen.cl	94293516	NML	University of Manitoba	40035	public	fastq,sra	gs,ncbi,s3	gs.US,ncbi.public,s3.us-east-1	SRX9069853	Canada	North America	Canada: Ontario	62	not collected	Homo sapiens	female	Illumina MiSeq	SC10-0593-P	respiratory	not collected	SC10-0593-P	PAIRED	RANDOM	GENOMIC	Streptococcus pneumoniae	ILLUMINA	2020-09-03T00:00:00Z	88441	10A	SRP272396
SRR12541247	WGS	283	381568299	PRJNA646269	SAMN15562427	Pathogen.cl	159188382	NML	University of Manitoba	39149	public	fastq,sra	gs,ncbi,s3	gs.US,ncbi.public,s3.us-east-1	SRX9030849	Canada	North America	Canada: Ontario	41	not collected	Homo sapiens	male	Illumina MiSeq	SC19-0724-P	blood	not collected	SC19-0724-P	PAIRED	RANDOM	GENOMIC	Streptococcus pneumoniae	ILLUMINA	2020-08-28T00:00:00Z	72058	13	SRP272396
SRR12521561	WGS	285	398501280	PRJNA646269	SAMN15562463	Pathogen.cl	166114144	NML	University of Manitoba	39153	public	fastq,sra	gs,ncbi,s3	gs.US,ncbi.public,s3.us-east-1	SRX9011805	Canada	North America	Canada: Ontario	48	not collected	Homo sapiens	male	Illumina MiSeq	SC13-3902-P	respiratory	not collected	SC13-3902-P	PAIRED	RANDOM	GENOMIC	Streptococcus pneumoniae	ILLUMINA	2020-08-26T00:00:00Z	73953	4	SRP272396
SRR12617065	WGS	588	155026445	PRJNA646269	SAMN15562597	Pathogen.cl	98403640	NML	University of Manitoba	39556	public	fastq,sra	gs,ncbi,s3	gs.US,ncbi.public,s3.us-east-1	SRX9100167	Canada	North America	Canada: Ontario	41	not collected	Homo sapiens	male	Illumina MiSeq	SC19-5455-P	respiratory	not collected	SC19-5455-P	PAIRED	RANDOM	GENOMIC	Streptococcus pneumoniae	ILLUMINA	2020-09-09T00:00:00Z	82165	4	SRP272396
SRR12521553	WGS	285	221728418	PRJNA646269	SAMN15562464	Pathogen.cl	94180351	NML	University of Manitoba	39162	public	fastq,sra	gs,ncbi,s3	gs.US,ncbi.public,s3.us-east-1	SRX9011813	Canada	North America	Canada: Ontario	59	not collected	Homo sapiens	female	Illumina MiSeq	SC13-3903-P	respiratory	not collected	SC13-3903-P	PAIRED	RANDOM	GENOMIC	Streptococcus pneumoniae	ILLUMINA	2020-08-26T00:00:00Z	73955	3	SRP272396
SRR12590333	WGS	595	190001469	PRJNA646269	SAMN15562759	Pathogen.cl	107228839	NML	University of Manitoba	2011-02-03	public	fastq,sra	gs,ncbi,s3	gs.US,ncbi.public,s3.us-east-1	SRX9076844	Canada	North America	Canada: Quebec	26	not collected	Homo sapiens	female	Illumina MiSeq	SC11-2727-P	blood	not collected	SC11-2727-P	PAIRED	RANDOM	GENOMIC	Streptococcus pneumoniae	ILLUMINA	2020-09-04T00:00:00Z	96862	9N	SRP272396
SRR12582670	WGS	596	185659761	PRJNA646269	SAMN15562655	Pathogen.cl	102689386	NML	University of Manitoba	2009-01-28	public	fastq,sra	gs,ncbi,s3	gs.US,ncbi.public,s3.us-east-1	SRX9069499	Canada	North America	Canada: Quebec	38	not collected	Homo sapiens	female	Illumina MiSeq	SC10-0168-P	blood	not collected	SC10-0168-P	PAIRED	RANDOM	GENOMIC	Streptococcus pneumoniae	ILLUMINA	2020-09-03T00:00:00Z	84648	7F	SRP272396
SRR12581759	WGS	285	412197405	PRJNA646269	SAMN15562485	Pathogen.cl	172115179	NML	University of Manitoba	2007-05-18	public	fastq,sra	gs,ncbi,s3	gs.US,ncbi.public,s3.us-east-1	SRX9068601	Canada	North America	Canada: Quebec	73	not collected	Homo sapiens	male	Illumina MiSeq	SC19-0756-P	blood	not collected	SC19-0756-P	PAIRED	RANDOM	GENOMIC	Streptococcus pneumoniae	ILLUMINA	2020-09-03T00:00:00Z	75069	7F	SRP272396
SRR12590336	WGS	577	199403275	PRJNA646269	SAMN15562751	Pathogen.cl	108144590	NML	University of Manitoba	2011-01-12	public	fastq,sra	gs,ncbi,s3	gs.US,ncbi.public,s3.us-east-1	SRX9076841	Canada	North America	Canada: Quebec	73	not collected	Homo sapiens	female	Illumina MiSeq	SC11-1909-P	respiratory	not collected	SC11-1909-P	PAIRED	RANDOM	GENOMIC	Streptococcus pneumoniae	ILLUMINA	2020-09-04T00:00:00Z	95903	6C	SRP272396
SRR12541246	WGS	244	199106785	PRJNA646269	SAMN15562433	Pathogen.cl	83927106	NML	University of Manitoba	2007-03-22	public	fastq,sra	gs,ncbi,s3	gs.US,ncbi.public,s3.us-east-1	SRX9030850	Canada	North America	Canada: Quebec	50	not collected	Homo sapiens	female	Illumina MiSeq	SC19-0730-P	respiratory	not collected	SC19-0730-P	PAIRED	RANDOM	GENOMIC	Streptococcus pneumoniae	ILLUMINA	2020-08-28T00:00:00Z	72369	6A	SRP272396
SRR12595286	WGS	588	163596620	PRJNA646269	SAMN15562857	Pathogen.cl	89127946	NML	University of Manitoba	2014-01-21	public	fastq,sra	gs,ncbi,s3	gs.US,ncbi.public,s3.us-east-1	SRX9079294	Canada	North America	Canada: Quebec	73	not collected	Homo sapiens	male	Illumina MiSeq	SC14-3114-P	respiratory	not collected	SC14-3114-P	PAIRED	RANDOM	GENOMIC	Streptococcus pneumoniae	ILLUMINA	2020-09-04T00:00:00Z	108741	35C	SRP272396
SRR12610403	WGS	576	170927551	PRJNA646269	SAMN15562986	Pathogen.cl	93435588	NML	University of Manitoba	2018-03-13	public	fastq,sra	gs,ncbi,s3	gs.US,ncbi.public,s3.us-east-1	SRX9093748	Canada	North America	Canada: Quebec	90	not collected	Homo sapiens	male	Illumina MiSeq	SC18-3086-P	respiratory	not collected	SC18-3086-P	PAIRED	RANDOM	GENOMIC	Streptococcus pneumoniae	ILLUMINA	2020-09-08T00:00:00Z	127904	35B	SRP272396
SRR12581756	WGS	268	304457197	PRJNA646269	SAMN15562483	Pathogen.cl	126358268	NML	University of Manitoba	2007-05-25	public	fastq,sra	gs,ncbi,s3	gs.US,ncbi.public,s3.us-east-1	SRX9068604	Canada	North America	Canada: Quebec	45	not collected	Homo sapiens	male	Illumina MiSeq	SC19-0755-P	respiratory	not collected	SC19-0755-P	PAIRED	RANDOM	GENOMIC	Streptococcus pneumoniae	ILLUMINA	2020-09-03T00:00:00Z	74991	33F	SRP272396
SRR12594711	WGS	585	155694609	PRJNA646269	SAMN15562582	Pathogen.cl	99229205	NML	University of Manitoba	2008-05-06	public	fastq,sra	gs,ncbi,s3	gs.US,ncbi.public,s3.us-east-1	SRX9078721	Canada	North America	Canada: Quebec	56	not collected	Homo sapiens	male	Illumina MiSeq	SC13-4263-P	respiratory	not collected	SC13-4263-P	PAIRED	RANDOM	GENOMIC	Streptococcus pneumoniae	ILLUMINA	2020-09-04T00:00:00Z	81789	28A	SRP272396
SRR12521558	WGS	263	467015728	PRJNA646269	SAMN15562446	Pathogen.cl	191624536	NML	University of Manitoba	2007-03-30	public	fastq,sra	gs,ncbi,s3	gs.US,ncbi.public,s3.us-east-1	SRX9011808	Canada	North America	Canada: Quebec	45	not collected	Homo sapiens	male	Illumina MiSeq	SC13-3819-P	respiratory	not collected	SC13-3819-P	PAIRED	RANDOM	GENOMIC	Streptococcus pneumoniae	ILLUMINA	2020-08-26T00:00:00Z	73155	23A	SRP272396
SRR12519235	WGS	269	565127709	PRJNA646269	SAMN15562409	Pathogen.cl	231043874	NML	University of Manitoba	2007-01-31	public	fastq,sra	gs,ncbi,s3	gs.US,ncbi.public,s3.us-east-1	SRX9009699	Canada	North America	Canada: Quebec	60	not collected	Homo sapiens	male	Illumina MiSeq	SC13-3759-P	respiratory	not collected	SC13-3759-P	PAIRED	RANDOM	GENOMIC	Streptococcus pneumoniae	ILLUMINA	2020-08-26T00:00:00Z	71112	22F	SRP272396
SRR12541252	WGS	267	289564265	PRJNA646269	SAMN15562430	Pathogen.cl	122044059	NML	University of Manitoba	2007-02-19	public	fastq,sra	gs,ncbi,s3	gs.US,ncbi.public,s3.us-east-1	SRX9030844	Canada	North America	Canada: Quebec	77	not collected	Homo sapiens	male	Illumina MiSeq	SC19-0727-P	respiratory	not collected	SC19-0727-P	PAIRED	RANDOM	GENOMIC	Streptococcus pneumoniae	ILLUMINA	2020-08-28T00:00:00Z	72285	19F	SRP272396
SRR12521555	WGS	280	350187794	PRJNA646269	SAMN15562443	Pathogen.cl	144607062	NML	University of Manitoba	2007-03-25	public	fastq,sra	gs,ncbi,s3	gs.US,ncbi.public,s3.us-east-1	SRX9011811	Canada	North America	Canada: Quebec	67	not collected	Homo sapiens	male	Illumina MiSeq	SC13-3808-P	respiratory	not collected	SC13-3808-P	PAIRED	RANDOM	GENOMIC	Streptococcus pneumoniae	ILLUMINA	2020-08-26T00:00:00Z	72898	15C	SRP272396
SRR12540637	WGS	263	298904857	PRJNA646269	SAMN15562419	Pathogen.cl	123854065	NML	University of Manitoba	2007-02-07	public	fastq,sra	gs,ncbi,s3	gs.US,ncbi.public,s3.us-east-1	SRX9030287	Canada	North America	Canada: Quebec	80	not collected	Homo sapiens	male	Illumina MiSeq	SC19-0718-P	respiratory	not collected	SC19-0718-P	PAIRED	RANDOM	GENOMIC	Streptococcus pneumoniae	ILLUMINA	2020-08-28T00:00:00Z	71589	15A	SRP272396
SRR12248684	WGS	283	265828136	PRJNA646269	SAMN15562456	Pathogen.cl	110408008	NML	University of Manitoba	2007-04-29	public	fastq,sra	gs,ncbi,s3	gs.US,ncbi.public,s3.us-east-1	SRX8756484	Canada	North America	Canada: Quebec	89	not collected	Homo sapiens	female	Illumina MiSeq	SC10-0275-P	blood	not collected	SC10-0275-P	PAIRED	RANDOM	GENOMIC	Streptococcus pneumoniae	ILLUMINA	2020-07-19T00:00:00Z	73852	38	SRP272396
SRR12607616	WGS	592	219834386	PRJNA646269	SAMN15562942	Pathogen.cl	120856725	NML	University of Manitoba	2016-07-13	public	fastq,sra	gs,ncbi,s3	gs.US,ncbi.public,s3.us-east-1	SRX9091086	Canada	North America	Canada: Quebec	70	not collected	Homo sapiens	female	Illumina MiSeq	SC16-4056-P	blood	not collected	SC16-4056-P	PAIRED	RANDOM	GENOMIC	Streptococcus pneumoniae	ILLUMINA	2020-09-08T00:00:00Z	120899	34	SRP272396
SRR12541249	WGS	276	289964697	PRJNA646269	SAMN15562431	Pathogen.cl	120209369	NML	University of Manitoba	2007-03-06	public	fastq,sra	gs,ncbi,s3	gs.US,ncbi.public,s3.us-east-1	SRX9030847	Canada	North America	Canada: Quebec	44	not collected	Homo sapiens	male	Illumina MiSeq	SC19-0728-P	blood	not collected	SC19-0728-P	PAIRED	RANDOM	GENOMIC	Streptococcus pneumoniae	ILLUMINA	2020-08-28T00:00:00Z	72339	3	SRP272396
SRR12595288	WGS	591	187383008	PRJNA646269	SAMN15562862	Pathogen.cl	104613833	NML	University of Manitoba	41685	public	fastq,sra	gs,ncbi,s3	gs.US,ncbi.public,s3.us-east-1	SRX9079292	Canada	North America	Canada: Saskatchewan	66	not collected	Homo sapiens	male	Illumina MiSeq	SC14-3134-P	respiratory	not collected	SC14-3134-P	PAIRED	RANDOM	GENOMIC	Streptococcus pneumoniae	ILLUMINA	2020-09-04T00:00:00Z	109232	35B	SRP272396
SRR12581823	WGS	284	353900075	PRJNA646269	SAMN15562539	Pathogen.cl	148484217	NML	University of Manitoba	39443	public	fastq,sra	gs,ncbi,s3	gs.US,ncbi.public,s3.us-east-1	SRX9068671	Canada	North America	Canada: Saskatchewan	77	not collected	Homo sapiens	male	Illumina MiSeq	SC19-0771-P	respiratory	not collected	SC19-0771-P	PAIRED	RANDOM	GENOMIC	Streptococcus pneumoniae	ILLUMINA	2020-09-03T00:00:00Z	78525	33F	SRP272396
SRR12535957	WGS	287	367692513	PRJNA646269	SAMN15562438	Pathogen.cl	153308075	NML	University of Manitoba	39156	public	fastq,sra	gs,ncbi,s3	gs.US,ncbi.public,s3.us-east-1	SRX9025724	Canada	North America	Canada: Saskatchewan	82	not collected	Homo sapiens	male	Illumina MiSeq	SC16-2496-P	blood	not collected	SC16-2496-P	PAIRED	RANDOM	GENOMIC	Streptococcus pneumoniae	ILLUMINA	2020-08-27T00:00:00Z	72813	23A	SRP272396
SRR12618395	WGS	601	575616760	PRJNA646269	SAMN15562659	Pathogen.cl	358957595	NML	University of Manitoba	39815	public	fastq,sra	gs,ncbi,s3	gs.US,ncbi.public,s3.us-east-1	SRX9101399	Canada	North America	Canada: Saskatchewan	59	not collected	Homo sapiens	female	Illumina MiSeq	SC13-4417-P	respiratory	not collected	SC13-4417-P	PAIRED	RANDOM	GENOMIC	Streptococcus pneumoniae	ILLUMINA	2020-09-09T00:00:00Z	85641	22F	SRP272396
SRR12584061	WGS	590	173428092	PRJNA646269	SAMN15562717	Pathogen.cl	96287186	NML	University of Manitoba	40244	public	fastq,sra	gs,ncbi,s3	gs.US,ncbi.public,s3.us-east-1	SRX9070888	Canada	North America	Canada: Saskatchewan	58	not collected	Homo sapiens	female	Illumina MiSeq	SC10-1894-P	blood	not collected	SC10-1894-P	PAIRED	RANDOM	GENOMIC	Streptococcus pneumoniae	ILLUMINA	2020-09-03T00:00:00Z	92093	19F	SRP272396
SRR12606959	WGS	585	154125613	PRJNA646269	SAMN15562887	Pathogen.cl	83815940	NML	University of Manitoba	42046	public	fastq,sra	gs,ncbi,s3	gs.US,ncbi.public,s3.us-east-1	SRX9090581	Canada	North America	Canada: Saskatchewan	37	not collected	Homo sapiens	male	Illumina MiSeq	SC15-3294-P	respiratory	not collected	SC15-3294-P	PAIRED	RANDOM	GENOMIC	Streptococcus pneumoniae	ILLUMINA	2020-09-08T00:00:00Z	113672	19A	SRP272396
SRR12590358	WGS	580	226689912	PRJNA646269	SAMN15562769	Pathogen.cl	125500572	NML	University of Manitoba	40624	public	fastq,sra	gs,ncbi,s3	gs.US,ncbi.public,s3.us-east-1	SRX9076863	Canada	North America	Canada: Saskatchewan	53	not collected	Homo sapiens	male	Illumina MiSeq	SC11-3286-P	respiratory	not collected	SC11-3286-P	PAIRED	RANDOM	GENOMIC	Streptococcus pneumoniae	ILLUMINA	2020-09-04T00:00:00Z	98428	17F	SRP272396
SRR12606960	WGS	585	172909055	PRJNA646269	SAMN15562886	Pathogen.cl	94664033	NML	University of Manitoba	42043	public	fastq,sra	gs,ncbi,s3	gs.US,ncbi.public,s3.us-east-1	SRX9090580	Canada	North America	Canada: Saskatchewan	38	not collected	Homo sapiens	female	Illumina MiSeq	SC15-3292-P	respiratory	not collected	SC15-3292-P	PAIRED	RANDOM	GENOMIC	Streptococcus pneumoniae	ILLUMINA	2020-09-08T00:00:00Z	113666	15B	SRP272396
SRR12607164	WGS	585	206265472	PRJNA646269	SAMN15562928	Pathogen.cl	111091926	NML	University of Manitoba	42426	public	fastq,sra	gs,ncbi,s3	gs.US,ncbi.public,s3.us-east-1	SRX9090737	Canada	North America	Canada: Saskatchewan	40	not collected	Homo sapiens	male	Illumina MiSeq	SC16-2669-P	respiratory	not collected	SC16-2669-P	PAIRED	RANDOM	GENOMIC	Streptococcus pneumoniae	ILLUMINA	2020-09-08T00:00:00Z	118336	12F	SRP272396
SRR12580720	WGS	276	420262519	PRJNA646269	SAMN15562476	Pathogen.cl	174355216	NML	University of Manitoba	39195	public	fastq,sra	gs,ncbi,s3	gs.US,ncbi.public,s3.us-east-1	SRX9067564	Canada	North America	Canada: Saskatchewan	49	not collected	Homo sapiens	male	Illumina MiSeq	SC19-0751-P	blood	not collected	SC19-0751-P	PAIRED	RANDOM	GENOMIC	Streptococcus pneumoniae	ILLUMINA	2020-09-03T00:00:00Z	74742	10A	SRP272396
SRR12607612	WGS	589	213498603	PRJNA646269	SAMN15562951	Pathogen.cl	117199800	NML	University of Manitoba	42751	public	fastq,sra	gs,ncbi,s3	gs.US,ncbi.public,s3.us-east-1	SRX9091090	Canada	North America	Canada: Saskatchewan	75	not collected	Homo sapiens	male	Illumina MiSeq	SC17-3955-P	respiratory	not collected	SC17-3955-P	PAIRED	RANDOM	GENOMIC	Streptococcus pneumoniae	ILLUMINA	2020-09-08T00:00:00Z	122488	31	SRP272396
SRR12610398	WGS	594	166709464	PRJNA646269	SAMN15562995	Pathogen.cl	93885730	NML	University of Manitoba	43167	public	fastq,sra	gs,ncbi,s3	gs.US,ncbi.public,s3.us-east-1	SRX9093753	Canada	North America	Canada: Saskatchewan	51	not collected	Homo sapiens	female	Illumina MiSeq	SC18-5199-P	respiratory	not collected	SC18-5199-P	PAIRED	RANDOM	GENOMIC	Streptococcus pneumoniae	ILLUMINA	2020-09-08T00:00:00Z	128791	21	SRP272396
SRR12608607	WGS	586	190923857	PRJNA646269	SAMN15562985	Pathogen.cl	103928194	NML	University of Manitoba	43169	public	fastq,sra	gs,ncbi,s3	gs.US,ncbi.public,s3.us-east-1	SRX9092064	Canada	North America	Canada: Saskatchewan	77	not collected	Homo sapiens	male	Illumina MiSeq	SC18-3070-P	blood	not collected	SC18-3070-P	PAIRED	RANDOM	GENOMIC	Streptococcus pneumoniae	ILLUMINA	2020-09-08T00:00:00Z	127546	20	SRP272396
SRR12580715	WGS	255	269083329	PRJNA646269	SAMN15562477	Pathogen.cl	111013651	NML	University of Manitoba	39174	public	fastq,sra	gs,ncbi,s3	gs.US,ncbi.public,s3.us-east-1	SRX9067569	Canada	North America	Canada: Saskatchewan	23	not collected	Homo sapiens	male	Illumina MiSeq	SC19-0752-P	blood	not collected	SC19-0752-P	PAIRED	RANDOM	GENOMIC	Streptococcus pneumoniae	ILLUMINA	2020-09-03T00:00:00Z	74743	5	SRP272396
SRR6817907	WGS	295	10	308823067	PRJNA437292	SAMN08647825	Pathogen.cl	172639968	HARVARD UNIVERSITY	HARVARD PILGRIM HEALTH CARE	2011	public	fastq,sra	gs,ncbi,s3	gs.US,ncbi.public,s3.us-east-1	SRX3774777	USA	North America	USA	<6	Asymptomatic Condition	Homo sapiens	Illumina MiSeq	SPARC_602	nasopharyngeal	42.36 N 71.607 W	SPARC_602	PAIRED	RANDOM	GENOMIC	Streptococcus pneumoniae	ILLUMINA	2018-03-08T00:00:00Z	NP7487_3_2011	3	SRP134168
SRR6817824	WGS	296	1	208482495	PRJNA437292	SAMN08647734	Pathogen.cl	120876991	HARVARD UNIVERSITY	HARVARD PILGRIM HEALTH CARE	2011	public	fastq,sra	gs,ncbi,s3	gs.US,ncbi.public,s3.us-east-1	SRX3774860	USA	North America	USA	<6	Asymptomatic Condition	Homo sapiens	Illumina MiSeq	SPARC_511	nasopharyngeal	42.36 N 71.516 W	SPARC_511	PAIRED	RANDOM	GENOMIC	Streptococcus pneumoniae	ILLUMINA	2018-03-08T00:00:00Z	ND6484_20_2011	20	SRP134168
SRR6817723	WGS	289	14	246286109	PRJNA437292	SAMN08647647	Pathogen.cl	146466338	HARVARD UNIVERSITY	HARVARD PILGRIM HEALTH CARE	2011	public	fastq,sra	gs,ncbi,s3	gs.US,ncbi.public,s3.us-east-1	SRX3774961	USA	North America	USA	<6	Asymptomatic Condition	Homo sapiens	Illumina MiSeq	SPARC_424	nasopharyngeal	42.36 N 71.429 W	SPARC_424	PAIRED	RANDOM	GENOMIC	Streptococcus pneumoniae	ILLUMINA	2018-03-08T00:00:00Z	MD5491_21_2011	21	SRP134168
SRR6818295	WGS	244	1	181909641	PRJNA437292	SAMN08647934	Pathogen.cl	95370795	HARVARD UNIVERSITY	HARVARD PILGRIM HEALTH CARE	2014	public	fastq,sra	gs,ncbi,s3	gs.US,ncbi.public,s3.us-east-1	SRX3775061	USA	North America	USA	<6	Asymptomatic Condition	Homo sapiens	Illumina MiSeq	SPARC_711	nasopharyngeal	42.36 N 71.716 W	SPARC_711	PAIRED	RANDOM	GENOMIC	Streptococcus pneumoniae	ILLUMINA	2018-03-08T00:00:00Z	PT8645-1_31_2014	31	SRP134168
SRR6818323	WGS	238	7	187149783	PRJNA437292	SAMN08647255	Pathogen.cl	99660394	HARVARD UNIVERSITY	HARVARD PILGRIM HEALTH CARE	2014	public	fastq,sra	gs,ncbi,s3	gs.US,ncbi.public,s3.us-east-1	SRX3775033	USA	North America	USA	<6	Asymptomatic Condition	Homo sapiens	Illumina MiSeq	SPARC_32	nasopharyngeal	42.36 N 71.37 W	SPARC_32	PAIRED	RANDOM	GENOMIC	Streptococcus pneumoniae	ILLUMINA	2018-03-08T00:00:00Z	BMC9622_34_2014	34	SRP134168
SRR6818183	WGS	294	1	179153471	PRJNA437292	SAMN08647322	Pathogen.cl	112804992	HARVARD UNIVERSITY	HARVARD PILGRIM HEALTH CARE	2011	public	fastq,sra	gs,ncbi,s3	gs.US,ncbi.public,s3.us-east-1	SRX3775173	USA	North America	USA	<6	Asymptomatic Condition	Homo sapiens	Illumina MiSeq	SPARC_99	nasopharyngeal	42.36 N 71.104 W	SPARC_99	PAIRED	RANDOM	GENOMIC	Streptococcus pneumoniae	ILLUMINA	2018-03-08T00:00:00Z	BR1525_38_2011	38	SRP134168
SRR6818386	WGS	234	1	151984608	PRJNA437292	SAMN08647952	Pathogen.cl	95253670	HARVARD UNIVERSITY	HARVARD PILGRIM HEALTH CARE	2014	public	fastq,sra	gs,ncbi,s3	gs.US,ncbi.public,s3.us-east-1	SRX3775372	USA	North America	USA	<6	Asymptomatic Condition	Homo sapiens	Illumina MiSeq	SPARC_729	nasopharyngeal	42.36 N 71.734 W	SPARC_729	PAIRED	RANDOM	GENOMIC	Streptococcus pneumoniae	ILLUMINA	2018-03-08T00:00:00Z	PT8707_10A_2014	10A	SRP134168
SRR6817771	WGS	249	5	175501236	PRJNA437292	SAMN08647854	Pathogen.cl	88294715	HARVARD UNIVERSITY	HARVARD PILGRIM HEALTH CARE	2014	public	fastq,sra	gs,ncbi,s3	gs.US,ncbi.public,s3.us-east-1	SRX3774913	USA	North America	USA	<6	Asymptomatic Condition	Homo sapiens	Illumina MiSeq	SPARC_631	nasopharyngeal	42.36 N 71.636 W	SPARC_631	PAIRED	RANDOM	GENOMIC	Streptococcus pneumoniae	ILLUMINA	2018-03-08T00:00:00Z	NP7653_11A_2014	11A	SRP134168
SRR6817779	WGS	251	4	170234939	PRJNA437292	SAMN08647868	Pathogen.cl	107280589	HARVARD UNIVERSITY	HARVARD PILGRIM HEALTH CARE	2014	public	fastq,sra	gs,ncbi,s3	gs.US,ncbi.public,s3.us-east-1	SRX3774905	USA	North America	USA	<6	Asymptomatic Condition	Homo sapiens	Illumina MiSeq	SPARC_645	nasopharyngeal	42.36 N 71.650 W	SPARC_645	PAIRED	RANDOM	GENOMIC	Streptococcus pneumoniae	ILLUMINA	2018-03-08T00:00:00Z	NP7706_15A_2014	15A	SRP134168
SRR6818340	WGS	239	4	401691523	PRJNA437292	SAMN08647337	Pathogen.cl	237310110	HARVARD UNIVERSITY	HARVARD PILGRIM HEALTH CARE	2014	public	fastq,sra	gs,ncbi,s3	gs.US,ncbi.public,s3.us-east-1	SRX3775016	USA	North America	USA	<6	Asymptomatic Condition	Homo sapiens	Illumina MiSeq	SPARC_114	nasopharyngeal	42.36 N 71.119 W	SPARC_114	PAIRED	RANDOM	GENOMIC	Streptococcus pneumoniae	ILLUMINA	2018-03-08T00:00:00Z	BR1642_15A_2014	15A	SRP134168
SRR6818433	WGS	295	8	169660250	PRJNA437292	SAMN08647373	Pathogen.cl	101347846	HARVARD UNIVERSITY	HARVARD PILGRIM HEALTH CARE	2011	public	fastq,sra	gs,ncbi,s3	gs.US,ncbi.public,s3.us-east-1	SRX3775325	USA	North America	USA	<6	Asymptomatic Condition	Homo sapiens	Illumina MiSeq	SPARC_150	nasopharyngeal	42.36 N 71.155 W	SPARC_150	PAIRED	RANDOM	GENOMIC	Streptococcus pneumoniae	ILLUMINA	2018-03-08T00:00:00Z	CH2421_15BC_2011	15BC	SRP134168
SRR6818151	WGS	296	2	268945291	PRJNA437292	SAMN08647440	Pathogen.cl	162039946	HARVARD UNIVERSITY	HARVARD PILGRIM HEALTH CARE	2011	public	fastq,sra	gs,ncbi,s3	gs.US,ncbi.public,s3.us-east-1	SRX3775205	USA	North America	USA	<6	Asymptomatic Condition	Homo sapiens	Illumina MiSeq	SPARC_217	nasopharyngeal	42.36 N 71.222 W	SPARC_217	PAIRED	RANDOM	GENOMIC	Streptococcus pneumoniae	ILLUMINA	2018-03-08T00:00:00Z	GL3409_16F_2011	16F	SRP134168
SRR6817718	WGS	296	1	215353790	PRJNA437292	SAMN08647652	Pathogen.cl	139191779	HARVARD UNIVERSITY	HARVARD PILGRIM HEALTH CARE	2011	public	fastq,sra	gs,ncbi,s3	gs.US,ncbi.public,s3.us-east-1	SRX3774966	USA	North America	USA	<6	Asymptomatic Condition	Homo sapiens	Illumina MiSeq	SPARC_429	nasopharyngeal	42.36 N 71.434 W	SPARC_429	PAIRED	RANDOM	GENOMIC	Streptococcus pneumoniae	ILLUMINA	2018-03-08T00:00:00Z	MD5504_17F_2011	17F	SRP134168
SRR6817713	WGS	245	6	240676175	PRJNA437292	SAMN08647840	Pathogen.cl	134664270	HARVARD UNIVERSITY	HARVARD PILGRIM HEALTH CARE	2014	public	fastq,sra	gs,ncbi,s3	gs.US,ncbi.public,s3.us-east-1	SRX3774971	USA	North America	USA	<6	Asymptomatic Condition	Homo sapiens	Illumina MiSeq	SPARC_617	nasopharyngeal	42.36 N 71.622 W	SPARC_617	PAIRED	RANDOM	GENOMIC	Streptococcus pneumoniae	ILLUMINA	2018-03-08T00:00:00Z	NP7601_19F_2014	19F	SRP134168
SRR6817735	WGS	294	18	212964986	PRJNA437292	SAMN08647563	Pathogen.cl	131505159	HARVARD UNIVERSITY	HARVARD PILGRIM HEALTH CARE	2011	public	fastq,sra	gs,ncbi,s3	gs.US,ncbi.public,s3.us-east-1	SRX3774949	USA	North America	USA	<6	Asymptomatic Condition	Homo sapiens	Illumina MiSeq	SPARC_340	nasopharyngeal	42.36 N 71.345 W	SPARC_340	PAIRED	RANDOM	GENOMIC	Streptococcus pneumoniae	ILLUMINA	2018-03-08T00:00:00Z	LE4493_22F_2011	22F	SRP134168
SRR6818362	WGS	297	18	156478432	PRJNA437292	SAMN08647908	Pathogen.cl	93026147	HARVARD UNIVERSITY	HARVARD PILGRIM HEALTH CARE	2011	public	fastq,sra	gs,ncbi,s3	gs.US,ncbi.public,s3.us-east-1	SRX3774994	USA	North America	USA	<6	Asymptomatic Condition	Homo sapiens	Illumina MiSeq	SPARC_685	nasopharyngeal	42.36 N 71.690 W	SPARC_685	PAIRED	RANDOM	GENOMIC	Streptococcus pneumoniae	ILLUMINA	2018-03-08T00:00:00Z	PT8485_22F_2011	22F	SRP134168
SRR6817739	WGS	296	3	192694670	PRJNA437292	SAMN08647559	Pathogen.cl	112955789	HARVARD UNIVERSITY	HARVARD PILGRIM HEALTH CARE	2011	public	fastq,sra	gs,ncbi,s3	gs.US,ncbi.public,s3.us-east-1	SRX3774945	USA	North America	USA	<6	Asymptomatic Condition	Homo sapiens	Illumina MiSeq	SPARC_336	nasopharyngeal	42.36 N 71.341 W	SPARC_336	PAIRED	RANDOM	GENOMIC	Streptococcus pneumoniae	ILLUMINA	2018-03-08T00:00:00Z	LE4482_23A_2011	23A	SRP134168
SRR6817776	WGS	252	3	211249314	PRJNA437292	SAMN08647871	Pathogen.cl	135961441	HARVARD UNIVERSITY	HARVARD PILGRIM HEALTH CARE	2014	public	fastq,sra	gs,ncbi,s3	gs.US,ncbi.public,s3.us-east-1	SRX3774908	USA	North America	USA	<6	Asymptomatic Condition	Homo sapiens	Illumina MiSeq	SPARC_648	nasopharyngeal	42.36 N 71.653 W	SPARC_648	PAIRED	RANDOM	GENOMIC	Streptococcus pneumoniae	ILLUMINA	2018-03-08T00:00:00Z	NP7710_23B_2014	23B	SRP134168
SRR6817870	WGS	250	19	172155213	PRJNA437292	SAMN08647348	Pathogen.cl	88083047	HARVARD UNIVERSITY	HARVARD PILGRIM HEALTH CARE	2014	public	fastq,sra	gs,ncbi,s3	gs.US,ncbi.public,s3.us-east-1	SRX3774814	USA	North America	USA	<6	Asymptomatic Condition	Homo sapiens	Illumina MiSeq	SPARC_125	nasopharyngeal	42.36 N 71.130 W	SPARC_125	PAIRED	RANDOM	GENOMIC	Streptococcus pneumoniae	ILLUMINA	2018-03-08T00:00:00Z	BR1705_33F_2014	33F	SRP134168
SRR6817747	WGS	272	21	303745269	PRJNA437292	SAMN08647592	Pathogen.cl	186009832	HARVARD UNIVERSITY	HARVARD PILGRIM HEALTH CARE	2014	public	fastq,sra	gs,ncbi,s3	gs.US,ncbi.public,s3.us-east-1	SRX3774937	USA	North America	USA	<6	Asymptomatic Condition	Homo sapiens	Illumina MiSeq	SPARC_369	nasopharyngeal	42.36 N 71.374 W	SPARC_369	PAIRED	RANDOM	GENOMIC	Streptococcus pneumoniae	ILLUMINA	2018-03-08T00:00:00Z	LE4660_35B_2014	35B	SRP134168
SRR6817720	WGS	256	15	160861343	PRJNA437292	SAMN08647769	Pathogen.cl	80460496	HARVARD UNIVERSITY	HARVARD PILGRIM HEALTH CARE	2014	public	fastq,sra	gs,ncbi,s3	gs.US,ncbi.public,s3.us-east-1	SRX3774964	USA	North America	USA	<6	Asymptomatic Condition	Homo sapiens	Illumina MiSeq	SPARC_546	nasopharyngeal	42.36 N 71.551 W	SPARC_546	PAIRED	RANDOM	GENOMIC	Streptococcus pneumoniae	ILLUMINA	2018-03-08T00:00:00Z	ND6645_35F_2014	35F	SRP134168
SRR6817727	WGS	290	3	189432089	PRJNA437292	SAMN08647651	Pathogen.cl	118784941	HARVARD UNIVERSITY	HARVARD PILGRIM HEALTH CARE	2011	public	fastq,sra	gs,ncbi,s3	gs.US,ncbi.public,s3.us-east-1	SRX3774957	USA	North America	USA	<6	Asymptomatic Condition	Homo sapiens	Illumina MiSeq	SPARC_428	nasopharyngeal	42.36 N 71.433 W	SPARC_428	PAIRED	RANDOM	GENOMIC	Streptococcus pneumoniae	ILLUMINA	2018-03-08T00:00:00Z	MD5502_6C_2011	6C	SRP134168
SRR6817844	WGS	249	6	165454823	PRJNA437292	SAMN08647686	Pathogen.cl	96800080	HARVARD UNIVERSITY	HARVARD PILGRIM HEALTH CARE	2014	public	fastq,sra	gs,ncbi,s3	gs.US,ncbi.public,s3.us-east-1	SRX3774840	USA	North America	USA	<6	Asymptomatic Condition	Homo sapiens	Illumina MiSeq	SPARC_463	nasopharyngeal	42.36 N 71.468 W	SPARC_463	PAIRED	RANDOM	GENOMIC	Streptococcus pneumoniae	ILLUMINA	2018-03-08T00:00:00Z	MD5680_7C_2014	7C	SRP134168
SRR6817880	WGS	295	9	202468638	PRJNA437292	SAMN08647325	Pathogen.cl	124071835	HARVARD UNIVERSITY	HARVARD PILGRIM HEALTH CARE	2011	public	fastq,sra	gs,ncbi,s3	gs.US,ncbi.public,s3.us-east-1	SRX3774804	USA	North America	USA	<6	Asymptomatic Condition	Homo sapiens	Illumina MiSeq	SPARC_102	nasopharyngeal	42.36 N 71.107 W	SPARC_102	PAIRED	RANDOM	GENOMIC	Streptococcus pneumoniae	ILLUMINA	2018-03-08T00:00:00Z	BR1532_7F_2011	7F	SRP134168
SRR6817729	WGS	292	1	270241033	PRJNA437292	SAMN08647649	Pathogen.cl	149277121	HARVARD UNIVERSITY	HARVARD PILGRIM HEALTH CARE	2011	public	fastq,sra	gs,ncbi,s3	gs.US,ncbi.public,s3.us-east-1	SRX3774955	USA	North America	USA	<6	Asymptomatic Condition	Homo sapiens	Illumina MiSeq	SPARC_426	nasopharyngeal	42.36 N 71.431 W	SPARC_426	PAIRED	RANDOM	GENOMIC	Streptococcus pneumoniae	ILLUMINA	2018-03-08T00:00:00Z	MD5495_9N_2011	9N	SRP134168
SRR6818369	WGS	277	22	186698366	PRJNA437292	SAMN08647856	Pathogen.cl	113732781	HARVARD UNIVERSITY	HARVARD PILGRIM HEALTH CARE	2014	public	fastq,sra	gs,ncbi,s3	gs.US,ncbi.public,s3.us-east-1	SRX3774987	USA	North America	USA	<6	Asymptomatic Condition	Homo sapiens	Illumina MiSeq	SPARC_633	nasopharyngeal	42.36 N 71.638 W	SPARC_633	PAIRED	RANDOM	GENOMIC	Streptococcus pneumoniae	ILLUMINA	2018-03-08T00:00:00Z	NP7658_NT_2014	NT	SRP134168
SRR6382441	WGS	558	160242317	PRJNA422173	SAMN08166735	Microbe\, viral or environmental	92634993	ITSVETKOVA'S SHARED SUBMISSIONS	40602	public	fastq,sra	gs,ncbi,s3	gs.US,ncbi.public,s3.us-east-1	SRX3476174	ST 12622	Russia	Europe	Russia:Saint-Petersburg	Homo sapiens	Illumina MiSeq	58-78	paracentesis	8166735	PAIRED	RANDOM PCR	GENOMIC	Streptococcus pneumoniae	ILLUMINA	2017-12-16T00:00:00Z	58-78	P	19 A	SRP126893	missing	Children's city hospital ?4
SRR6382442	WGS	518	754143560	PRJNA422173	SAMN08166713	Microbe\, viral or environmental	486068632	ITSVETKOVA'S SHARED SUBMISSIONS	42856	public	fastq,sra	gs,ncbi,s3	gs.US,ncbi.public,s3.us-east-1	SRX3476173	ST 3544	Russia	Europe	Russia:Moscow	Homo sapiens	Illumina MiSeq	12-1692	liquor	8166713	PAIRED	RANDOM PCR	GENOMIC	Streptococcus pneumoniae	ILLUMINA	2017-12-16T00:00:00Z	12-1692	P	7 AF	SRP126893	missing	Russian Reference Center for Bacterial Meningitis Monitoring
SRR6382443	WGS	510	659987495	PRJNA422173	SAMN08166712	Microbe\, viral or environmental	423746248	ITSVETKOVA'S SHARED SUBMISSIONS	missing	public	fastq,sra	gs,ncbi,s3	gs.US,ncbi.public,s3.us-east-1	SRX3476172	ST 505	Russia	Europe	Russia:Moscow	Homo sapiens	Illumina MiSeq	9-1626	liquor	8166712	PAIRED	RANDOM PCR	GENOMIC	Streptococcus pneumoniae	ILLUMINA	2017-12-16T00:00:00Z	9-1626	P	3	SRP126893	missing	Russian Reference Center for Bacterial Meningitis Monitoring
SRR6382445	WGS	457	420329750	PRJNA422173	SAMN08166714	Microbe\, viral or environmental	251412698	ITSVETKOVA'S SHARED SUBMISSIONS	40874	public	fastq,sra	gs,ncbi,s3	gs.US,ncbi.public,s3.us-east-1	SRX3476170	ST 505	Russia	Europe	Russia:Perm	Homo sapiens	Illumina MiSeq	202-350	sputum	8166714	PAIRED	RANDOM PCR	GENOMIC	Streptococcus pneumoniae	ILLUMINA	2017-12-16T00:00:00Z	202-350	P	19 A	SRP126893	missing	Regional infectious diseases hospital
SRR6382450	WGS	415	482581725	PRJNA422173	SAMN08166721	Microbe\, viral or environmental	267145386	ITSVETKOVA'S SHARED SUBMISSIONS	42388	public	fastq,sra	gs,ncbi,s3	gs.US,ncbi.public,s3.us-east-1	SRX3476165	ST 236	Russia	Europe	Russia:Saint-Petersburg	Homo sapiens	Illumina MiSeq	216-525	nasopharyngeal swab	8166721	PAIRED	RANDOM PCR	GENOMIC	Streptococcus pneumoniae	ILLUMINA	2017-12-16T00:00:00Z	216-525	P	19 F	SRP126893	missing	Children's city hospital ?4
SRR6382451	WGS	437	451080075	PRJNA422173	SAMN08166720	Microbe\, viral or environmental	249121370	ITSVETKOVA'S SHARED SUBMISSIONS	40892	public	fastq,sra	gs,ncbi,s3	gs.US,ncbi.public,s3.us-east-1	SRX3476164	ST 2323	Russia	Europe	Russia:Ekaterinburg	Homo sapiens	Illumina MiSeq	265-1	sputum	8166720	PAIRED	RANDOM PCR	GENOMIC	Streptococcus pneumoniae	ILLUMINA	2017-12-16T00:00:00Z	265-1	P	19 F	SRP126893	missing		Pediatric Research and Clinical Center for Infectious Diseases
SRR6382453	WGS	461	234143332	PRJNA422173	SAMN08166732	Microbe\, viral or environmental	140016650	ITSVETKOVA'S SHARED SUBMISSIONS	40637	public	fastq,sra	gs,ncbi,s3	gs.US,ncbi.public,s3.us-east-1	SRX3476162	ST 505	Russia	Europe	Russia:Saint-Petersburg	Homo sapiens	Illumina MiSeq	91-158	paracentesis	8166732	PAIRED	RANDOM PCR	GENOMIC	Streptococcus pneumoniae	ILLUMINA	2017-12-16T00:00:00Z	91-158	P	3	SRP126893	missing	Children's city hospital ?4
SRR6382458	WGS	544	696698629	PRJNA422173	SAMN08166705	Microbe\, viral or environmental	456830040	ITSVETKOVA'S SHARED SUBMISSIONS	42774	public	fastq,sra	gs,ncbi,s3	gs.US,ncbi.public,s3.us-east-1	SRX3476157	ST 7196	Russia	Europe	Russia:Chelyabinsk	Homo sapiens	Illumina MiSeq	20-1673	liquor	8166705	PAIRED	RANDOM PCR	GENOMIC	Streptococcus pneumoniae	ILLUMINA	2017-12-16T00:00:00Z	20-1673	P	6 serogroup	SRP126893	missing	Russian Reference Center for Bacterial Meningitis Monitoring
SRR6382459	WGS	518	900537072	PRJNA422173	SAMN08166704	Microbe\, viral or environmental	591614273	ITSVETKOVA'S SHARED SUBMISSIONS	missing	public	fastq,sra	gs,ncbi,s3	gs.US,ncbi.public,s3.us-east-1	SRX3476156	ST 230	Russia	Europe	Russia:Moscow	Homo sapiens	Illumina MiSeq	19-1683	liquor	8166704	PAIRED	RANDOM PCR	GENOMIC	Streptococcus pneumoniae	ILLUMINA	2017-12-16T00:00:00Z	19-1683	P	19 F	SRP126893	missing	Russian Reference Center for Bacterial Meningitis Monitoring
SRR6382460	WGS	554	586989217	PRJNA422173	SAMN08166703	Microbe\, viral or environmental	419210670	ITSVETKOVA'S SHARED SUBMISSIONS	42704	public	fastq,sra	gs,ncbi,s3	gs.US,ncbi.public,s3.us-east-1	SRX3476155	ST 433	Russia	Europe	Russia:Moscow	Homo sapiens	Illumina MiSeq	10-1649	liquor	8166703	PAIRED	RANDOM PCR	GENOMIC	Streptococcus pneumoniae	ILLUMINA	2017-12-16T00:00:00Z	10-1649	P	22 AF	SRP126893	missing	Russian Reference Center for Bacterial Meningitis Monitoring
SRR6382461	WGS	507	968324476	PRJNA422173	SAMN08166702	Microbe\, viral or environmental	621860269	ITSVETKOVA'S SHARED SUBMISSIONS	42800	public	fastq,sra	gs,ncbi,s3	gs.US,ncbi.public,s3.us-east-1	SRX3476154	ST 12633	Russia	Europe	Russia:Saint-Petersburg	Homo sapiens	Illumina MiSeq	10-1234	brain tissue	8166702	PAIRED	RANDOM PCR	GENOMIC	Streptococcus pneumoniae	ILLUMINA	2017-12-16T00:00:00Z	10-1234	P	6 serogroup	SRP126893	missing		Pediatric Research and Clinical Center for Infectious Diseases
SRR6382463	WGS	542	971789101	PRJNA422173	SAMN08166708	Microbe\, viral or environmental	631128418	ITSVETKOVA'S SHARED SUBMISSIONS	42824	public	fastq,sra	gs,ncbi,s3	gs.US,ncbi.public,s3.us-east-1	SRX3476152	ST 11236	Russia	Europe	Russia:Nizhniy Novgorod	Homo sapiens	Illumina MiSeq	21-1684	liquor	8166708	PAIRED	RANDOM PCR	GENOMIC	Streptococcus pneumoniae	ILLUMINA	2017-12-16T00:00:00Z	21-1684	P	19 F	SRP126893	missing	Russian Reference Center for Bacterial Meningitis Monitoring
SRR6382464	WGS	554	663585483	PRJNA422173	SAMN08166707	Microbe\, viral or environmental	439144995	ITSVETKOVA'S SHARED SUBMISSIONS	42668	public	fastq,sra	gs,ncbi,s3	gs.US,ncbi.public,s3.us-east-1	SRX3476151	ST 176	Russia	Europe	Russia:Moscow	Homo sapiens	Illumina MiSeq	7-1639	liquor	8166707	PAIRED	RANDOM PCR	GENOMIC	Streptococcus pneumoniae	ILLUMINA	2017-12-16T00:00:00Z	7-1639	P	6 serogroup	SRP126893	missing	Russian Reference Center for Bacterial Meningitis Monitoring
SRR6382465	WGS	545	715591166	PRJNA422173	SAMN08166706	Microbe\, viral or environmental	470467740	ITSVETKOVA'S SHARED SUBMISSIONS	missing	public	fastq,sra	gs,ncbi,s3	gs.US,ncbi.public,s3.us-east-1	SRX3476150	ST 163	Russia	Europe	Russia:Moscow	Homo sapiens	Illumina MiSeq	17-1658	liquor	8166706	PAIRED	RANDOM PCR	GENOMIC	Streptococcus pneumoniae	ILLUMINA	2017-12-16T00:00:00Z	17-1658	P	9 AV	SRP126893	missing	Russian Reference Center for Bacterial Meningitis Monitoring
SRR6382471	WGS	453	217882357	PRJNA422173	SAMN08166729	Microbe\, viral or environmental	125041924	ITSVETKOVA'S SHARED SUBMISSIONS	42108	public	fastq,sra	gs,ncbi,s3	gs.US,ncbi.public,s3.us-east-1	SRX3476144	ST 13201	Russia	Europe	Russia:Saint-Petersburg	Homo sapiens	Illumina MiSeq	689-198	nasopharyngeal swab	8166729	PAIRED	RANDOM PCR	GENOMIC	Streptococcus pneumoniae	ILLUMINA	2017-12-16T00:00:00Z	689-198	P	9 AV	SRP126893	missing		Pediatric Research and Clinical Center for Infectious Diseases
SRR6382476	WGS	458	257527926	PRJNA422173	SAMN08166730	Microbe\, viral or environmental	152024398	ITSVETKOVA'S SHARED SUBMISSIONS	40823	public	fastq,sra	gs,ncbi,s3	gs.US,ncbi.public,s3.us-east-1	SRX3476139	missing	Russia	Europe	Russia:Perm	Homo sapiens	Illumina MiSeq	175-252	sputum	8166730	PAIRED	RANDOM PCR	GENOMIC	Streptococcus pneumoniae	ILLUMINA	2017-12-16T00:00:00Z	175-252	P	23 F	SRP126893	missing	Regional infectious diseases hospital
ERR331472	WGS	GCA_000026665.1	200	379518600	PRJEB3259	SAMEA2059076	218999920	SC	public	bam,sra	ena,gs,ncbi,s3	ena,gs.US,ncbi.public,s3.us-east-1	2013-08-27	2013-08-27	2018-11-16	2018-03-09	ERX304401	SAMEA2059076	SC	Wellcome Sanger Institute	2013-08-27T17:00:50Z	2018-03-09T10:11:00Z	public	Illumina HiSeq 2000	7376911	PAIRED	RANDOM	GENOMIC	Streptococcus pneumoniae	ILLUMINA	2013-09-04T00:00:00Z	SAMEA2059076	PBCN0132-sc-2013-03-27T13:17:32Z-1603528	ERP001789	PBCN0132-sc-2013-03-27T13:17:32Z-1603528	1603528
ERR338236	WGS	GCA_000026665.1	200	534132800	PRJEB3259	SAMEA2060139	277790662	SC	public	bam,sra	ena,gs,ncbi,s3	ena,gs.US,ncbi.public,s3.us-east-1	2013-09-03	2013-09-03	2018-11-16	2018-03-09	ERX311141	SAMEA2060139	SC	Wellcome Sanger Institute	2013-09-03T09:11:57Z	2018-03-09T10:11:25Z	public	Illumina HiSeq 2000	7400572	PAIRED	RANDOM	GENOMIC	Streptococcus pneumoniae	ILLUMINA	2013-09-12T00:00:00Z	SAMEA2060139	PBCN0374-sc-2013-03-27T13:20:19Z-1603696	ERP001789	PBCN0374-sc-2013-03-27T13:20:19Z-1603696	1603696
ERR338235	WGS	GCA_000026665.1	200	365107000	PRJEB3259	SAMEA2059409	192018875	SC	public	bam,sra	ena,gs,ncbi,s3	ena,gs.US,ncbi.public,s3.us-east-1	2013-09-03	2013-09-03	2018-11-16	2018-03-09	ERX311140	SAMEA2059409	SC	Wellcome Sanger Institute	2013-09-03T09:11:57Z	2018-03-09T10:11:05Z	public	Illumina HiSeq 2000	7400560	PAIRED	RANDOM	GENOMIC	Streptococcus pneumoniae	ILLUMINA	2013-09-12T00:00:00Z	SAMEA2059409	PBCN0372-sc-2013-03-27T13:20:18Z-1603695	ERP001789	PBCN0372-sc-2013-03-27T13:20:18Z-1603695	1603695
ERR331473	WGS	GCA_000026665.1	200	371054000	PRJEB3259	SAMEA2059399	205877280	SC	public	bam,sra	ena,gs,ncbi,s3	ena,gs.US,ncbi.public,s3.us-east-1	2013-08-27	2013-08-27	2018-11-16	2018-03-09	ERX304402	SAMEA2059399	SC	Wellcome Sanger Institute	2013-08-27T17:00:50Z	2018-03-09T10:11:05Z	public	Illumina HiSeq 2000	7376923	PAIRED	RANDOM	GENOMIC	Streptococcus pneumoniae	ILLUMINA	2013-09-04T00:00:00Z	SAMEA2059399	PBCN0133-sc-2013-03-27T13:17:34Z-1603529	ERP001789	PBCN0133-sc-2013-03-27T13:17:34Z-1603529	1603529
ERR331434	WGS	GCA_000026665.1	200	382085400	PRJEB3259	SAMEA2059238	212730970	SC	public	bam,sra	ena,gs,ncbi,s3	ena,gs.US,ncbi.public,s3.us-east-1	2013-08-27	2013-08-27	2018-11-16	2018-03-09	ERX304363	SAMEA2059238	SC	Wellcome Sanger Institute	2013-08-27T17:00:50Z	2018-03-09T10:11:01Z	public	Illumina HiSeq 2000	7376930	PAIRED	RANDOM	GENOMIC	Streptococcus pneumoniae	ILLUMINA	2013-09-04T00:00:00Z	SAMEA2059238	PBCN0082-sc-2013-03-27T13:16:52Z-1603490	ERP001789	PBCN0082-sc-2013-03-27T13:16:52Z-1603490	1603490
ERR340848	WGS	GCA_000026665.1	200	595098600	PRJEB3259	SAMEA2059424	351070010	SC	public	bam,sra	ena,gs,ncbi,s3	ena,gs.US,ncbi.public,s3.us-east-1	2013-09-16	2013-09-16	2018-11-16	2018-03-09	ERX313697	SAMEA2059424	SC	Wellcome Sanger Institute	2013-09-16T10:16:36Z	2018-03-09T10:11:09Z	public	Illumina HiSeq 2000	7400664	PAIRED	RANDOM	GENOMIC	Streptococcus pneumoniae	ILLUMINA	2013-09-24T00:00:00Z	SAMEA2059424	PBCN0431-sc-2013-03-27T13:21:05Z-1603744	ERP001789	PBCN0431-sc-2013-03-27T13:21:05Z-1603744	1603744
ERR331465	WGS	GCA_000026665.1	200	370764000	PRJEB3259	SAMEA2059394	197455277	SC	public	bam,sra	ena,gs,ncbi,s3	ena,gs.US,ncbi.public,s3.us-east-1	2013-08-27	2013-08-27	2018-11-16	2018-03-09	ERX304394	SAMEA2059394	SC	Wellcome Sanger Institute	2013-08-27T17:00:50Z	2018-03-09T10:11:05Z	public	Illumina HiSeq 2000	7376922	PAIRED	RANDOM	GENOMIC	Streptococcus pneumoniae	ILLUMINA	2013-09-04T00:00:00Z	SAMEA2059394	PBCN0125-sc-2013-03-27T13:17:26Z-1603521	ERP001789	PBCN0125-sc-2013-03-27T13:17:26Z-1603521	1603521
ERR331449	WGS	GCA_000026665.1	200	397748200	PRJEB3259	SAMEA2059383	219276499	SC	public	bam,sra	ena,gs,ncbi,s3	ena,gs.US,ncbi.public,s3.us-east-1	2013-08-27	2013-08-27	2018-11-16	2018-03-09	ERX304378	SAMEA2059383	SC	Wellcome Sanger Institute	2013-08-27T17:00:50Z	2018-03-09T10:11:05Z	public	Illumina HiSeq 2000	7376920	PAIRED	RANDOM	GENOMIC	Streptococcus pneumoniae	ILLUMINA	2013-09-04T00:00:00Z	SAMEA2059383	PBCN0103-sc-2013-03-27T13:17:10Z-1603505	ERP001789	PBCN0103-sc-2013-03-27T13:17:10Z-1603505	1603505
ERR331477	WGS	GCA_000026665.1	200	401819800	PRJEB3259	SAMEA2059401	217598050	SC	public	bam,sra	ena,gs,ncbi,s3	ena,gs.US,ncbi.public,s3.us-east-1	2013-08-27	2013-08-27	2018-11-16	2018-03-09	ERX304406	SAMEA2059401	SC	Wellcome Sanger Institute	2013-08-27T17:00:50Z	2018-03-09T10:11:05Z	public	Illumina HiSeq 2000	7376971	PAIRED	RANDOM	GENOMIC	Streptococcus pneumoniae	ILLUMINA	2013-09-04T00:00:00Z	SAMEA2059401	PBCN0138-sc-2013-03-27T13:17:38Z-1603533	ERP001789	PBCN0138-sc-2013-03-27T13:17:38Z-1603533	1603533
ERR352117	WGS	GCA_000026665.1	200	528174600	PRJEB3259	SAMEA2057706	258044695	SC	public	cram,sra	ena,gs,ncbi,s3	ena,gs.US,ncbi.public,s3.us-east-1	2013-10-14	2013-10-14	2018-11-16	2018-03-09	ERX324900	SAMEA2057706	SC	Wellcome Sanger Institute	2013-10-14T11:31:34Z	2018-03-09T10:10:46Z	public	Illumina HiSeq 2000	7811815	PAIRED	RANDOM	GENOMIC	Streptococcus pneumoniae	ILLUMINA	2014-03-13T00:00:00Z	SAMEA2057706	PBCN0469-sc-2013-03-27T13:21:36Z-1603776	ERP001789	PBCN0469-sc-2013-03-27T13:21:36Z-1603776	1603776
ERR331467	WGS	GCA_000026665.1	200	388912400	PRJEB3259	SAMEA2059395	214064143	SC	public	bam,sra	ena,gs,ncbi,s3	ena,gs.US,ncbi.public,s3.us-east-1	2013-08-27	2013-08-27	2018-11-16	2018-03-09	ERX304396	SAMEA2059395	SC	Wellcome Sanger Institute	2013-08-27T17:00:50Z	2018-03-09T10:11:05Z	public	Illumina HiSeq 2000	7376946	PAIRED	RANDOM	GENOMIC	Streptococcus pneumoniae	ILLUMINA	2013-09-04T00:00:00Z	SAMEA2059395	PBCN0127-sc-2013-03-27T13:17:28Z-1603523	ERP001789	PBCN0127-sc-2013-03-27T13:17:28Z-1603523	1603523
ERR326717	WGS	GCA_000026665.1	200	456898000	PRJEB3259	SAMEA1964303	255226583	SC	public	bam,sra	ena,gs,ncbi,s3	ena,gs.US,ncbi.public,s3.us-east-1	2013-08-14	2013-08-14	2018-11-16	2018-03-09	ERX299817	SAMEA1964303	SC	Wellcome Sanger Institute	2013-08-14T17:01:10Z	2018-03-09T10:11:10Z	public	Illumina HiSeq 2000	7376831	PAIRED	RANDOM	GENOMIC	Streptococcus pneumoniae	ILLUMINA	2013-08-22T00:00:00Z	SAMEA1964303	PBCN0186-sc-2013-03-27T13:18:08Z-1603563	ERP001789	PBCN0186-sc-2013-03-27T13:18:08Z-1603563	1603563
ERR340835	WGS	GCA_000026665.1	200	513835000	PRJEB3259	SAMEA2057542	304236387	SC	public	bam,sra	ena,gs,ncbi,s3	ena,gs.US,ncbi.public,s3.us-east-1	2013-09-16	2013-09-16	2018-11-16	2018-03-09	ERX313684	SAMEA2057542	SC	Wellcome Sanger Institute	2013-09-16T10:16:37Z	2018-03-09T10:10:42Z	public	Illumina HiSeq 2000	7400603	PAIRED	RANDOM	GENOMIC	Streptococcus pneumoniae	ILLUMINA	2013-09-24T00:00:00Z	SAMEA2057542	PBCN0416-sc-2013-03-27T13:20:52Z-1603730	ERP001789	PBCN0416-sc-2013-03-27T13:20:52Z-1603730	1603730
ERR331419	WGS	GCA_000026665.1	200	383876400	PRJEB3259	SAMEA2059228	209939029	SC	public	bam,sra	ena,gs,ncbi,s3	ena,gs.US,ncbi.public,s3.us-east-1	2013-08-27	2013-08-27	2018-11-16	2018-03-09	ERX304348	SAMEA2059228	SC	Wellcome Sanger Institute	2013-08-27T17:00:50Z	2018-03-09T10:11:01Z	public	Illumina HiSeq 2000	7376940	PAIRED	RANDOM	GENOMIC	Streptococcus pneumoniae	ILLUMINA	2013-09-04T00:00:00Z	SAMEA2059228	PBCN0052-sc-2013-03-27T13:16:36Z-1603475	ERP001789	PBCN0052-sc-2013-03-27T13:16:36Z-1603475	1603475
ERR340883	WGS	GCA_000026665.1	200	650622400	PRJEB3259	SAMEA2057711	388307344	SC	public	bam,sra	ena,gs,ncbi,s3	ena,gs.US,ncbi.public,s3.us-east-1	2013-09-16	2013-09-16	2018-11-16	2018-03-09	ERX313732	SAMEA2057711	SC	Wellcome Sanger Institute	2013-09-16T10:16:37Z	2018-03-09T13:36:02Z	public	Illumina HiSeq 2000	7400586	PAIRED	RANDOM	GENOMIC	Streptococcus pneumoniae	ILLUMINA	2013-09-24T00:00:00Z	SAMEA2057711	PBCN0478-sc-2013-03-27T13:21:45Z-1603785	ERP001789	PBCN0478-sc-2013-03-27T13:21:45Z-1603785	1603785
ERR338172	WGS	GCA_000026665.1	200	299372600	PRJEB3259	SAMEA2059254	154072622	SC	public	bam,sra	ena,gs,ncbi,s3	ena,gs.US,ncbi.public,s3.us-east-1	2013-09-03	2013-09-03	2018-11-16	2018-03-09	ERX311077	SAMEA2059254	SC	Wellcome Sanger Institute	2013-09-03T09:11:57Z	2018-03-09T10:11:04Z	public	Illumina HiSeq 2000	7400564	PAIRED	RANDOM	GENOMIC	Streptococcus pneumoniae	ILLUMINA	2013-09-12T00:00:00Z	SAMEA2059254	PBCN0289-sc-2013-03-27T13:19:16Z-1603631	ERP001789	PBCN0289-sc-2013-03-27T13:19:16Z-1603631	1603631
ERR331399	WGS	GCA_000026665.1	200	407190200	PRJEB3259	SAMEA1967940	223762165	SC	public	bam,sra	ena,gs,ncbi,s3	ena,gs.US,ncbi.public,s3.us-east-1	2013-08-27	2013-08-27	2018-11-16	2018-03-09	ERX304328	SAMEA1967940	SC	Wellcome Sanger Institute	2013-08-27T17:00:50Z	2018-03-09T10:11:00Z	public	Illumina HiSeq 2000	7376890	PAIRED	RANDOM	GENOMIC	Streptococcus pneumoniae	ILLUMINA	2013-09-04T00:00:00Z	SAMEA1967940	PBCN0018-sc-2013-03-27T13:16:14Z-1603455	ERP001789	PBCN0018-sc-2013-03-27T13:16:14Z-1603455	1603455
ERR326710	WGS	GCA_000026665.1	200	510492200	PRJEB3259	SAMEA2059084	274218463	SC	public	bam,sra	ena,gs,ncbi,s3	ena,gs.US,ncbi.public,s3.us-east-1	2013-08-14	2013-08-14	2018-11-16	2018-03-09	ERX299810	SAMEA2059084	SC	Wellcome Sanger Institute	2013-08-14T17:01:10Z	2018-03-09T10:11:00Z	public	Illumina HiSeq 2000	7376842	PAIRED	RANDOM	GENOMIC	Streptococcus pneumoniae	ILLUMINA	2013-08-22T00:00:00Z	SAMEA2059084	PBCN0173-sc-2013-03-27T13:18:01Z-1603556	ERP001789	PBCN0173-sc-2013-03-27T13:18:01Z-1603556	1603556
ERR338220	WGS	GCA_000026665.1	200	354982600	PRJEB3259	SAMEA2059404	186908882	SC	public	bam,sra	ena,gs,ncbi,s3	ena,gs.US,ncbi.public,s3.us-east-1	2013-09-03	2013-09-03	2018-11-16	2018-03-09	ERX311125	SAMEA2059404	SC	Wellcome Sanger Institute	2013-09-03T09:11:57Z	2018-03-09T10:11:05Z	public	Illumina HiSeq 2000	7400570	PAIRED	RANDOM	GENOMIC	Streptococcus pneumoniae	ILLUMINA	2013-09-12T00:00:00Z	SAMEA2059404	PBCN0356-sc-2013-03-27T13:20:03Z-1603680	ERP001789	PBCN0356-sc-2013-03-27T13:20:03Z-1603680	1603680
ERR338196	WGS	GCA_000026665.1	200	520531400	PRJEB3259	SAMEA2059262	271212802	SC	public	bam,sra	ena,gs,ncbi,s3	ena,gs.US,ncbi.public,s3.us-east-1	2013-09-03	2013-09-03	2018-11-16	2018-03-09	ERX311101	SAMEA2059262	SC	Wellcome Sanger Institute	2013-09-03T09:11:57Z	2018-03-09T10:11:04Z	public	Illumina HiSeq 2000	7400567	PAIRED	RANDOM	GENOMIC	Streptococcus pneumoniae	ILLUMINA	2013-09-12T00:00:00Z	SAMEA2059262	PBCN0325-sc-2013-03-27T13:19:40Z-1603656	ERP001789	PBCN0325-sc-2013-03-27T13:19:40Z-1603656	1603656
ERR338170	WGS	GCA_000026665.1	200	292769000	PRJEB3259	SAMEA2059873	152522433	SC	public	bam,sra	ena,gs,ncbi,s3	ena,gs.US,ncbi.public,s3.us-east-1	2013-09-03	2013-09-03	2018-11-16	2018-03-09	ERX311075	SAMEA2059873	SC	Wellcome Sanger Institute	2013-09-03T09:11:57Z	2018-03-09T10:11:18Z	public	Illumina HiSeq 2000	7400540	PAIRED	RANDOM	GENOMIC	Streptococcus pneumoniae	ILLUMINA	2013-09-12T00:00:00Z	SAMEA2059873	PBCN0284-sc-2013-03-27T13:19:14Z-1603629	ERP001789	PBCN0284-sc-2013-03-27T13:19:14Z-1603629	1603629
ERR338211	WGS	GCA_000026665.1	200	381622600	PRJEB3259	SAMEA1967452	200385191	SC	public	bam,sra	ena,gs,ncbi,s3	ena,gs.US,ncbi.public,s3.us-east-1	2013-09-03	2013-09-03	2018-11-16	2018-03-09	ERX311116	SAMEA1967452	SC	Wellcome Sanger Institute	2013-09-03T09:11:57Z	2018-03-09T13:36:00Z	public	Illumina HiSeq 2000	7400557	PAIRED	RANDOM	GENOMIC	Streptococcus pneumoniae	ILLUMINA	2013-09-12T00:00:00Z	SAMEA1967452	PBCN0343-sc-2013-03-27T13:19:55Z-1603671	ERP001789	PBCN0343-sc-2013-03-27T13:19:55Z-1603671	1603671
ERR326753	WGS	GCA_000026665.1	200	486267600	PRJEB3259	SAMEA2059735	254389297	SC	public	bam,sra	ena,gs,ncbi,s3	ena,gs.US,ncbi.public,s3.us-east-1	2013-08-14	2013-08-14	2018-11-16	2018-03-09	ERX299853	SAMEA2059735	SC	Wellcome Sanger Institute	2013-08-14T17:01:10Z	2018-03-09T13:35:59Z	public	Illumina HiSeq 2000	7376883	PAIRED	RANDOM	GENOMIC	Streptococcus pneumoniae	ILLUMINA	2013-08-22T00:00:00Z	SAMEA2059735	PBCN0245-sc-2013-03-27T13:18:44Z-1603599	ERP001789	PBCN0245-sc-2013-03-27T13:18:44Z-1603599	1603599
ERR326744	WGS	GCA_000026665.1	200	431229200	PRJEB3259	SAMEA2059729	236337475	SC	public	bam,sra	ena,gs,ncbi,s3	ena,gs.US,ncbi.public,s3.us-east-1	2013-08-14	2013-08-14	2018-11-16	2018-03-09	ERX299844	SAMEA2059729	SC	Wellcome Sanger Institute	2013-08-14T17:01:10Z	2018-03-09T10:11:14Z	public	Illumina HiSeq 2000	7376870	PAIRED	RANDOM	GENOMIC	Streptococcus pneumoniae	ILLUMINA	2013-08-22T00:00:00Z	SAMEA2059729	PBCN0230-sc-2013-03-27T13:18:35Z-1603590	ERP001789	PBCN0230-sc-2013-03-27T13:18:35Z-1603590	1603590
ERR340819	WGS	GCA_000026665.1	200	540085200	PRJEB3259	SAMEA2060151	316770642	SC	public	bam,sra	ena,gs,ncbi,s3	ena,gs.US,ncbi.public,s3.us-east-1	2013-09-16	2013-09-16	2018-11-16	2018-03-09	ERX313668	SAMEA2060151	SC	Wellcome Sanger Institute	2013-09-16T10:16:37Z	2018-03-09T13:36:02Z	public	Illumina HiSeq 2000	7400601	PAIRED	RANDOM	GENOMIC	Streptococcus pneumoniae	ILLUMINA	2013-09-24T00:00:00Z	SAMEA2060151	PBCN0393-sc-2013-03-27T13:20:37Z-1603714	ERP001789	PBCN0393-sc-2013-03-27T13:20:37Z-1603714	1603714
ERR326750	WGS	GCA_000026665.1	200	476193600	PRJEB3259	SAMEA2059733	259397798	SC	public	bam,sra	ena,gs,ncbi,s3	ena,gs.US,ncbi.public,s3.us-east-1	2013-08-14	2013-08-14	2018-11-16	2018-03-09	ERX299850	SAMEA2059733	SC	Wellcome Sanger Institute	2013-08-14T17:01:10Z	2018-03-09T10:11:14Z	public	Illumina HiSeq 2000	7376847	PAIRED	RANDOM	GENOMIC	Streptococcus pneumoniae	ILLUMINA	2013-08-22T00:00:00Z	SAMEA2059733	PBCN0240-sc-2013-03-27T13:18:41Z-1603596	ERP001789	PBCN0240-sc-2013-03-27T13:18:41Z-1603596	1603596
ERR340832	WGS	GCA_000026665.1	200	515503800	PRJEB3259	SAMEA2057540	305290436	SC	public	bam,sra	ena,gs,ncbi,s3	ena,gs.US,ncbi.public,s3.us-east-1	2013-09-16	2013-09-16	2018-11-16	2018-03-09	ERX313681	SAMEA2057540	SC	Wellcome Sanger Institute	2013-09-16T10:16:36Z	2018-03-09T10:10:42Z	public	Illumina HiSeq 2000	7400662	PAIRED	RANDOM	GENOMIC	Streptococcus pneumoniae	ILLUMINA	2013-09-24T00:00:00Z	SAMEA2057540	PBCN0411-sc-2013-03-27T13:20:50Z-1603727	ERP001789	PBCN0411-sc-2013-03-27T13:20:50Z-1603727	1603727
ERR326704	WGS	GCA_000026665.1	200	452421200	PRJEB3259	SAMEA2059082	246962165	SC	public	bam,sra	ena,gs,ncbi,s3	ena,gs.US,ncbi.public,s3.us-east-1	2013-08-14	2013-08-14	2018-11-16	2018-03-09	ERX299804	SAMEA2059082	SC	Wellcome Sanger Institute	2013-08-14T17:01:10Z	2018-03-09T10:11:00Z	public	Illumina HiSeq 2000	7376865	PAIRED	RANDOM	GENOMIC	Streptococcus pneumoniae	ILLUMINA	2013-08-22T00:00:00Z	SAMEA2059082	PBCN0161-sc-2013-03-27T13:17:55Z-1603550	ERP001789	PBCN0161-sc-2013-03-27T13:17:55Z-1603550	1603550
ERR331431	WGS	GCA_000026665.1	200	390148000	PRJEB3259	SAMEA2059236	214796350	SC	public	bam,sra	ena,gs,ncbi,s3	ena,gs.US,ncbi.public,s3.us-east-1	41513	41513	43420	43168	ERX304360	SAMEA2059236	SC	Wellcome Sanger Institute	2013-08-27T17:00:50Z	2018-03-09T10:11:01Z	public	Illumina HiSeq 2000	7376894	PAIRED	RANDOM	GENOMIC	Streptococcus pneumoniae	ILLUMINA	2013-09-04T00:00:00Z	SAMEA2059236	PBCN0078-sc-2013-03-27T13:16:49Z-1603487	ERP001789	PBCN0078-sc-2013-03-27T13:16:49Z-1603487	1603487
ERR340871	WGS	GCA_000026665.1	200	640810800	PRJEB3259	SAMEA2057702	371780538	SC	public	bam,sra	ena,gs,ncbi,s3	ena,gs.US,ncbi.public,s3.us-east-1	41533	41533	43420	43168	ERX313720	SAMEA2057702	SC	Wellcome Sanger Institute	2013-09-16T10:16:37Z	2018-03-09T13:36:02Z	public	Illumina HiSeq 2000	7400584	PAIRED	RANDOM	GENOMIC	Streptococcus pneumoniae	ILLUMINA	2013-09-24T00:00:00Z	SAMEA2057702	PBCN0461-sc-2013-03-27T13:21:29Z-1603769	ERP001789	PBCN0461-sc-2013-03-27T13:21:29Z-1603769	1603769
ERR338222	WGS	GCA_000026665.1	200	654628200	PRJEB3259	SAMEA2060021	338878040	SC	public	bam,sra	ena,gs,ncbi,s3	ena,gs.US,ncbi.public,s3.us-east-1	41520	41520	43420	43168	ERX311127	SAMEA2060021	SC	Wellcome Sanger Institute	2013-09-03T09:11:57Z	2018-03-09T10:11:22Z	public	Illumina HiSeq 2000	7400499	PAIRED	RANDOM	GENOMIC	Streptococcus pneumoniae	ILLUMINA	2013-09-12T00:00:00Z	SAMEA2060021	PBCN0358-sc-2013-03-27T13:20:06Z-1603682	ERP001789	PBCN0358-sc-2013-03-27T13:20:06Z-1603682	1603682

## Sheet: S5
Table S5. The base-pair substitution mutations in each MA line of the four strains (WT, ΔmutS, ΔmutX, ΔmutY).
MA line	Chromosome	Position	Reference	Mutation	Strand	Codon change	Amino acid change	Gene information	Synonymous or nonsynonymous	SSR
Strep_WT_A1	NC_008533.2	65087	G	C	-	TAC>TAG	Y>*	ID=gene-SPD_RS00325;Name=SPD_RS00325;gbkey=Gene;gene_biotype=protein_coding;locus_tag=SPD_RS00325;old_locus_tag=SPD_0064	nonsyn	-
Strep_WT_A1	NC_008533.2	463925	T	C	-	CTA>CTG	L>L	ID=gene-SPD_RS02450;Name=SPD_RS02450;gbkey=Gene;gene_biotype=protein_coding;locus_tag=SPD_RS02450;old_locus_tag=SPD_0455	syn	-
Strep_WT_A1	NC_008533.2	1053439	C	T	-	GGA>AGA	G>R	ID=gene-SPD_RS05520;Name=SPD_RS05520;gbkey=Gene;gene_biotype=protein_coding;locus_tag=SPD_RS05520;old_locus_tag=SPD_1027	nonsyn	-
Strep_WT_A1	NC_008533.2	1197759	C	G	-	GGT>CGT	G>R	ID=gene-SPD_RS06240;Name=SPD_RS06240;gbkey=Gene;gene_biotype=protein_coding;locus_tag=SPD_RS06240;old_locus_tag=SPD_1169	nonsyn	-
Strep_WT_A1	NC_008533.2	1236054	G	T	-	CGC>AGC	R>S	ID=gene-SPD_RS06450;Name=SPD_RS06450;gbkey=Gene;gene_biotype=protein_coding;locus_tag=SPD_RS06450;old_locus_tag=SPD_1207	nonsyn	-
Strep_WT_A1	NC_008533.2	1246825	C	T	-	GGA>GAA	G>E	ID=gene-SPD_RS06500;Name=alaS;gbkey=Gene;gene=alaS;gene_biotype=protein_coding;locus_tag=SPD_RS06500;old_locus_tag=SPD_1216	nonsyn	-
Strep_WT_A1	NC_008533.2	1353593	G	A	-	CTA>TTA	L>L	ID=gene-SPD_RS07120;Name=SPD_RS07120;gbkey=Gene;gene_biotype=protein_coding;locus_tag=SPD_RS07120;old_locus_tag=SPD_1337	syn	-
Strep_WT_A1	NC_008533.2	1523605	A	G	-	CTC>CCC	L>P	ID=gene-SPD_RS07990;Name=nanA;gbkey=Gene;gene=nanA;gene_biotype=protein_coding;locus_tag=SPD_RS07990;old_locus_tag=SPD_1504	nonsyn	-
Strep_WT_A1	NC_008533.2	1607961	A	C	+	AAA>ACA	K>T	ID=gene-SPD_RS08485;Name=SPD_RS08485;gbkey=Gene;gene_biotype=protein_coding;locus_tag=SPD_RS08485;old_locus_tag=SPD_1591	nonsyn	3a
Strep_WT_A1	NC_008533.2	1633037	T	G						-
Strep_WT_A1	NC_008533.2	1810019	T	G						-
Strep_WT_A1	NC_008533.2	1968324	G	A	-	TTC>TTT	F>F	ID=gene-SPD_RS10535;Name=SPD_RS10535;gbkey=Gene;gene_biotype=protein_coding;locus_tag=SPD_RS10535;old_locus_tag=SPD_1991	syn	4a
Strep_WT_A2	NC_008533.2	32812	C	A	+	CAG>AAG	Q>K	ID=gene-SPD_RS00180;Name=polA;gbkey=Gene;gene=polA;gene_biotype=protein_coding;locus_tag=SPD_RS00180;old_locus_tag=SPD_0038	nonsyn	-
Strep_WT_A2	NC_008533.2	65059	A	C	-	TAT>GAT	Y>D	ID=gene-SPD_RS00325;Name=SPD_RS00325;gbkey=Gene;gene_biotype=protein_coding;locus_tag=SPD_RS00325;old_locus_tag=SPD_0064	nonsyn	-
Strep_WT_A2	NC_008533.2	140388	G	T						3a
Strep_WT_A2	NC_008533.2	169695	C	A	+	CAT>AAT	H>N	ID=gene-SPD_RS00920;Name=SPD_RS00920;gbkey=Gene;gene_biotype=protein_coding;locus_tag=SPD_RS00920;old_locus_tag=SPD_0165	nonsyn	-
Strep_WT_A2	NC_008533.2	298673	C	T	+	CAT>TAT	H>Y	ID=gene-SPD_RS01640;Name=SPD_RS01640;gbkey=Gene;gene_biotype=protein_coding;locus_tag=SPD_RS01640;old_locus_tag=SPD_0300	nonsyn	-
Strep_WT_A2	NC_008533.2	318836	C	A	+	CAA>AAA	Q>K	ID=gene-SPD_RS01740;Name=SPD_RS01740;gbkey=Gene;gene_biotype=protein_coding;locus_tag=SPD_RS01740;old_locus_tag=SPD_0320	nonsyn	-
Strep_WT_A2	NC_008533.2	334252	G	T	+	GTA>TTA	V>L	ID=gene-SPD_RS01815;Name=SPD_RS01815;gbkey=Gene;gene_biotype=protein_coding;locus_tag=SPD_RS01815;old_locus_tag=SPD_0334	nonsyn	-
Strep_WT_A2	NC_008533.2	421127	C	T	+	GCC>GTC	A>V	ID=gene-SPD_RS02255;Name=pflB;gbkey=Gene;gene=pflB;gene_biotype=protein_coding;locus_tag=SPD_RS02255;old_locus_tag=SPD_0420	nonsyn	-
Strep_WT_A2	NC_008533.2	617500	G	A	+	CGT>CAT	R>H	ID=gene-SPD_RS03205;Name=typA;gbkey=Gene;gene=typA;gene_biotype=protein_coding;locus_tag=SPD_RS03205;old_locus_tag=SPD_0593	nonsyn	-
Strep_WT_A2	NC_008533.2	781243	C	A	+	CGC>CGA	R>R	ID=gene-SPD_RS04120;Name=ssrA;gbkey=Gene;gene=ssrA;gene_biotype=tmRNA;locus_tag=SPD_RS04120;old_locus_tag=SPD_0769	syn	-
Strep_WT_A2	NC_008533.2	946378	G	A						-
Strep_WT_A2	NC_008533.2	1077799	G	T	-	GCT>GAT	A>D	ID=gene-SPD_RS05620;Name=SPD_RS05620;gbkey=Gene;gene_biotype=protein_coding;locus_tag=SPD_RS05620;old_locus_tag=SPD_1047	nonsyn	-
Strep_WT_A2	NC_008533.2	1127165	G	A						3ga
Strep_WT_A2	NC_008533.2	1170123	C	T						-
Strep_WT_A2	NC_008533.2	1254489	C	A	-	ACG>ACT	T>T	ID=gene-SPD_RS06535;Name=murB;gbkey=Gene;gene=murB;gene_biotype=protein_coding;locus_tag=SPD_RS06535;old_locus_tag=SPD_1222	syn	-
Strep_WT_A2	NC_008533.2	1526273	C	T						-
Strep_WT_A2	NC_008533.2	1533181	G	A	-	GCT>GTT	A>V	ID=gene-SPD_RS08030;Name=SPD_RS08030;gbkey=Gene;gene_biotype=protein_coding;locus_tag=SPD_RS08030;old_locus_tag=SPD_1511	nonsyn	-
Strep_WT_A2	NC_008533.2	1589857	C	A	-	TGG>TGT	W>C	ID=gene-SPD_RS08365;Name=pepF;gbkey=Gene;gene=pepF;gene_biotype=protein_coding;locus_tag=SPD_RS08365;old_locus_tag=SPD_1571	nonsyn	-
Strep_WT_A2	NC_008533.2	1661395	C	A	-	CTG>CTT	L>L	ID=gene-SPD_RS08780;Name=pepA;gbkey=Gene;gene=pepA;gene_biotype=protein_coding;locus_tag=SPD_RS08780;old_locus_tag=SPD_1647	syn	-
Strep_WT_A2	NC_008533.2	1759457	G	A						-
Strep_WT_A2	NC_008533.2	1984307	G	T						-
Strep_WT_A3	NC_008533.2	245457	C	A	-	AAG>AAT	K>N	ID=gene-SPD_RS01360;Name=spuA;gbkey=Gene;gene=spuA;gene_biotype=protein_coding;locus_tag=SPD_RS01360;old_locus_tag=SPD_0250	nonsyn	-
Strep_WT_A3	NC_008533.2	292756	T	A						3a
Strep_WT_A3	NC_008533.2	453321	C	T	+	CTG>TTG	L>L	ID=gene-SPD_RS02385;Name=SPD_RS02385;gbkey=Gene;gene_biotype=protein_coding;locus_tag=SPD_RS02385;old_locus_tag=SPD_0444	syn	-
Strep_WT_A3	NC_008533.2	492422	C	T						-
Strep_WT_A3	NC_008533.2	690382	G	A	+	GGT>GAT	G>D	ID=gene-SPD_RS03605;Name=SPD_RS03605;gbkey=Gene;gene_biotype=protein_coding;locus_tag=SPD_RS03605;old_locus_tag=SPD_0670	nonsyn	-
Strep_WT_A3	NC_008533.2	1153610	G	A	-	GCA>GTA	A>V	ID=gene-SPD_RS05990;Name=dprA;gbkey=Gene;gene=dprA;gene_biotype=protein_coding;locus_tag=SPD_RS05990;old_locus_tag=SPD_1122	nonsyn	-
Strep_WT_A3	NC_008533.2	1161661	T	C	+	GGT>GGC	G>G	ID=gene-SPD_RS06030;Name=SPD_RS06030;gbkey=Gene;gene_biotype=protein_coding;locus_tag=SPD_RS06030;old_locus_tag=SPD_1130	syn	-
Strep_WT_A3	NC_008533.2	1181429	T	G						-
Strep_WT_A3	NC_008533.2	1196400	G	T	-	AAC>AAA	N>K	ID=gene-SPD_RS06230;Name=SPD_RS06230;gbkey=Gene;gene_biotype=protein_coding;locus_tag=SPD_RS06230;old_locus_tag=SPD_1167	nonsyn	6t
Strep_WT_A3	NC_008533.2	1214893	G	T	-	GCT>GAT	A>D	ID=gene-SPD_RS06345;Name=rplL;gbkey=Gene;gene=rplL;gene_biotype=protein_coding;locus_tag=SPD_RS06345;old_locus_tag=SPD_1187	nonsyn	-
Strep_WT_A3	NC_008533.2	1237659	G	A	-	CCT>TCT	P>S	ID=gene-SPD_RS06455;Name=aroC;gbkey=Gene;gene=aroC;gene_biotype=protein_coding;locus_tag=SPD_RS06455;old_locus_tag=SPD_1208	nonsyn	-
Strep_WT_A3	NC_008533.2	1559613	G	A	-	AGC>AGT	S>S	ID=gene-SPD_RS08175;Name=SPD_RS08175;gbkey=Gene;gene_biotype=protein_coding;locus_tag=SPD_RS08175;old_locus_tag=SPD_1536	syn	-
Strep_WT_A3	NC_008533.2	1634426	G	T	-	TCC>TAC	S>Y	ID=gene-SPD_RS08630;Name=SPD_RS08630;gbkey=Gene;gene_biotype=protein_coding;locus_tag=SPD_RS08630;old_locus_tag=SPD_1619	nonsyn	3a
Strep_WT_A3	NC_008533.2	1897402	G	A	+	GGG>GGA	G>G	ID=gene-SPD_RS10200;Name=SPD_RS10200;gbkey=Gene;gene_biotype=protein_coding;locus_tag=SPD_RS10200;old_locus_tag=SPD_1926	syn	-
Strep_WT_A3	NC_008533.2	1994035	C	A	+	ATC>ATA	I>I	ID=gene-SPD_RS10665;Name=dusB;gbkey=Gene;gene=dusB;gene_biotype=protein_coding;locus_tag=SPD_RS10665;old_locus_tag=SPD_2016	syn	-
Strep_WT_A3	NC_008533.2	2025021	C	A	-	AAG>AAT	K>N	ID=gene-SPD_RS10835;Name=SPD_RS10835;gbkey=Gene;gene_biotype=protein_coding;locus_tag=SPD_RS10835;old_locus_tag=SPD_2048	nonsyn	5t
Strep_WT_A4	NC_008533.2	49164	C	A	+	ACA>AAA	T>K	ID=gene-SPD_RS00255;Name=SPD_RS00255;gbkey=Gene;gene_biotype=protein_coding;locus_tag=SPD_RS00255;old_locus_tag=SPD_0052	nonsyn	-
Strep_WT_A4	NC_008533.2	348539	C	T	+	TCA>TTA	S>L	ID=gene-SPD_RS01865;Name=gndA;gbkey=Gene;gene=gndA;gene_biotype=protein_coding;locus_tag=SPD_RS01865;old_locus_tag=SPD_0343	nonsyn	-
Strep_WT_A4	NC_008533.2	498163	C	T	+	ACC>ACT	T>T	ID=gene-SPD_RS02650;Name=SPD_RS02650;gbkey=Gene;gene_biotype=protein_coding;locus_tag=SPD_RS02650;old_locus_tag=SPD_0492	syn	3c
Strep_WT_A4	NC_008533.2	511224	A	C	+	AAA>AAC	K>N	ID=gene-SPD_RS02705;Name=SPD_RS02705;gbkey=Gene;gene_biotype=protein_coding;locus_tag=SPD_RS02705;old_locus_tag=SPD_0503	nonsyn	-
Strep_WT_A4	NC_008533.2	842153	C	T	+	ACT>ATT	T>I	ID=gene-SPD_RS04420;Name=SPD_RS04420;gbkey=Gene;gene_biotype=protein_coding;locus_tag=SPD_RS04420;old_locus_tag=SPD_0823	nonsyn	-
Strep_WT_A4	NC_008533.2	913153	G	T	+	GCA>TCA	A>S	ID=gene-SPD_RS04840;Name=SPD_RS04840;gbkey=Gene;gene_biotype=protein_coding;locus_tag=SPD_RS04840;old_locus_tag=SPD_0900	nonsyn	-
Strep_WT_A4	NC_008533.2	973661	G	T	+	GTG>GTT	V>V	ID=gene-SPD_RS05160;Name=rpoD;gbkey=Gene;gene=rpoD;gene_biotype=protein_coding;locus_tag=SPD_RS05160;old_locus_tag=SPD_0958	syn	-
Strep_WT_A4	NC_008533.2	974240	C	T	+	GCC>GTC	A>V	ID=gene-SPD_RS05165;Name=SPD_RS05165;gbkey=Gene;gene_biotype=protein_coding;locus_tag=SPD_RS05165;old_locus_tag=SPD_0959	nonsyn	3c
Strep_WT_A4	NC_008533.2	1017783	C	T						-
Strep_WT_A4	NC_008533.2	1057065	G	T	-	CTT>ATT	L>I	ID=gene-SPD_RS05540;Name=SPD_RS05540;gbkey=Gene;gene_biotype=protein_coding;locus_tag=SPD_RS05540;old_locus_tag=SPD_1030	nonsyn	-
Strep_WT_A4	NC_008533.2	1229372	G	T	-	CCT>ACT	P>T	ID=gene-SPD_RS06415;Name=SPD_RS06415;gbkey=Gene;gene_biotype=protein_coding;locus_tag=SPD_RS06415;old_locus_tag=SPD_1200	nonsyn	-
Strep_WT_A4	NC_008533.2	1352435	C	T	-	GCC>ACC	A>T	ID=gene-SPD_RS07120;Name=SPD_RS07120;gbkey=Gene;gene_biotype=protein_coding;locus_tag=SPD_RS07120;old_locus_tag=SPD_1337	nonsyn	-
Strep_WT_A4	NC_008533.2	1419788	C	A	-	AGC>ATC	S>I	ID=gene-SPD_RS07440;Name=clpX;gbkey=Gene;gene=clpX;gene_biotype=protein_coding;locus_tag=SPD_RS07440;old_locus_tag=SPD_1399	nonsyn	-
Strep_WT_A4	NC_008533.2	1503913	T	G						-
Strep_WT_A4	NC_008533.2	1528555	G	T	-	CAG>AAG	Q>K	ID=gene-SPD_RS08010;Name=recG;gbkey=Gene;gene=recG;gene_biotype=protein_coding;locus_tag=SPD_RS08010;old_locus_tag=SPD_1507	nonsyn	-
Strep_WT_A4	NC_008533.2	1608237	T	G						4t
Strep_WT_A4	NC_008533.2	1635171	C	G	-	GAG>CAG	E>Q	ID=gene-SPD_RS08635;Name=SPD_RS08635;gbkey=Gene;gene_biotype=protein_coding;locus_tag=SPD_RS08635;old_locus_tag=SPD_1620	nonsyn	3a
Strep_WT_A4	NC_008533.2	1660358	G	T						-
Strep_WT_A4	NC_008533.2	1679635	C	A						-
Strep_WT_A4	NC_008533.2	1784891	C	T	-	GTT>ATT	V>I	ID=gene-SPD_RS09530;Name=SPD_RS09530;gbkey=Gene;gene_biotype=protein_coding;locus_tag=SPD_RS09530;old_locus_tag=SPD_1789	nonsyn	-
Strep_WT_A4	NC_008533.2	1893978	C	G	-	CGT>CCT	R>P	ID=gene-SPD_RS10195;Name=SPD_RS10195;gbkey=Gene;gene_biotype=protein_coding;locus_tag=SPD_RS10195;old_locus_tag=SPD_1925	nonsyn	-
Strep_WT_A4	NC_008533.2	2012478	C	A	-	GTA>TTA	V>L	ID=gene-SPD_RS10755;Name=raiA;gbkey=Gene;gene=raiA;gene_biotype=protein_coding;locus_tag=SPD_RS10755;old_locus_tag=SPD_2033	nonsyn	-
Strep_WT_A5	NC_008533.2	74727	C	A						-
Strep_WT_A5	NC_008533.2	689236	C	T	+	TTC>TTT	F>F	ID=gene-SPD_RS03600;Name=rlmN;gbkey=Gene;gene=rlmN;gene_biotype=protein_coding;locus_tag=SPD_RS03600;old_locus_tag=SPD_0669	syn	-
Strep_WT_A5	NC_008533.2	1063652	T	C	-	AAT>AGT	N>S	ID=gene-SPD_RS05570;Name=SPD_RS05570;gbkey=Gene;gene_biotype=protein_coding;locus_tag=SPD_RS05570;old_locus_tag=SPD_1037	nonsyn	-
Strep_WT_A5	NC_008533.2	1185621	G	C						-
Strep_WT_A5	NC_008533.2	1204277	C	A	-	GCA>TCA	A>S	ID=gene-SPD_RS06285;Name=SPD_RS06285;gbkey=Gene;gene_biotype=protein_coding;locus_tag=SPD_RS06285;old_locus_tag=SPD_1175	nonsyn	-
Strep_WT_A5	NC_008533.2	1215852	C	T						-
Strep_WT_A5	NC_008533.2	1244029	G	A	-	TAC>TAT	Y>Y	ID=gene-SPD_RS06490;Name=SPD_RS06490;gbkey=Gene;gene_biotype=protein_coding;locus_tag=SPD_RS06490;old_locus_tag=SPD_1214	syn	-
Strep_WT_A5	NC_008533.2	1363842	G	A	-	CTG>TTG	L>L	ID=gene-SPD_RS07190;Name=SPD_RS07190;gbkey=Gene;gene_biotype=protein_coding;locus_tag=SPD_RS07190;old_locus_tag=SPD_1351	syn	-
Strep_WT_A5	NC_008533.2	1374890	G	A						-
Strep_WT_A5	NC_008533.2	1401051	G	T	-	GCT>GAT	A>D	ID=gene-SPD_RS07350;Name=yghU;gbkey=Gene;gene=yghU;gene_biotype=protein_coding;locus_tag=SPD_RS07350;old_locus_tag=SPD_1382	nonsyn	-
Strep_WT_A6	NC_008533.2	66129	C	A	+	ATC>ATA	I>I	ID=gene-SPD_RS00330;Name=SPD_RS00330;gbkey=Gene;gene_biotype=protein_coding;locus_tag=SPD_RS00330;old_locus_tag=SPD_0065	syn	-
Strep_WT_A6	NC_008533.2	237765	C	T	+	CTT>TTT	L>F	ID=gene-SPD_RS01340;Name=SPD_RS01340;gbkey=Gene;gene_biotype=protein_coding;locus_tag=SPD_RS01340;old_locus_tag=SPD_0246	nonsyn	-
Strep_WT_A6	NC_008533.2	574170	A	G	+	AGA>GGA	R>G	ID=gene-SPD_RS03010;Name=SPD_RS03010;gbkey=Gene;gene_biotype=protein_coding;locus_tag=SPD_RS03010;old_locus_tag=SPD_0558	nonsyn	-
Strep_WT_A6	NC_008533.2	787236	T	G	+	TCC>GCC	S>A	ID=gene-SPD_RS04145;Name=SPD_RS04145;gbkey=Gene;gene_biotype=protein_coding;locus_tag=SPD_RS04145;old_locus_tag=SPD_0774	nonsyn	3c
Strep_WT_A6	NC_008533.2	988933	G	C	+	GCC>CCC	A>P	ID=gene-SPD_RS05235;Name=pcrA;gbkey=Gene;gene=pcrA;gene_biotype=protein_coding;locus_tag=SPD_RS05235;old_locus_tag=SPD_0973	nonsyn	-
Strep_WT_A6	NC_008533.2	1444717	T	A						-
Strep_WT_A6	NC_008533.2	1449247	G	A	-	GCC>GTC	A>V	ID=gene-SPD_RS07610;Name=galE;gbkey=Gene;gene=galE;gene_biotype=protein_coding;locus_tag=SPD_RS07610;old_locus_tag=SPD_1432	nonsyn	-
Strep_WT_A6	NC_008533.2	1503393	G	T	-	GCT>GAT	A>D	ID=gene-SPD_RS07895;Name=SPD_RS07895;gbkey=Gene;gene_biotype=protein_coding;locus_tag=SPD_RS07895;old_locus_tag=SPD_1486	nonsyn	-
Strep_WT_A6	NC_008533.2	1545858	C	T	-	GAT>AAT	D>N	ID=gene-SPD_RS08100;Name=nrdR;gbkey=Gene;gene=nrdR;gene_biotype=protein_coding;locus_tag=SPD_RS08100;old_locus_tag=SPD_1523	nonsyn	-
Strep_WT_A6	NC_008533.2	1716843	A	G	-	ATC>ACC	I>T	ID=gene-SPD_RS09150;Name=SPD_RS09150;gbkey=Gene;gene_biotype=protein_coding;locus_tag=SPD_RS09150;old_locus_tag=SPD_1719	nonsyn	-
Strep_WT_A6	NC_008533.2	1872003	G	T	-	GCA>GAA	A>E	ID=gene-SPD_RS10085;Name=patA;gbkey=Gene;gene=patA;gene_biotype=protein_coding;locus_tag=SPD_RS10085;old_locus_tag=SPD_1902	nonsyn	-
Strep_WT_A7	NC_008533.2	172499	G	A	-	ACA>ATA	T>I	ID=gene-SPD_RS00935;Name=ribE;gbkey=Gene;gene=ribE;gene_biotype=protein_coding;locus_tag=SPD_RS00935;old_locus_tag=SPD_0168	nonsyn	-
Strep_WT_A7	NC_008533.2	319843	A	C	+	GCA>GCC	A>A	ID=gene-SPD_RS01740;Name=SPD_RS01740;gbkey=Gene;gene_biotype=protein_coding;locus_tag=SPD_RS01740;old_locus_tag=SPD_0320	syn	-
Strep_WT_A7	NC_008533.2	637306	C	T						-
Strep_WT_A7	NC_008533.2	656502	C	T	+	GCC>GTC	A>V	ID=gene-SPD_RS03425;Name=SPD_RS03425;gbkey=Gene;gene_biotype=protein_coding;locus_tag=SPD_RS03425;old_locus_tag=SPD_0635	nonsyn	-
Strep_WT_A7	NC_008533.2	758965	C	T	+	ACC>ATC	T>I	ID=gene-SPD_RS04010;Name=parE;gbkey=Gene;gene=parE;gene_biotype=protein_coding;locus_tag=SPD_RS04010;old_locus_tag=SPD_0746	nonsyn	-
Strep_WT_A7	NC_008533.2	818434	G	A	+	GAA>AAA	E>K	ID=gene-SPD_RS04295;Name=SPD_RS04295;gbkey=Gene;gene_biotype=protein_coding;locus_tag=SPD_RS04295;old_locus_tag=SPD_0802	nonsyn	-
Strep_WT_A7	NC_008533.2	1021231	C	A	+	CTT>ATT	L>I	ID=gene-SPD_RS05400;Name=glgD;gbkey=Gene;gene=glgD;gene_biotype=protein_coding;locus_tag=SPD_RS05400;old_locus_tag=SPD_1007	nonsyn	-
Strep_WT_A7	NC_008533.2	1202615	C	G						-
Strep_WT_A7	NC_008533.2	1257142	G	A	+	TGT>TAT	C>Y	ID=gene-SPD_RS06550;Name=SPD_RS06550;gbkey=Gene;gene_biotype=protein_coding;locus_tag=SPD_RS06550;old_locus_tag=SPD_1225	nonsyn	-
Strep_WT_A7	NC_008533.2	1420201	C	T						-
Strep_WT_A7	NC_008533.2	1442765	C	A	-	GAT>TAT	D>Y	ID=gene-SPD_RS07565;Name=truA;gbkey=Gene;gene=truA;gene_biotype=protein_coding;locus_tag=SPD_RS07565;old_locus_tag=SPD_1424	nonsyn	-
Strep_WT_A7	NC_008533.2	1715951	G	T	-	CGG>AGG	R>R	ID=gene-SPD_RS09145;Name=SPD_RS09145;gbkey=Gene;gene_biotype=protein_coding;locus_tag=SPD_RS09145;old_locus_tag=SPD_1718	syn	-
Strep_WT_A7	NC_008533.2	1960040	G	T	-	GCA>GAA	A>E	ID=gene-SPD_RS10510;Name=SPD_RS10510;gbkey=Gene;gene_biotype=protein_coding;locus_tag=SPD_RS10510;old_locus_tag=SPD_1986	nonsyn	-
Strep_WT_A7	NC_008533.2	1984941	T	C						-
Strep_WT_A8	NC_008533.2	31180	G	T						-
Strep_WT_A8	NC_008533.2	152513	C	T	+	ATC>ATT	I>I	ID=gene-SPD_RS00830;Name=SPD_RS00830;gbkey=Gene;gene_biotype=protein_coding;locus_tag=SPD_RS00830;old_locus_tag=SPD_0148	syn	3t
Strep_WT_A8	NC_008533.2	222575	G	A						-
Strep_WT_A8	NC_008533.2	334300	G	C	+	GAG>CAG	E>Q	ID=gene-SPD_RS01815;Name=SPD_RS01815;gbkey=Gene;gene_biotype=protein_coding;locus_tag=SPD_RS01815;old_locus_tag=SPD_0334	nonsyn	-
Strep_WT_A8	NC_008533.2	389781	T	G	+	GTC>GGC	V>G	ID=gene-SPD_RS02080;Name=fabF;gbkey=Gene;gene=fabF;gene_biotype=protein_coding;locus_tag=SPD_RS02080;old_locus_tag=SPD_0385	nonsyn	-
Strep_WT_A8	NC_008533.2	452323	C	T	+	CCA>CTA	P>L	ID=gene-SPD_RS02385;Name=SPD_RS02385;gbkey=Gene;gene_biotype=protein_coding;locus_tag=SPD_RS02385;old_locus_tag=SPD_0444	nonsyn	4a
Strep_WT_A8	NC_008533.2	604740	C	A	+	CCG>CAG	P>Q	ID=gene-SPD_RS03125;Name=pabB;gbkey=Gene;gene=pabB;gene_biotype=protein_coding;locus_tag=SPD_RS03125;old_locus_tag=SPD_0578	nonsyn	-
Strep_WT_A8	NC_008533.2	963086	C	T						3t
Strep_WT_A8	NC_008533.2	984623	G	T	+	GGT>TGT	G>C	ID=gene-SPD_RS05220;Name=SPD_RS05220;gbkey=Gene;gene_biotype=protein_coding;locus_tag=SPD_RS05220;old_locus_tag=SPD_0970	nonsyn	-
Strep_WT_A8	NC_008533.2	1040564	C	T	+	GTC>GTT	V>V	ID=gene-SPD_RS05470;Name=SPD_RS05470;gbkey=Gene;gene_biotype=protein_coding;locus_tag=SPD_RS05470;old_locus_tag=SPD_1018	syn	-
Strep_WT_A8	NC_008533.2	1171431	C	A	+	GCT>GAT	A>D	ID=gene-SPD_RS06070;Name=SPD_RS06070;gbkey=Gene;gene_biotype=protein_coding;locus_tag=SPD_RS06070;old_locus_tag=SPD_1137	nonsyn	-
Strep_WT_A8	NC_008533.2	1260859	C	G	-	GGT>GCT	G>A	ID=gene-SPD_RS06570;Name=pstB;gbkey=Gene;gene=pstB;gene_biotype=protein_coding;locus_tag=SPD_RS06570;old_locus_tag=SPD_1229	nonsyn	-
Strep_WT_A8	NC_008533.2	1653487	T	C	+	AAT>AAC	N>N	ID=gene-SPD_RS08740;Name=SPD_RS08740;gbkey=Gene;gene_biotype=protein_coding;locus_tag=SPD_RS08740;old_locus_tag=SPD_1639	syn	-
Strep_WT_A8	NC_008533.2	1830758	C	A	-	GGA>GTA	G>V	ID=gene-SPD_RS09810;Name=SPD_RS09810;gbkey=Gene;gene_biotype=protein_coding;locus_tag=SPD_RS09810;old_locus_tag=SPD_1844	nonsyn	-
Strep_WT_A9	NC_008533.2	55626	C	A						-
Strep_WT_A9	NC_008533.2	174841	C	A	+	CCC>ACC	P>T	ID=gene-SPD_RS00950;Name=SPD_RS00950;gbkey=Gene;gene_biotype=protein_coding;locus_tag=SPD_RS00950;old_locus_tag=SPD_0171	nonsyn	4c
Strep_WT_A9	NC_008533.2	236800	C	T	+	CCA>CTA	P>L	ID=gene-SPD_RS01340;Name=SPD_RS01340;gbkey=Gene;gene_biotype=protein_coding;locus_tag=SPD_RS01340;old_locus_tag=SPD_0246	nonsyn	-
Strep_WT_A9	NC_008533.2	280381	G	A	+	TTG>TTA	L>L	ID=gene-SPD_RS01545;Name=celB;gbkey=Gene;gene=celB;gene_biotype=protein_coding;locus_tag=SPD_RS01545;old_locus_tag=SPD_0283	syn	-
Strep_WT_A9	NC_008533.2	319936	C	T	+	GCA>GTA	A>V	ID=gene-SPD_RS01745;Name=SPD_RS01745;gbkey=Gene;gene_biotype=protein_coding;locus_tag=SPD_RS01745;old_locus_tag=SPD_0321	nonsyn	-
Strep_WT_A9	NC_008533.2	444722	C	A	+	CAC>AAC	H>N	ID=gene-SPD_RS02375;Name=SPD_RS02375;gbkey=Gene;gene_biotype=protein_coding;locus_tag=SPD_RS02375;old_locus_tag=SPD_0442	nonsyn	-
Strep_WT_A9	NC_008533.2	637397	T	G						3t
Strep_WT_A9	NC_008533.2	696646	C	T	+	TTC>TTT	F>F	ID=gene-SPD_RS03665;Name=trmD;gbkey=Gene;gene=trmD;gene_biotype=protein_coding;locus_tag=SPD_RS03665;old_locus_tag=SPD_0679	syn	-
Strep_WT_A9	NC_008533.2	719703	C	T	+	CCT>CTT	P>L	ID=gene-SPD_RS03795;Name=SPD_RS03795;gbkey=Gene;gene_biotype=protein_coding;locus_tag=SPD_RS03795;old_locus_tag=SPD_0705	nonsyn	-
Strep_WT_A9	NC_008533.2	749610	G	T	+	GTT>TTT	V>F	ID=gene-SPD_RS03970;Name=deoC;gbkey=Gene;gene=deoC;gene_biotype=protein_coding;locus_tag=SPD_RS03970;old_locus_tag=SPD_0737	nonsyn	-
Strep_WT_A9	NC_008533.2	838717	G	A	+	AGT>AAT	S>N	ID=gene-SPD_RS04410;Name=SPD_RS04410;gbkey=Gene;gene_biotype=protein_coding;locus_tag=SPD_RS04410;old_locus_tag=SPD_0821	nonsyn	-
Strep_WT_A9	NC_008533.2	911049	C	T	-	GTA>ATA	V>I	ID=gene-SPD_RS04820;Name=mscL;gbkey=Gene;gene=mscL;gene_biotype=protein_coding;locus_tag=SPD_RS04820;old_locus_tag=SPD_0896	nonsyn	-
Strep_WT_A9	NC_008533.2	1262917	T	A	-	ATT>TTT	I>F	ID=gene-SPD_RS06580;Name=pstC;gbkey=Gene;gene=pstC;gene_biotype=protein_coding;locus_tag=SPD_RS06580;old_locus_tag=SPD_1231	nonsyn	-
Strep_WT_A9	NC_008533.2	1291292	G	T	+	AGA>ATA	R>I	ID=gene-SPD_RS06750;Name=SPD_RS06750;gbkey=Gene;gene_biotype=protein_coding;locus_tag=SPD_RS06750;old_locus_tag=SPD_1263	nonsyn	5a
Strep_WT_A9	NC_008533.2	1307675	G	A	-	CTC>CTT	L>L	ID=gene-SPD_RS11225;Name=SPD_RS11225;gbkey=Gene;gene_biotype=protein_coding;locus_tag=SPD_RS11225;old_locus_tag=SPD_1283	syn	-
Strep_WT_A9	NC_008533.2	1421756	G	A						-
Strep_WT_A9	NC_008533.2	1574549	G	A						-
Strep_WT_A9	NC_008533.2	1619083	A	T						3g
Strep_WT_A9	NC_008533.2	1631891	G	A	-	AAC>AAT	N>N	ID=gene-SPD_RS08620;Name=pfbA;gbkey=Gene;gene=pfbA;gene_biotype=protein_coding;locus_tag=SPD_RS08620;old_locus_tag=SPD_1617	syn	-
Strep_WT_A9	NC_008533.2	1634969	G	A	-	ACA>ATA	T>I	ID=gene-SPD_RS08630;Name=SPD_RS08630;gbkey=Gene;gene_biotype=protein_coding;locus_tag=SPD_RS08630;old_locus_tag=SPD_1619	nonsyn	-
Strep_WT_A9	NC_008533.2	1697244	C	T	+	ATC>ATT	I>I	ID=gene-SPD_RS08955;Name=SPD_RS08955;gbkey=Gene;gene_biotype=protein_coding;locus_tag=SPD_RS08955;old_locus_tag=SPD_1680	syn	-
Strep_WT_A9	NC_008533.2	1883593	G	A	+	AGT>AAT	S>N	ID=gene-SPD_RS10130;Name=pstC;gbkey=Gene;gene=pstC;gene_biotype=protein_coding;locus_tag=SPD_RS10130;old_locus_tag=SPD_1911	nonsyn	-
Strep_WT_A9	NC_008533.2	1888596	G	A	+	CGC>CAC	R>H	ID=gene-SPD_RS10165;Name=galU;gbkey=Gene;gene=galU;gene_biotype=protein_coding;locus_tag=SPD_RS10165;old_locus_tag=SPD_1919	nonsyn	-
Strep_WT_A10	NC_008533.2	21177	C	T						3a
Strep_WT_A10	NC_008533.2	30966	T	A	-	ATT>TTT	I>F	ID=gene-SPD_RS00175;Name=SPD_RS00175;gbkey=Gene;gene_biotype=protein_coding;locus_tag=SPD_RS00175;old_locus_tag=SPD_0037	nonsyn	3a
Strep_WT_A10	NC_008533.2	45480	T	C						-
Strep_WT_A10	NC_008533.2	100219	C	T	+	CAT>TAT	H>Y	ID=gene-SPD_RS00530;Name=SPD_RS00530;gbkey=Gene;gene_biotype=protein_coding;locus_tag=SPD_RS00530;old_locus_tag=SPD_0099	nonsyn	-
Strep_WT_A10	NC_008533.2	105710	G	A	+	GTT>ATT	V>I	ID=gene-SPD_RS00570;Name=SPD_RS00570;gbkey=Gene;gene_biotype=protein_coding;locus_tag=SPD_RS00570;old_locus_tag=SPD_0107	nonsyn	-
Strep_WT_A10	NC_008533.2	152477	C	T	+	ATC>ATT	I>I	ID=gene-SPD_RS00830;Name=SPD_RS00830;gbkey=Gene;gene_biotype=protein_coding;locus_tag=SPD_RS00830;old_locus_tag=SPD_0148	syn	-
Strep_WT_A10	NC_008533.2	369129	C	T	-	CCG>CCA	P>P	ID=gene-SPD_RS01980;Name=SPD_RS01980;gbkey=Gene;gene_biotype=protein_coding;locus_tag=SPD_RS01980;old_locus_tag=SPD_0366	syn	-
Strep_WT_A10	NC_008533.2	488142	C	T	+	AAC>AAT	N>N	ID=gene-SPD_RS02585;Name=nusA;gbkey=Gene;gene=nusA;gene_biotype=protein_coding;locus_tag=SPD_RS02585;old_locus_tag=SPD_0479	syn	-
Strep_WT_A10	NC_008533.2	499468	G	C	+	TGG>TGC	W>C	ID=gene-SPD_RS02660;Name=SPD_RS02660;gbkey=Gene;gene_biotype=protein_coding;locus_tag=SPD_RS02660;old_locus_tag=SPD_0494	nonsyn	-
Strep_WT_A10	NC_008533.2	638682	G	A	-	CCA>CTA	P>L	ID=gene-SPD_RS03320;Name=SPD_RS03320;gbkey=Gene;gene_biotype=protein_coding;locus_tag=SPD_RS03320;old_locus_tag=SPD_0617	nonsyn	3g
Strep_WT_A10	NC_008533.2	875303	G	T	+	GGG>GGT	G>G	ID=gene-SPD_RS04635;Name=secG;gbkey=Gene;gene=secG;gene_biotype=protein_coding;locus_tag=SPD_RS04635;old_locus_tag=SPD_0861	syn	-
Strep_WT_A10	NC_008533.2	911401	C	T	-	CTG>CTA	L>L	ID=gene-SPD_RS04825;Name=SPD_RS04825;gbkey=Gene;gene_biotype=protein_coding;locus_tag=SPD_RS04825;old_locus_tag=SPD_0897	syn	-
Strep_WT_A10	NC_008533.2	990129	G	T	-	AGC>AGA	S>R	ID=gene-SPD_RS05245;Name=SPD_RS05245;gbkey=Gene;gene_biotype=protein_coding;locus_tag=SPD_RS05245;old_locus_tag=SPD_0974	nonsyn	-
Strep_WT_A10	NC_008533.2	1220728	T	C	-	ACC>GCC	T>A	ID=gene-SPD_RS06370;Name=SPD_RS06370;gbkey=Gene;gene_biotype=protein_coding;locus_tag=SPD_RS06370;old_locus_tag=SPD_1192	nonsyn	-
Strep_WT_A10	NC_008533.2	1804929	G	A	-	ACC>ATC	T>I	ID=gene-SPD_RS09695;Name=SPD_RS09695;gbkey=Gene;gene_biotype=protein_coding;locus_tag=SPD_RS09695;old_locus_tag=SPD_1821	nonsyn	3t
Strep_WT_A10	NC_008533.2	1901150	G	A						4g
Strep_WT_A10	NC_008533.2	1980341	C	T	-	ATG>ATA	M>I	ID=gene-SPD_RS10600;Name=dltA;gbkey=Gene;gene=dltA;gene_biotype=protein_coding;locus_tag=SPD_RS10600;old_locus_tag=SPD_2005	nonsyn	-
Strep_WT_A11	NC_008533.2	34295	C	T	+	CCC>CTC	P>L	ID=gene-SPD_RS00185;Name=SPD_RS00185;gbkey=Gene;gene_biotype=protein_coding;locus_tag=SPD_RS00185;old_locus_tag=SPD_0039	nonsyn	3c
Strep_WT_A11	NC_008533.2	132539	A	G	+	GAT>GGT	D>G	ID=gene-SPD_RS00710;Name=mnmG;gbkey=Gene;gene=mnmG;gene_biotype=protein_coding;locus_tag=SPD_RS00710;old_locus_tag=SPD_0129	nonsyn	-
Strep_WT_A11	NC_008533.2	225341	C	A	+	CTA>ATA	L>I	ID=gene-SPD_RS01285;Name=SPD_RS01285;gbkey=Gene;gene_biotype=protein_coding;locus_tag=SPD_RS01285;old_locus_tag=SPD_0236	nonsyn	-
Strep_WT_A11	NC_008533.2	395407	A	G	-	TTG>CTG	L>L	ID=gene-SPD_RS02135;Name=SPD_RS02135;gbkey=Gene;gene_biotype=protein_coding;locus_tag=SPD_RS02135;old_locus_tag=SPD_0394	syn	-
Strep_WT_A11	NC_008533.2	396393	C	T						-
Strep_WT_A11	NC_008533.2	625801	C	A	+	CGT>AGT	R>S	ID=gene-SPD_RS03240;Name=SPD_RS03240;gbkey=Gene;gene_biotype=protein_coding;locus_tag=SPD_RS03240;old_locus_tag=SPD_0600	nonsyn	-
Strep_WT_A11	NC_008533.2	674761	A	G						-
Strep_WT_A11	NC_008533.2	700887	A	G	+	GAA>GGA	E>G	ID=gene-SPD_RS03700;Name=SPD_RS03700;gbkey=Gene;gene_biotype=protein_coding;locus_tag=SPD_RS03700;old_locus_tag=SPD_0686	nonsyn	-
Strep_WT_A11	NC_008533.2	885526	A	C	-	TAC>GAC	Y>D	ID=gene-SPD_RS04690;Name=SPD_RS04690;gbkey=Gene;gene_biotype=protein_coding;locus_tag=SPD_RS04690;old_locus_tag=SPD_0870	nonsyn	-
Strep_WT_A11	NC_008533.2	955865	G	T	+	AGA>ATA	R>I	ID=gene-SPD_RS05085;Name=SPD_RS05085;gbkey=Gene;gene_biotype=protein_coding;locus_tag=SPD_RS05085;old_locus_tag=SPD_0945	nonsyn	-
Strep_WT_A11	NC_008533.2	1287924	C	A	+	CAC>CAA	H>Q	ID=gene-SPD_RS06735;Name=SPD_RS06735;gbkey=Gene;gene_biotype=protein_coding;locus_tag=SPD_RS06735;old_locus_tag=SPD_1259	nonsyn	3ac
Strep_WT_A11	NC_008533.2	1308147	T	C						3a
Strep_WT_A11	NC_008533.2	1322527	G	A	-	ACG>ATG	T>M	ID=gene-SPD_RS06955;Name=SPD_RS06955;gbkey=Gene;gene_biotype=protein_coding;locus_tag=SPD_RS06955;old_locus_tag=SPD_1304	nonsyn	-
Strep_WT_A11	NC_008533.2	1546866	G	A	+	GTC>ATC	V>I	ID=gene-SPD_RS08110;Name=SPD_RS08110;gbkey=Gene;gene_biotype=protein_coding;locus_tag=SPD_RS08110;old_locus_tag=SPD_1525	nonsyn	-
Strep_WT_A11	NC_008533.2	1556915	C	T	+	GCA>GTA	A>V	ID=gene-SPD_RS08165;Name=SPD_RS08165;gbkey=Gene;gene_biotype=protein_coding;locus_tag=SPD_RS08165;old_locus_tag=SPD_1534	nonsyn	-
Strep_WT_A11	NC_008533.2	1635087	G	A	-	CCG>TCG	P>S	ID=gene-SPD_RS08630;Name=SPD_RS08630;gbkey=Gene;gene_biotype=protein_coding;locus_tag=SPD_RS08630;old_locus_tag=SPD_1619	nonsyn	-
Strep_WT_A11	NC_008533.2	1679578	A	G						3a
Strep_WT_A11	NC_008533.2	1739598	G	T	+	GGA>TGA	G>Sec/*	ID=gene-SPD_RS09310;Name=pneA1;gbkey=Gene;gene=pneA1;gene_biotype=protein_coding;locus_tag=SPD_RS09310;old_locus_tag=SPD_1747	nonsyn	-
Strep_WT_A11	NC_008533.2	1884511	G	A	+	GTT>ATT	V>I	ID=gene-SPD_RS10135;Name=pstA;gbkey=Gene;gene=pstA;gene_biotype=protein_coding;locus_tag=SPD_RS10135;old_locus_tag=SPD_1912	nonsyn	4t
Strep_WT_A11	NC_008533.2	1961577	C	A	-	CAG>CAT	Q>H	ID=gene-SPD_RS10515;Name=SPD_RS10515;gbkey=Gene;gene_biotype=protein_coding;locus_tag=SPD_RS10515;old_locus_tag=SPD_1987	nonsyn	-
Strep_WT_A11	NC_008533.2	2009466	G	T	-	CGA>AGA	R>R	ID=gene-SPD_RS10740;Name=dnaB;gbkey=Gene;gene=dnaB;gene_biotype=protein_coding;locus_tag=SPD_RS10740;old_locus_tag=SPD_2030	syn	-
Strep_WT_A12	NC_008533.2	101055	C	T	+	ACC>ACT	T>T	ID=gene-SPD_RS00530;Name=SPD_RS00530;gbkey=Gene;gene_biotype=protein_coding;locus_tag=SPD_RS00530;old_locus_tag=SPD_0099	syn	3c
Strep_WT_A12	NC_008533.2	183507	C	A	+	AGC>AGA	S>R	ID=gene-SPD_RS00990;Name=SPD_RS00990;gbkey=Gene;gene_biotype=protein_coding;locus_tag=SPD_RS00990;old_locus_tag=SPD_0178	nonsyn	3c
Strep_WT_A12	NC_008533.2	349391	A	C						4a
Strep_WT_A12	NC_008533.2	484710	G	T						-
Strep_WT_A12	NC_008533.2	586119	C	A	+	ATC>ATA	I>I	ID=gene-SPD_RS03035;Name=SPD_RS03035;gbkey=Gene;gene_biotype=protein_coding;locus_tag=SPD_RS03035;old_locus_tag=SPD_0562	syn	-
Strep_WT_A12	NC_008533.2	742095	G	A	+	ATG>ATA	M>I	ID=gene-SPD_RS03915;Name=SPD_RS03915;gbkey=Gene;gene_biotype=protein_coding;locus_tag=SPD_RS03915;old_locus_tag=SPD_0727	nonsyn	-
Strep_WT_A12	NC_008533.2	794588	G	A	+	GGG>GAG	G>E	ID=gene-SPD_RS04180;Name=SPD_RS04180;gbkey=Gene;gene_biotype=protein_coding;locus_tag=SPD_RS04180;old_locus_tag=SPD_0782	nonsyn	5g
Strep_WT_A12	NC_008533.2	825559	G	T						-
Strep_WT_A12	NC_008533.2	868125	C	T	+	CAT>TAT	H>Y	ID=gene-SPD_RS04590;Name=SPD_RS04590;gbkey=Gene;gene_biotype=protein_coding;locus_tag=SPD_RS04590;old_locus_tag=SPD_0853	nonsyn	-
Strep_WT_A12	NC_008533.2	1165092	G	A	-	GCC>GCT	A>A	ID=gene-SPD_RS06035;Name=carB;gbkey=Gene;gene=carB;gene_biotype=protein_coding;locus_tag=SPD_RS06035;old_locus_tag=SPD_1131	syn	-
Strep_WT_A12	NC_008533.2	1238310	G	A	-	CAT>TAT	H>Y	ID=gene-SPD_RS06460;Name=SPD_RS06460;gbkey=Gene;gene_biotype=protein_coding;locus_tag=SPD_RS06460;old_locus_tag=SPD_1209	nonsyn	-
Strep_WT_A12	NC_008533.2	1622095	C	T	-	GGT>GAT	G>D	ID=gene-SPD_RS08575;Name=SPD_RS08575;gbkey=Gene;gene_biotype=protein_coding;locus_tag=SPD_RS08575;old_locus_tag=SPD_1607	nonsyn	3c
Strep_WT_A12	NC_008533.2	1795768	G	A	-	ATC>ATT	I>I	ID=gene-SPD_RS09595;Name=SPD_RS09595;gbkey=Gene;gene_biotype=protein_coding;locus_tag=SPD_RS09595;old_locus_tag=SPD_1802	syn	-
Strep_WT_A13	NC_008533.2	42942	C	T	+	ATC>ATT	I>I	ID=gene-SPD_RS00235;Name=SPD_RS00235;gbkey=Gene;gene_biotype=protein_coding;locus_tag=SPD_RS00235;old_locus_tag=SPD_0049	syn	-
Strep_WT_A13	NC_008533.2	172903	A	C	-	ATT>AGT	I>S	ID=gene-SPD_RS00940;Name=ribD;gbkey=Gene;gene=ribD;gene_biotype=protein_coding;locus_tag=SPD_RS00940;old_locus_tag=SPD_0169	nonsyn	-
Strep_WT_A13	NC_008533.2	320856	G	A						-
Strep_WT_A13	NC_008533.2	435132	G	C	-	GCC>GGC	A>G	ID=gene-SPD_RS02320;Name=trkA;gbkey=Gene;gene=trkA;gene_biotype=protein_coding;locus_tag=SPD_RS02320;old_locus_tag=SPD_0430	nonsyn	-
Strep_WT_A13	NC_008533.2	601633	T	G	+	TTT>TTG	F>L	ID=gene-SPD_RS03120;Name=SPD_RS03120;gbkey=Gene;gene_biotype=protein_coding;locus_tag=SPD_RS03120;old_locus_tag=SPD_0577	nonsyn	-
Strep_WT_A13	NC_008533.2	666627	G	C	-	CAC>CAG	H>Q	ID=gene-SPD_RS03475;Name=SPD_RS03475;gbkey=Gene;gene_biotype=protein_coding;locus_tag=SPD_RS03475;old_locus_tag=SPD_0646	nonsyn	-
Strep_WT_A13	NC_008533.2	707712	G	T	+	GAA>TAA	E>Q	ID=gene-SPD_RS03735;Name=SPD_RS03735;gbkey=Gene;gene_biotype=protein_coding;locus_tag=SPD_RS03735;old_locus_tag=SPD_0693	nonsyn	-
Strep_WT_A13	NC_008533.2	845551	C	T	+	CAT>TAT	H>Y	ID=gene-SPD_RS04440;Name=yabA;gbkey=Gene;gene=yabA;gene_biotype=protein_coding;locus_tag=SPD_RS04440;old_locus_tag=SPD_0827	nonsyn	-
Strep_WT_A13	NC_008533.2	930193	T	C	+	CTA>CCA	L>P	ID=gene-SPD_RS04940;Name=SPD_RS04940;gbkey=Gene;gene_biotype=protein_coding;locus_tag=SPD_RS04940;old_locus_tag=SPD_0917	nonsyn	-
Strep_WT_A13	NC_008533.2	1011451	G	T	+	CGT>CTT	R>L	ID=gene-SPD_RS05370;Name=ligA;gbkey=Gene;gene=ligA;gene_biotype=protein_coding;locus_tag=SPD_RS05370;old_locus_tag=SPD_1001	nonsyn	-
Strep_WT_A13	NC_008533.2	1351967	G	A	-	CCA>TCA	P>S	ID=gene-SPD_RS07115;Name=SPD_RS07115;gbkey=Gene;gene_biotype=protein_coding;locus_tag=SPD_RS07115;old_locus_tag=SPD_1336	nonsyn	3g
Strep_WT_A13	NC_008533.2	1391070	G	A	-	ATC>ATT	I>I	ID=gene-SPD_RS07315;Name=SPD_RS07315;gbkey=Gene;gene_biotype=protein_coding;locus_tag=SPD_RS07315;old_locus_tag=SPD_1376	syn	-
Strep_WT_A13	NC_008533.2	1558187	G	A	+	GTC>ATC	V>I	ID=gene-SPD_RS08170;Name=SPD_RS08170;gbkey=Gene;gene_biotype=protein_coding;locus_tag=SPD_RS08170;old_locus_tag=SPD_1535	nonsyn	-
Strep_WT_A13	NC_008533.2	1575397	C	T	-	GAT>AAT	D>N	ID=gene-SPD_RS08255;Name=SPD_RS08255;gbkey=Gene;gene_biotype=protein_coding;locus_tag=SPD_RS08255;old_locus_tag=SPD_1552	nonsyn	-
Strep_WT_A13	NC_008533.2	1812335	C	T	+	GTC>GTT	V>V	ID=gene-SPD_RS09725;Name=SPD_RS09725;gbkey=Gene;gene_biotype=protein_coding;locus_tag=SPD_RS09725;old_locus_tag=SPD_1827	syn	-
Strep_WT_A13	NC_008533.2	1822142	C	T						-
Strep_WT_A13	NC_008533.2	1826755	G	A						-
Strep_WT_A13	NC_008533.2	1888062	C	T	+	TCC>TTC	S>F	ID=gene-SPD_RS10160;Name=SPD_RS10160;gbkey=Gene;gene_biotype=protein_coding;locus_tag=SPD_RS10160;old_locus_tag=SPD_1918	nonsyn	3c
Strep_WT_A13	NC_008533.2	2036328	C	T	+	CCC>CCT	P>P	ID=gene-SPD_RS10885;Name=SPD_RS10885;gbkey=Gene;gene_biotype=protein_coding;locus_tag=SPD_RS10885;old_locus_tag=SPD_2058	syn	-
Strep_WT_A14	NC_008533.2	87785	C	A						4a
Strep_WT_A14	NC_008533.2	88260	C	A	+	CTT>ATT	L>I	ID=gene-SPD_RS00470;Name=SPD_RS00470;gbkey=Gene;gene_biotype=protein_coding;locus_tag=SPD_RS00470;old_locus_tag=SPD_0088	nonsyn	-
Strep_WT_A14	NC_008533.2	113770	G	T	+	GAT>TAT	D>Y	ID=gene-SPD_RS00600;Name=SPD_RS00600;gbkey=Gene;gene_biotype=protein_coding;locus_tag=SPD_RS00600	nonsyn	-
Strep_WT_A14	NC_008533.2	158776	G	T	+	GCC>TCC	A>S	ID=gene-SPD_RS00855;Name=SPD_RS00855;gbkey=Gene;gene_biotype=protein_coding;locus_tag=SPD_RS00855;old_locus_tag=SPD_0153	nonsyn	3c
Strep_WT_A14	NC_008533.2	261073	C	A	-	GCT>TCT	A>S	ID=gene-SPD_RS01430;Name=SPD_RS01430;gbkey=Gene;gene_biotype=protein_coding;locus_tag=SPD_RS01430;old_locus_tag=SPD_0262	nonsyn	-
Strep_WT_A14	NC_008533.2	342235	G	A	-	ATC>ATT	I>I	ID=gene-SPD_RS01830;Name=SPD_RS01830;gbkey=Gene;gene_biotype=protein_coding;locus_tag=SPD_RS01830;old_locus_tag=SPD_0336	syn	-
Strep_WT_A14	NC_008533.2	375259	C	G	+	ACG>AGG	T>R	ID=gene-SPD_RS02005;Name=SPD_RS02005;gbkey=Gene;gene_biotype=protein_coding;locus_tag=SPD_RS02005;old_locus_tag=SPD_0371	nonsyn	-
Strep_WT_A14	NC_008533.2	475368	C	T	+	CCA>TCA	P>S	ID=gene-SPD_RS02505;Name=SPD_RS02505;gbkey=Gene;gene_biotype=protein_coding;locus_tag=SPD_RS02505;old_locus_tag=SPD_0465	nonsyn	-
Strep_WT_A14	NC_008533.2	555207	G	A	+	CGT>CAT	R>H	ID=gene-SPD_RS02900;Name=SPD_RS02900;gbkey=Gene;gene_biotype=protein_coding;locus_tag=SPD_RS02900;old_locus_tag=SPD_0541	nonsyn	-
Strep_WT_A14	NC_008533.2	570924	G	T	+	GGC>TGC	G>C	ID=gene-SPD_RS03010;Name=SPD_RS03010;gbkey=Gene;gene_biotype=protein_coding;locus_tag=SPD_RS03010;old_locus_tag=SPD_0558	nonsyn	-
Strep_WT_A14	NC_008533.2	770259	A	G	+	ACC>GCC	T>A	ID=gene-SPD_RS04070;Name=SPD_RS04070;gbkey=Gene;gene_biotype=protein_coding;locus_tag=SPD_RS04070;old_locus_tag=SPD_0759	nonsyn	-
Strep_WT_A14	NC_008533.2	779274	T	G	-	AAA>ACA	K>T	ID=gene-SPD_RS04110;Name=SPD_RS04110;gbkey=Gene;gene_biotype=protein_coding;locus_tag=SPD_RS04110;old_locus_tag=SPD_0767	nonsyn	7t
Strep_WT_A14	NC_008533.2	851105	C	T	+	CGT>TGT	R>C	ID=gene-SPD_RS04475;Name=SPD_RS04475;gbkey=Gene;gene_biotype=protein_coding;locus_tag=SPD_RS04475;old_locus_tag=SPD_0834	nonsyn	-
Strep_WT_A14	NC_008533.2	908215	G	T	+	GAA>TAA	E>Q	ID=gene-SPD_RS04805;Name=SPD_RS04805;gbkey=Gene;gene_biotype=protein_coding;locus_tag=SPD_RS04805;old_locus_tag=SPD_0893	nonsyn	-
Strep_WT_A14	NC_008533.2	1072870	C	T	+	TAC>TAT	Y>Y	ID=gene-SPD_RS05600;Name=nrdF;gbkey=Gene;gene=nrdF;gene_biotype=protein_coding;locus_tag=SPD_RS05600;old_locus_tag=SPD_1043	syn	-
Strep_WT_A14	NC_008533.2	1243092	G	T	-	AGC>AGA	S>R	ID=gene-SPD_RS06485;Name=SPD_RS06485;gbkey=Gene;gene_biotype=protein_coding;locus_tag=SPD_RS06485;old_locus_tag=SPD_1213	nonsyn	-
Strep_WT_A14	NC_008533.2	1296683	C	T	+	TCA>TTA	S>L	ID=gene-SPD_RS06770;Name=SPD_RS06770;gbkey=Gene;gene_biotype=protein_coding;locus_tag=SPD_RS06770;old_locus_tag=SPD_1267	nonsyn	4a
Strep_WT_A14	NC_008533.2	1501653	C	A	-	GCC>TCC	A>S	ID=gene-SPD_RS07890;Name=recR;gbkey=Gene;gene=recR;gene_biotype=protein_coding;locus_tag=SPD_RS07890;old_locus_tag=SPD_1485	nonsyn	-
Strep_WT_A14	NC_008533.2	1548237	G	T	+	AAG>AAT	K>N	ID=gene-SPD_RS08115;Name=SPD_RS08115;gbkey=Gene;gene_biotype=protein_coding;locus_tag=SPD_RS08115;old_locus_tag=SPD_1526	nonsyn	-
Strep_WT_A14	NC_008533.2	1615186	G	A	-	GCC>GTC	A>V	ID=gene-SPD_RS08535;Name=trpC;gbkey=Gene;gene=trpC;gene_biotype=protein_coding;locus_tag=SPD_RS08535;old_locus_tag=SPD_1599	nonsyn	-
Strep_WT_A14	NC_008533.2	1634561	C	G	-	GGT>GCT	G>A	ID=gene-SPD_RS08630;Name=SPD_RS08630;gbkey=Gene;gene_biotype=protein_coding;locus_tag=SPD_RS08630;old_locus_tag=SPD_1619	nonsyn	-
Strep_WT_A14	NC_008533.2	1661565	C	T	-	GTA>ATA	V>I	ID=gene-SPD_RS08780;Name=pepA;gbkey=Gene;gene=pepA;gene_biotype=protein_coding;locus_tag=SPD_RS08780;old_locus_tag=SPD_1647	nonsyn	-
Strep_WT_A14	NC_008533.2	1694971	G	A	-	ACT>ATT	T>I	ID=gene-SPD_RS08945;Name=SPD_RS08945;gbkey=Gene;gene_biotype=protein_coding;locus_tag=SPD_RS08945;old_locus_tag=SPD_1678	nonsyn	-
Strep_WT_A14	NC_008533.2	1854895	G	A	-	CTG>TTG	L>L	ID=gene-SPD_RS09955;Name=SPD_RS09955;gbkey=Gene;gene_biotype=protein_coding;locus_tag=SPD_RS09955;old_locus_tag=SPD_1876	syn	-
Strep_WT_A14	NC_008533.2	2037734	C	G	+	ACT>AGT	T>S	ID=gene-SPD_RS10885;Name=SPD_RS10885;gbkey=Gene;gene_biotype=protein_coding;locus_tag=SPD_RS10885;old_locus_tag=SPD_2058	nonsyn	3t
Strep_WT_A15	NC_008533.2	5344	G	T	+	GGT>TGT	G>C	ID=gene-SPD_RS00030;Name=mfd;gbkey=Gene;gene=mfd;gene_biotype=protein_coding;locus_tag=SPD_RS00030;old_locus_tag=SPD_0006	nonsyn	-
Strep_WT_A15	NC_008533.2	39411	G	T						-
Strep_WT_A15	NC_008533.2	84231	C	T	+	CTT>TTT	L>F	ID=gene-SPD_RS00435;Name=SPD_RS00435;gbkey=Gene;gene_biotype=protein_coding;locus_tag=SPD_RS00435;old_locus_tag=SPD_0081	nonsyn	-
Strep_WT_A15	NC_008533.2	115707	C	T	+	AGC>AGT	S>S	ID=gene-SPD_RS00605;Name=SPD_RS00605;gbkey=Gene;gene_biotype=protein_coding;locus_tag=SPD_RS00605;old_locus_tag=SPD_0113	syn	-
Strep_WT_A15	NC_008533.2	117938	A	G	+	ACG>GCG	T>A	ID=gene-SPD_RS00620;Name=SPD_RS00620;gbkey=Gene;gene_biotype=protein_coding;locus_tag=SPD_RS00620;old_locus_tag=SPD_0116	nonsyn	-
Strep_WT_A15	NC_008533.2	141005	C	A						-
Strep_WT_A15	NC_008533.2	283749	G	T	+	ACG>ACT	T>T	ID=gene-SPD_RS01560;Name=SPD_RS01560;gbkey=Gene;gene_biotype=protein_coding;locus_tag=SPD_RS01560;old_locus_tag=SPD_0285	syn	-
Strep_WT_A15	NC_008533.2	295296	G	A	+	GGT>GAT	G>D	ID=gene-SPD_RS01625;Name=SPD_RS01625;gbkey=Gene;gene_biotype=protein_coding;locus_tag=SPD_RS01625;old_locus_tag=SPD_0296	nonsyn	-
Strep_WT_A15	NC_008533.2	537793	G	T	+	GAC>TAC	D>Y	ID=gene-SPD_RS02820;Name=SPD_RS02820;gbkey=Gene;gene_biotype=protein_coding;locus_tag=SPD_RS02820;old_locus_tag=SPD_0526	nonsyn	-
Strep_WT_A15	NC_008533.2	583945	C	A	+	CGT>AGT	R>S	ID=gene-SPD_RS03035;Name=SPD_RS03035;gbkey=Gene;gene_biotype=protein_coding;locus_tag=SPD_RS03035;old_locus_tag=SPD_0562	nonsyn	-
Strep_WT_A15	NC_008533.2	610247	G	T	+	GGT>TGT	G>C	ID=gene-SPD_RS03155;Name=miaA;gbkey=Gene;gene=miaA;gene_biotype=protein_coding;locus_tag=SPD_RS03155;old_locus_tag=SPD_0583	nonsyn	-
Strep_WT_A15	NC_008533.2	897974	C	A	+	TCG>TAG	S>*	ID=gene-SPD_RS04770;Name=SPD_RS04770;gbkey=Gene;gene_biotype=protein_coding;locus_tag=SPD_RS04770;old_locus_tag=SPD_0887	nonsyn	-
Strep_WT_A15	NC_008533.2	1016710	C	A	+	GCT>GAT	A>D	ID=gene-SPD_RS05380;Name=SPD_RS05380;gbkey=Gene;gene_biotype=protein_coding;locus_tag=SPD_RS05380;old_locus_tag=SPD_1004	nonsyn	-
Strep_WT_A15	NC_008533.2	1176489	C	A	-	ATG>ATT	M>I	ID=gene-SPD_RS06095;Name=ffh;gbkey=Gene;gene=ffh;gene_biotype=protein_coding;locus_tag=SPD_RS06095;old_locus_tag=SPD_1142	nonsyn	-
Strep_WT_A15	NC_008533.2	1207174	T	G	-	CTA>CTC	L>L	ID=gene-SPD_RS06295;Name=SPD_RS06295;gbkey=Gene;gene_biotype=protein_coding;locus_tag=SPD_RS06295;old_locus_tag=SPD_1177	syn	3ag
Strep_WT_A15	NC_008533.2	1297266	A	T						3t
Strep_WT_A15	NC_008533.2	1418827	T	C	-	ATC>GTC	I>V	ID=gene-SPD_RS07435;Name=SPD_RS07435;gbkey=Gene;gene_biotype=protein_coding;locus_tag=SPD_RS07435;old_locus_tag=SPD_1398	nonsyn	3a
Strep_WT_A15	NC_008533.2	1543366	C	G	-	GCA>CCA	A>P	ID=gene-SPD_RS08085;Name=SPD_RS08085;gbkey=Gene;gene_biotype=protein_coding;locus_tag=SPD_RS08085;old_locus_tag=SPD_1520	nonsyn	-
Strep_WT_A15	NC_008533.2	1616958	G	T	-	GAC>GAA	D>E	ID=gene-SPD_RS08545;Name=SPD_RS08545;gbkey=Gene;gene_biotype=protein_coding;locus_tag=SPD_RS08545;old_locus_tag=SPD_1601	nonsyn	-
Strep_WT_A15	NC_008533.2	1634595	C	T	-	GCT>ACT	A>T	ID=gene-SPD_RS08630;Name=SPD_RS08630;gbkey=Gene;gene_biotype=protein_coding;locus_tag=SPD_RS08630;old_locus_tag=SPD_1619	nonsyn	-
Strep_WT_A15	NC_008533.2	1642966	G	T	+	GGT>TGT	G>C	ID=gene-SPD_RS08685;Name=SPD_RS08685;gbkey=Gene;gene_biotype=protein_coding;locus_tag=SPD_RS08685;old_locus_tag=SPD_1628	nonsyn	-
Strep_WT_A15	NC_008533.2	1766904	G	A	-	ACC>ACT	T>T	ID=gene-SPD_RS09415;Name=SPD_RS09415;gbkey=Gene;gene_biotype=protein_coding;locus_tag=SPD_RS09415;old_locus_tag=SPD_1768	syn	-
Strep_WT_A15	NC_008533.2	1953026	G	A	+	GAA>AAA	E>K	ID=gene-SPD_RS10470;Name=SPD_RS10470;gbkey=Gene;gene_biotype=protein_coding;locus_tag=SPD_RS10470;old_locus_tag=SPD_1978	nonsyn	-
Strep_WT_A15	NC_008533.2	1997297	G	T	-	CGA>AGA	R>R	ID=gene-SPD_RS10675;Name=SPD_RS10675;gbkey=Gene;gene_biotype=protein_coding;locus_tag=SPD_RS10675;old_locus_tag=SPD_2018	syn	-
Strep_WT_A16	NC_008533.2	28723	G	A	+	GGG>GGA	G>G	ID=gene-SPD_RS00155;Name=SPD_RS00155;gbkey=Gene;gene_biotype=protein_coding;locus_tag=SPD_RS00155;old_locus_tag=SPD_0033	syn	3a
Strep_WT_A16	NC_008533.2	75867	G	C	+	GCT>CCT	A>P	ID=gene-SPD_RS00395;Name=SPD_RS00395;gbkey=Gene;gene_biotype=protein_coding;locus_tag=SPD_RS00395;old_locus_tag=SPD_0074	nonsyn	-
Strep_WT_A16	NC_008533.2	86340	C	T	+	AAC>AAT	N>N	ID=gene-SPD_RS00445;Name=rpsD;gbkey=Gene;gene=rpsD;gene_biotype=protein_coding;locus_tag=SPD_RS00445;old_locus_tag=SPD_0083	syn	3c
Strep_WT_A16	NC_008533.2	221289	G	T	+	GGA>GTA	G>V	ID=gene-SPD_RS01275;Name=SPD_RS01275;gbkey=Gene;gene_biotype=protein_coding;locus_tag=SPD_RS01275;old_locus_tag=SPD_0234	nonsyn	-
Strep_WT_A16	NC_008533.2	245780	C	T	-	GCT>ACT	A>T	ID=gene-SPD_RS01360;Name=spuA;gbkey=Gene;gene=spuA;gene_biotype=protein_coding;locus_tag=SPD_RS01360;old_locus_tag=SPD_0250	nonsyn	-
Strep_WT_A16	NC_008533.2	385928	T	G						-
Strep_WT_A16	NC_008533.2	439225	G	C	+	ATG>ATC	M>I	ID=gene-SPD_RS02335;Name=SPD_RS02335;gbkey=Gene;gene_biotype=protein_coding;locus_tag=SPD_RS02335;old_locus_tag=SPD_0434	nonsyn	-
Strep_WT_A16	NC_008533.2	466791	A	G						-
Strep_WT_A16	NC_008533.2	490207	T	G	+	GTT>GGT	V>G	ID=gene-SPD_RS02600;Name=infB;gbkey=Gene;gene=infB;gene_biotype=protein_coding;locus_tag=SPD_RS02600;old_locus_tag=SPD_0482	nonsyn	-
Strep_WT_A16	NC_008533.2	490230	C	G	+	CCT>GCT	P>A	ID=gene-SPD_RS02600;Name=infB;gbkey=Gene;gene=infB;gene_biotype=protein_coding;locus_tag=SPD_RS02600;old_locus_tag=SPD_0482	nonsyn	3c
Strep_WT_A16	NC_008533.2	558663	G	A	+	ACG>ACA	T>T	ID=gene-SPD_RS02925;Name=brnQ;gbkey=Gene;gene=brnQ;gene_biotype=protein_coding;locus_tag=SPD_RS02925;old_locus_tag=SPD_0546	syn	-
Strep_WT_A16	NC_008533.2	590225	C	A	+	CTT>ATT	L>I	ID=gene-SPD_RS03075;Name=SPD_RS03075;gbkey=Gene;gene_biotype=protein_coding;locus_tag=SPD_RS03075;old_locus_tag=SPD_0569	nonsyn	-
Strep_WT_A16	NC_008533.2	656632	C	T	+	GTC>GTT	V>V	ID=gene-SPD_RS03425;Name=SPD_RS03425;gbkey=Gene;gene_biotype=protein_coding;locus_tag=SPD_RS03425;old_locus_tag=SPD_0635	syn	-
Strep_WT_A16	NC_008533.2	716342	G	T	+	AAG>AAT	K>N	ID=gene-SPD_RS03780;Name=SPD_RS03780;gbkey=Gene;gene_biotype=protein_coding;locus_tag=SPD_RS03780;old_locus_tag=SPD_0702	nonsyn	-
Strep_WT_A16	NC_008533.2	716531	G	A	+	GAG>GAA	E>E	ID=gene-SPD_RS03780;Name=SPD_RS03780;gbkey=Gene;gene_biotype=protein_coding;locus_tag=SPD_RS03780;old_locus_tag=SPD_0702	syn	-
Strep_WT_A16	NC_008533.2	847450	T	C	+	TTA>CTA	L>L	ID=gene-SPD_RS04455;Name=SPD_RS04455;gbkey=Gene;gene_biotype=protein_coding;locus_tag=SPD_RS04455;old_locus_tag=SPD_0831	syn	-
Strep_WT_A16	NC_008533.2	989769	G	A	-	CTC>CTT	L>L	ID=gene-SPD_RS05245;Name=SPD_RS05245;gbkey=Gene;gene_biotype=protein_coding;locus_tag=SPD_RS05245;old_locus_tag=SPD_0974	syn	-
Strep_WT_A16	NC_008533.2	1143978	G	C	-	ACA>AGA	T>R	ID=gene-SPD_RS11055;Name=SPD_RS11055;gbkey=Gene;gene_biotype=protein_coding;locus_tag=SPD_RS11055;old_locus_tag=SPD_1111	nonsyn	-
Strep_WT_A16	NC_008533.2	1203300	C	T						-
Strep_WT_A16	NC_008533.2	1252450	G	T	-	CTC>CTA	L>L	ID=gene-SPD_RS06525;Name=SPD_RS06525;gbkey=Gene;gene_biotype=protein_coding;locus_tag=SPD_RS06525;old_locus_tag=SPD_1220	syn	-
Strep_WT_A16	NC_008533.2	1353316	A	C	-	ATC>AGC	I>S	ID=gene-SPD_RS07120;Name=SPD_RS07120;gbkey=Gene;gene_biotype=protein_coding;locus_tag=SPD_RS07120;old_locus_tag=SPD_1337	nonsyn	-
Strep_WT_A16	NC_008533.2	1526095	G	A						-
Strep_WT_A16	NC_008533.2	1578526	C	G	-	TTG>TTC	L>F	ID=gene-SPD_RS08280;Name=SPD_RS08280;gbkey=Gene;gene_biotype=protein_coding;locus_tag=SPD_RS08280;old_locus_tag=SPD_1557	nonsyn	-
Strep_WT_A16	NC_008533.2	1613347	C	T	-	TCG>TCA	S>S	ID=gene-SPD_RS08525;Name=trpB;gbkey=Gene;gene=trpB;gene_biotype=protein_coding;locus_tag=SPD_RS08525;old_locus_tag=SPD_1597	syn	-
Strep_WT_A16	NC_008533.2	1634495	C	G	-	GGA>GCA	G>A	ID=gene-SPD_RS08630;Name=SPD_RS08630;gbkey=Gene;gene_biotype=protein_coding;locus_tag=SPD_RS08630;old_locus_tag=SPD_1619	nonsyn	-
Strep_WT_A16	NC_008533.2	1806423	G	A	-	TCT>TTT	S>F	ID=gene-SPD_RS09695;Name=SPD_RS09695;gbkey=Gene;gene_biotype=protein_coding;locus_tag=SPD_RS09695;old_locus_tag=SPD_1821	nonsyn	3a
Strep_WT_A16	NC_008533.2	1935585	G	A						-
Strep_WT_A16	NC_008533.2	2021892	G	T	-	TTC>TTA	F>L	ID=gene-SPD_RS10815;Name=mreD;gbkey=Gene;gene=mreD;gene_biotype=protein_coding;locus_tag=SPD_RS10815;old_locus_tag=SPD_2044	nonsyn	5a
Strep_WT_A17	NC_008533.2	65304	C	T	-	GGA>GAA	G>E	ID=gene-SPD_RS00325;Name=SPD_RS00325;gbkey=Gene;gene_biotype=protein_coding;locus_tag=SPD_RS00325;old_locus_tag=SPD_0064	nonsyn	-
Strep_WT_A17	NC_008533.2	372284	C	A	-	AGC>ATC	S>I	ID=gene-SPD_RS01990;Name=SPD_RS01990;gbkey=Gene;gene_biotype=protein_coding;locus_tag=SPD_RS01990;old_locus_tag=SPD_0368	nonsyn	-
Strep_WT_A17	NC_008533.2	434368	C	A	-	GCT>TCT	A>S	ID=gene-SPD_RS02315;Name=SPD_RS02315;gbkey=Gene;gene_biotype=protein_coding;locus_tag=SPD_RS02315;old_locus_tag=SPD_0429	nonsyn	-
Strep_WT_A17	NC_008533.2	793161	C	T	+	ACC>ACT	T>T	ID=gene-SPD_RS04175;Name=SPD_RS04175;gbkey=Gene;gene_biotype=protein_coding;locus_tag=SPD_RS04175;old_locus_tag=SPD_0781	syn	3c
Strep_WT_A17	NC_008533.2	829295	G	C	+	TGG>TGC	W>C	ID=gene-SPD_RS04350;Name=speE;gbkey=Gene;gene=speE;gene_biotype=protein_coding;locus_tag=SPD_RS04350;old_locus_tag=SPD_0811	nonsyn	-
Strep_WT_A17	NC_008533.2	998046	G	A						-
Strep_WT_A17	NC_008533.2	1005604	C	T	+	TCC>TCT	S>S	ID=gene-SPD_RS05345;Name=SPD_RS05345;gbkey=Gene;gene_biotype=protein_coding;locus_tag=SPD_RS05345;old_locus_tag=SPD_0996	syn	-
Strep_WT_A17	NC_008533.2	1541376	C	G	-	TGG>TGC	W>C	ID=gene-SPD_RS08075;Name=SPD_RS08075;gbkey=Gene;gene_biotype=protein_coding;locus_tag=SPD_RS08075	nonsyn	-
Strep_WT_A17	NC_008533.2	1827114	G	A	-	CCA>CTA	P>L	ID=gene-SPD_RS09795;Name=SPD_RS09795;gbkey=Gene;gene_biotype=protein_coding;locus_tag=SPD_RS09795;old_locus_tag=SPD_1841	nonsyn	-
Strep_WT_A18	NC_008533.2	215497	C	T	-	CTG>CTA	L>L	ID=gene-SPD_RS01235;Name=SPD_RS01235;gbkey=Gene;gene_biotype=protein_coding;locus_tag=SPD_RS01235;old_locus_tag=SPD_0225	syn	-
Strep_WT_A18	NC_008533.2	304001	G	A	+	GGG>GAG	G>E	ID=gene-SPD_RS01675;Name=SPD_RS01675;gbkey=Gene;gene_biotype=protein_coding;locus_tag=SPD_RS01675;old_locus_tag=SPD_0306	nonsyn	3g
Strep_WT_A18	NC_008533.2	453386	C	A	+	ATC>ATA	I>I	ID=gene-SPD_RS02385;Name=SPD_RS02385;gbkey=Gene;gene_biotype=protein_coding;locus_tag=SPD_RS02385;old_locus_tag=SPD_0444	syn	-
Strep_WT_A18	NC_008533.2	596715	C	T	+	GGC>GGT	G>G	ID=gene-SPD_RS03110;Name=SPD_RS03110;gbkey=Gene;gene_biotype=protein_coding;locus_tag=SPD_RS03110;old_locus_tag=SPD_0575	syn	-
Strep_WT_A18	NC_008533.2	667873	G	T	+	GGC>TGC	G>C	ID=gene-SPD_RS03485;Name=SPD_RS03485;gbkey=Gene;gene_biotype=protein_coding;locus_tag=SPD_RS03485;old_locus_tag=SPD_0648	nonsyn	-
Strep_WT_A18	NC_008533.2	745691	C	T	-	AGC>AAC	S>N	ID=gene-SPD_RS03950;Name=SPD_RS03950;gbkey=Gene;gene_biotype=protein_coding;locus_tag=SPD_RS03950;old_locus_tag=SPD_0733	nonsyn	4t
Strep_WT_A18	NC_008533.2	752882	G	T	+	GAT>TAT	D>Y	ID=gene-SPD_RS03985;Name=SPD_RS03985;gbkey=Gene;gene_biotype=protein_coding;locus_tag=SPD_RS03985;old_locus_tag=SPD_0740	nonsyn	-
Strep_WT_A18	NC_008533.2	766043	C	G	+	CTT>GTT	L>V	ID=gene-SPD_RS04040;Name=pcp;gbkey=Gene;gene=pcp;gene_biotype=protein_coding;locus_tag=SPD_RS04040;old_locus_tag=SPD_0753	nonsyn	3t
Strep_WT_A18	NC_008533.2	785888	C	T	+	GGC>GGT	G>G	ID=gene-SPD_RS04145;Name=SPD_RS04145;gbkey=Gene;gene_biotype=protein_coding;locus_tag=SPD_RS04145;old_locus_tag=SPD_0774	syn	-
Strep_WT_A18	NC_008533.2	1076490	T	G	-	ACA>ACC	T>T	ID=gene-SPD_RS05620;Name=SPD_RS05620;gbkey=Gene;gene_biotype=protein_coding;locus_tag=SPD_RS05620;old_locus_tag=SPD_1047	syn	-
Strep_WT_A18	NC_008533.2	1176899	C	A	-	GCC>TCC	A>S	ID=gene-SPD_RS06095;Name=ffh;gbkey=Gene;gene=ffh;gene_biotype=protein_coding;locus_tag=SPD_RS06095;old_locus_tag=SPD_1142	nonsyn	5t
Strep_WT_A18	NC_008533.2	1335419	C	G	-	GTT>CTT	V>L	ID=gene-SPD_RS07015;Name=tuf;gbkey=Gene;gene=tuf;gene_biotype=protein_coding;locus_tag=SPD_RS07015;old_locus_tag=SPD_1318	nonsyn	-
Strep_WT_A18	NC_008533.2	1373044	C	T						-
Strep_WT_A18	NC_008533.2	1414541	C	A	+	GAC>GAA	D>E	ID=gene-SPD_RS07410;Name=SPD_RS07410;gbkey=Gene;gene_biotype=protein_coding;locus_tag=SPD_RS07410;old_locus_tag=SPD_1393	nonsyn	-
Strep_WT_A18	NC_008533.2	1450783	G	C	-	CTC>CTG	L>L	ID=gene-SPD_RS07620;Name=SPD_RS07620;gbkey=Gene;gene_biotype=protein_coding;locus_tag=SPD_RS07620;old_locus_tag=SPD_1434	syn	-
Strep_WT_A18	NC_008533.2	1530612	G	T	-	GCT>GAT	A>D	ID=gene-SPD_RS08015;Name=SPD_RS08015;gbkey=Gene;gene_biotype=protein_coding;locus_tag=SPD_RS08015;old_locus_tag=SPD_1508	nonsyn	-
Strep_WT_A18	NC_008533.2	1563515	C	T	-	GAA>AAA	E>K	ID=gene-SPD_RS08200;Name=SPD_RS08200;gbkey=Gene;gene_biotype=protein_coding;locus_tag=SPD_RS08200;old_locus_tag=SPD_1541	nonsyn	-
Strep_WT_A18	NC_008533.2	1621584	C	A	-	GCT>TCT	A>S	ID=gene-SPD_RS08570;Name=SPD_RS08570;gbkey=Gene;gene_biotype=protein_coding;locus_tag=SPD_RS08570;old_locus_tag=SPD_1606	nonsyn	-
Strep_WT_A19	NC_008533.2	129110	C	T	+	GCT>GTT	A>V	ID=gene-SPD_RS00695;Name=pspA;gbkey=Gene;gene=pspA;gene_biotype=protein_coding;locus_tag=SPD_RS00695;old_locus_tag=SPD_0126	nonsyn	-
Strep_WT_A19	NC_008533.2	535161	C	T	+	CCT>TCT	P>S	ID=gene-SPD_RS02810;Name=SPD_RS02810;gbkey=Gene;gene_biotype=protein_coding;locus_tag=SPD_RS02810;old_locus_tag=SPD_0524	nonsyn	-
Strep_WT_A19	NC_008533.2	542085	A	G						-
Strep_WT_A19	NC_008533.2	780567	T	A						-
Strep_WT_A19	NC_008533.2	782054	A	G	+	GAA>GGA	E>G	ID=gene-SPD_RS04130;Name=SPD_RS04130;gbkey=Gene;gene_biotype=protein_coding;locus_tag=SPD_RS04130;old_locus_tag=SPD_0771	nonsyn	4a
Strep_WT_A19	NC_008533.2	800460	C	A	-	GAA>TAA	E>Q	ID=gene-SPD_RS04200;Name=SPD_RS04200;gbkey=Gene;gene_biotype=protein_coding;locus_tag=SPD_RS04200;old_locus_tag=SPD_0786	nonsyn	-
Strep_WT_A19	NC_008533.2	1309725	T	C	-	CAT>CGT	H>R	ID=gene-SPD_RS06875;Name=trxB;gbkey=Gene;gene=trxB;gene_biotype=protein_coding;locus_tag=SPD_RS06875;old_locus_tag=SPD_1287	nonsyn	-
Strep_WT_A19	NC_008533.2	1316093	G	T	-	GCA>GAA	A>E	ID=gene-SPD_RS06925;Name=pdxS;gbkey=Gene;gene=pdxS;gene_biotype=protein_coding;locus_tag=SPD_RS06925;old_locus_tag=SPD_1297	nonsyn	4c
Strep_WT_A19	NC_008533.2	1441712	G	A	-	ACC>ACT	T>T	ID=gene-SPD_RS07560;Name=SPD_RS07560;gbkey=Gene;gene_biotype=protein_coding;locus_tag=SPD_RS07560;old_locus_tag=SPD_1423	syn	-
Strep_WT_A19	NC_008533.2	1630491	C	T	-	GAG>AAG	E>K	ID=gene-SPD_RS08615;Name=SPD_RS08615;gbkey=Gene;gene_biotype=protein_coding;locus_tag=SPD_RS08615;old_locus_tag=SPD_1616	nonsyn	3t
Strep_WT_A19	NC_008533.2	1634916	G	A	-	CGC>TGC	R>C	ID=gene-SPD_RS08630;Name=SPD_RS08630;gbkey=Gene;gene_biotype=protein_coding;locus_tag=SPD_RS08630;old_locus_tag=SPD_1619	nonsyn	-
Strep_WT_A19	NC_008533.2	1695098	A	G	-	TAC>CAC	Y>H	ID=gene-SPD_RS08945;Name=SPD_RS08945;gbkey=Gene;gene_biotype=protein_coding;locus_tag=SPD_RS08945;old_locus_tag=SPD_1678	nonsyn	-
Strep_WT_A19	NC_008533.2	1941865	A	G	-	TAT>TAC	Y>Y	ID=gene-SPD_RS10430;Name=SPD_RS10430;gbkey=Gene;gene_biotype=protein_coding;locus_tag=SPD_RS10430;old_locus_tag=SPD_1971	syn	-
Strep_WT_A19	NC_008533.2	1941877	G	T	-	GAC>GAA	D>E	ID=gene-SPD_RS10430;Name=SPD_RS10430;gbkey=Gene;gene_biotype=protein_coding;locus_tag=SPD_RS10430;old_locus_tag=SPD_1971	nonsyn	-
Strep_WT_A19	NC_008533.2	1941883	G	T	-	CAC>CAA	H>Q	ID=gene-SPD_RS10430;Name=SPD_RS10430;gbkey=Gene;gene_biotype=protein_coding;locus_tag=SPD_RS10430;old_locus_tag=SPD_1971	nonsyn	-
Strep_WT_A19	NC_008533.2	2033262	T	G	-	TAT>TCT	Y>S	ID=gene-SPD_RS10875;Name=trpS;gbkey=Gene;gene=trpS;gene_biotype=protein_coding;locus_tag=SPD_RS10875;old_locus_tag=SPD_2056	nonsyn	-
Strep_WT_A20	NC_008533.2	33098	C	A	+	GCT>GAT	A>D	ID=gene-SPD_RS00180;Name=polA;gbkey=Gene;gene=polA;gene_biotype=protein_coding;locus_tag=SPD_RS00180;old_locus_tag=SPD_0038	nonsyn	-
Strep_WT_A20	NC_008533.2	64489	G	A						-
Strep_WT_A20	NC_008533.2	97592	T	C	-	CCA>CCG	P>P	ID=gene-SPD_RS00520;Name=SPD_RS00520;gbkey=Gene;gene_biotype=protein_coding;locus_tag=SPD_RS00520;old_locus_tag=SPD_0097	syn	-
Strep_WT_A20	NC_008533.2	100279	G	T	+	GAC>TAC	D>Y	ID=gene-SPD_RS00530;Name=SPD_RS00530;gbkey=Gene;gene_biotype=protein_coding;locus_tag=SPD_RS00530;old_locus_tag=SPD_0099	nonsyn	-
Strep_WT_A20	NC_008533.2	222462	C	T						3ca
Strep_WT_A20	NC_008533.2	315461	G	A	+	AAG>AAA	K>K	ID=gene-SPD_RS01720;Name=SPD_RS01720;gbkey=Gene;gene_biotype=protein_coding;locus_tag=SPD_RS01720;old_locus_tag=SPD_0316	syn	-
Strep_WT_A20	NC_008533.2	380298	G	T	-	CGT>AGT	R>S	ID=gene-SPD_RS02025;Name=serS;gbkey=Gene;gene=serS;gene_biotype=protein_coding;locus_tag=SPD_RS02025;old_locus_tag=SPD_0375	nonsyn	-
Strep_WT_A20	NC_008533.2	489933	G	A	+	GAC>AAC	D>N	ID=gene-SPD_RS02600;Name=infB;gbkey=Gene;gene=infB;gene_biotype=protein_coding;locus_tag=SPD_RS02600;old_locus_tag=SPD_0482	nonsyn	-
Strep_WT_A20	NC_008533.2	567734	G	A	+	AAG>AAA	K>K	ID=gene-SPD_RS02975;Name=SPD_RS02975;gbkey=Gene;gene_biotype=protein_coding;locus_tag=SPD_RS02975;old_locus_tag=SPD_0555	syn	-
Strep_WT_A20	NC_008533.2	606857	C	T	+	GAC>GAT	D>D	ID=gene-SPD_RS03135;Name=SPD_RS03135;gbkey=Gene;gene_biotype=protein_coding;locus_tag=SPD_RS03135;old_locus_tag=SPD_0579	syn	-
Strep_WT_A20	NC_008533.2	703663	G	A	+	GGT>AGT	G>S	ID=gene-SPD_RS03710;Name=SPD_RS03710;gbkey=Gene;gene_biotype=protein_coding;locus_tag=SPD_RS03710;old_locus_tag=SPD_0688	nonsyn	-
Strep_WT_A20	NC_008533.2	771018	C	T	+	ACA>ATA	T>I	ID=gene-SPD_RS04075;Name=dnaX;gbkey=Gene;gene=dnaX;gene_biotype=protein_coding;locus_tag=SPD_RS04075;old_locus_tag=SPD_0760	nonsyn	-
Strep_WT_A20	NC_008533.2	801484	G	T	-	CAA>AAA	Q>K	ID=gene-SPD_RS04205;Name=SPD_RS04205;gbkey=Gene;gene_biotype=protein_coding;locus_tag=SPD_RS04205;old_locus_tag=SPD_0787	nonsyn	-
Strep_WT_A20	NC_008533.2	912627	G	C						-
Strep_WT_A20	NC_008533.2	990380	G	T						-
Strep_WT_A20	NC_008533.2	1110088	C	T	-	GAA>AAA	E>K	ID=gene-SPD_RS05775;Name=SPD_RS05775;gbkey=Gene;gene_biotype=protein_coding;locus_tag=SPD_RS05775;old_locus_tag=SPD_1079	nonsyn	-
Strep_WT_A20	NC_008533.2	1280829	G	A	-	AAC>AAT	N>N	ID=gene-SPD_RS06685;Name=SPD_RS06685;gbkey=Gene;gene_biotype=protein_coding;locus_tag=SPD_RS06685;old_locus_tag=SPD_1251	syn	-
Strep_WT_A20	NC_008533.2	1304616	G	C	-	GCT>GGT	A>G	ID=gene-SPD_RS06830;Name=SPD_RS06830;gbkey=Gene;gene_biotype=protein_coding;locus_tag=SPD_RS06830;old_locus_tag=SPD_1278	nonsyn	-
Strep_WT_A20	NC_008533.2	1341783	G	A	+	GGC>AGC	G>S	ID=gene-SPD_RS07060;Name=SPD_RS07060;gbkey=Gene;gene_biotype=protein_coding;locus_tag=SPD_RS07060;old_locus_tag=SPD_1326	nonsyn	-
Strep_WT_A20	NC_008533.2	1379190	T	C	-	ACG>GCG	T>A	ID=gene-SPD_RS07255;Name=SPD_RS07255;gbkey=Gene;gene_biotype=protein_coding;locus_tag=SPD_RS07255;old_locus_tag=SPD_1364	nonsyn	-
Strep_WT_A20	NC_008533.2	1428509	G	A	-	TTC>TTT	F>F	ID=gene-SPD_RS07490;Name=ugpC;gbkey=Gene;gene=ugpC;gene_biotype=protein_coding;locus_tag=SPD_RS07490;old_locus_tag=SPD_1409	syn	-
Strep_WT_A20	NC_008533.2	1475637	T	C	-	GAC>GGC	D>G	ID=gene-SPD_RS07765;Name=SPD_RS07765;gbkey=Gene;gene_biotype=protein_coding;locus_tag=SPD_RS07765;old_locus_tag=SPD_1460	nonsyn	-
Strep_WT_A20	NC_008533.2	1723547	G	A	-	CAG>TAG	Q>*	ID=gene-SPD_RS09195;Name=SPD_RS09195;gbkey=Gene;gene_biotype=protein_coding;locus_tag=SPD_RS09195;old_locus_tag=SPD_1728	nonsyn	-
Strep_WT_A20	NC_008533.2	1749150	C	T	+	CAG>TAG	Q>*	ID=gene-SPD_RS09345;Name=SPD_RS09345;gbkey=Gene;gene_biotype=protein_coding;locus_tag=SPD_RS09345;old_locus_tag=SPD_1754	nonsyn	-
Strep_WT_A20	NC_008533.2	1926169	G	A	-	ACA>ATA	T>I	ID=gene-SPD_RS10360;Name=SPD_RS10360;gbkey=Gene;gene_biotype=protein_coding;locus_tag=SPD_RS10360;old_locus_tag=SPD_1957	nonsyn	-
Strep_WT_A21	NC_008533.2	205017	T	G						4t
Strep_WT_A21	NC_008533.2	325368	G	A	+	GCT>ACT	A>T	ID=gene-SPD_RS01765;Name=SPD_RS01765;gbkey=Gene;gene_biotype=protein_coding;locus_tag=SPD_RS01765;old_locus_tag=SPD_0325	nonsyn	-
Strep_WT_A21	NC_008533.2	329768	G	T	+	GCA>TCA	A>S	ID=gene-SPD_RS01790;Name=rfbB;gbkey=Gene;gene=rfbB;gene_biotype=protein_coding;locus_tag=SPD_RS01790;old_locus_tag=SPD_0330	nonsyn	-
Strep_WT_A21	NC_008533.2	371556	C	T	-	AGC>AAC	S>N	ID=gene-SPD_RS01985;Name=lepB;gbkey=Gene;gene=lepB;gene_biotype=protein_coding;locus_tag=SPD_RS01985;old_locus_tag=SPD_0367	nonsyn	-
Strep_WT_A21	NC_008533.2	561551	C	A	+	GTC>GTA	V>V	ID=gene-SPD_RS02940;Name=SPD_RS02940;gbkey=Gene;gene_biotype=protein_coding;locus_tag=SPD_RS02940;old_locus_tag=SPD_0549	syn	3a
Strep_WT_A21	NC_008533.2	598481	G	T	+	GTT>TTT	V>F	ID=gene-SPD_RS03115;Name=SPD_RS03115;gbkey=Gene;gene_biotype=protein_coding;locus_tag=SPD_RS03115;old_locus_tag=SPD_0576	nonsyn	4t
Strep_WT_A21	NC_008533.2	820826	C	A						-
Strep_WT_A21	NC_008533.2	825637	T	C						-
Strep_WT_A21	NC_008533.2	976904	G	T	+	TGT>TTT	C>F	ID=gene-SPD_RS05180;Name=SPD_RS05180;gbkey=Gene;gene_biotype=protein_coding;locus_tag=SPD_RS05180;old_locus_tag=SPD_0962	nonsyn	-
Strep_WT_A21	NC_008533.2	986558	C	T						3c
Strep_WT_A21	NC_008533.2	1258877	G	T	-	TCT>TAT	S>Y	ID=gene-SPD_RS06555;Name=SPD_RS06555;gbkey=Gene;gene_biotype=protein_coding;locus_tag=SPD_RS06555;old_locus_tag=SPD_1226	nonsyn	-
Strep_WT_A21	NC_008533.2	1265723	G	T	-	TCG>TAG	S>*	ID=gene-SPD_RS06590;Name=SPD_RS06590;gbkey=Gene;gene_biotype=protein_coding;locus_tag=SPD_RS06590;old_locus_tag=SPD_1233	nonsyn	-
Strep_WT_A21	NC_008533.2	1285584	T	G	-	AAA>AAC	K>N	ID=gene-SPD_RS06715;Name=SPD_RS06715;gbkey=Gene;gene_biotype=protein_coding;locus_tag=SPD_RS06715	nonsyn	5t
Strep_WT_A21	NC_008533.2	1486877	A	G	-	TCA>CCA	S>P	ID=gene-SPD_RS07810;Name=SPD_RS07810;gbkey=Gene;gene_biotype=protein_coding;locus_tag=SPD_RS07810;old_locus_tag=SPD_1469	nonsyn	-
Strep_WT_A21	NC_008533.2	1604675	C	T	-	ATG>ATA	M>I	ID=gene-SPD_RS08460;Name=SPD_RS08460;gbkey=Gene;gene_biotype=protein_coding;locus_tag=SPD_RS08460;old_locus_tag=SPD_1587	nonsyn	-
Strep_WT_A21	NC_008533.2	1634015	G	A	-	GCC>GTC	A>V	ID=gene-SPD_RS08630;Name=SPD_RS08630;gbkey=Gene;gene_biotype=protein_coding;locus_tag=SPD_RS08630;old_locus_tag=SPD_1619	nonsyn	-
Strep_WT_A21	NC_008533.2	1880005	G	T	+	CTG>CTT	L>L	ID=gene-SPD_RS10115;Name=SPD_RS10115;gbkey=Gene;gene_biotype=protein_coding;locus_tag=SPD_RS10115;old_locus_tag=SPD_1908	syn	-
Strep_WT_A21	NC_008533.2	1909192	A	C	+	GAT>GCT	D>A	ID=gene-SPD_RS10250;Name=SPD_RS10250;gbkey=Gene;gene_biotype=protein_coding;locus_tag=SPD_RS10250;old_locus_tag=SPD_1935	nonsyn	-
Strep_WT_A21	NC_008533.2	1941591	G	A	-	CAC>TAC	H>Y	ID=gene-SPD_RS10430;Name=SPD_RS10430;gbkey=Gene;gene_biotype=protein_coding;locus_tag=SPD_RS10430;old_locus_tag=SPD_1971	nonsyn	-
Strep_WT_A22	NC_008533.2	12503	A	C	+	TCA>TCC	S>S	ID=gene-SPD_RS00060;Name=hflB;gbkey=Gene;gene=hflB;gene_biotype=protein_coding;locus_tag=SPD_RS00060;old_locus_tag=SPD_0013	syn	-
Strep_WT_A22	NC_008533.2	116823	T	G	+	CTT>CTG	L>L	ID=gene-SPD_RS00615;Name=SPD_RS00615;gbkey=Gene;gene_biotype=protein_coding;locus_tag=SPD_RS00615;old_locus_tag=SPD_0115	syn	-
Strep_WT_A22	NC_008533.2	194397	G	T	+	AAG>AAT	K>N	ID=gene-SPD_RS01055;Name=nrdG;gbkey=Gene;gene=nrdG;gene_biotype=protein_coding;locus_tag=SPD_RS01055;old_locus_tag=SPD_0190	nonsyn	-
Strep_WT_A22	NC_008533.2	276109	A	C	+	AAG>CAG	K>Q	ID=gene-SPD_RS01520;Name=SPD_RS01520;gbkey=Gene;gene_biotype=protein_coding;locus_tag=SPD_RS01520;old_locus_tag=SPD_0278	nonsyn	3a
Strep_WT_A22	NC_008533.2	423961	G	T						-
Strep_WT_A22	NC_008533.2	431046	G	T	+	CGA>CTA	R>L	ID=gene-SPD_RS02305;Name=lacG;gbkey=Gene;gene=lacG;gene_biotype=protein_coding;locus_tag=SPD_RS02305;old_locus_tag=SPD_0427	nonsyn	-
Strep_WT_A22	NC_008533.2	596600	C	T	+	TCT>TTT	S>F	ID=gene-SPD_RS03110;Name=SPD_RS03110;gbkey=Gene;gene_biotype=protein_coding;locus_tag=SPD_RS03110;old_locus_tag=SPD_0575	nonsyn	-
Strep_WT_A22	NC_008533.2	674935	C	T						-
Strep_WT_A22	NC_008533.2	718893	T	C	+	TTA>TCA	L>S	ID=gene-SPD_RS03795;Name=SPD_RS03795;gbkey=Gene;gene_biotype=protein_coding;locus_tag=SPD_RS03795;old_locus_tag=SPD_0705	nonsyn	-
Strep_WT_A22	NC_008533.2	842913	G	A	+	ATG>ATA	M>I	ID=gene-SPD_RS04425;Name=proC;gbkey=Gene;gene=proC;gene_biotype=protein_coding;locus_tag=SPD_RS04425;old_locus_tag=SPD_0824	nonsyn	3g
Strep_WT_A22	NC_008533.2	923216	G	T	+	GTG>GTT	V>V	ID=gene-SPD_RS04900;Name=SPD_RS04900;gbkey=Gene;gene_biotype=protein_coding;locus_tag=SPD_RS04900;old_locus_tag=SPD_0912	syn	-
Strep_WT_A22	NC_008533.2	1045685	G	A	+	CTG>CTA	L>L	ID=gene-SPD_RS05495;Name=SPD_RS05495;gbkey=Gene;gene_biotype=protein_coding;locus_tag=SPD_RS05495;old_locus_tag=SPD_1021	syn	-
Strep_WT_A22	NC_008533.2	1113712	C	A	-	AAG>AAT	K>N	ID=gene-SPD_RS05795;Name=SPD_RS05795;gbkey=Gene;gene_biotype=protein_coding;locus_tag=SPD_RS05795;old_locus_tag=SPD_1083	nonsyn	6t
Strep_WT_A22	NC_008533.2	1311701	G	A	-	CAG>TAG	Q>*	ID=gene-SPD_RS06885;Name=SPD_RS06885;gbkey=Gene;gene_biotype=protein_coding;locus_tag=SPD_RS06885;old_locus_tag=SPD_1289	nonsyn	-
Strep_WT_A22	NC_008533.2	1417425	G	A	-	CAG>TAG	Q>*	ID=gene-SPD_RS07425;Name=rapZ;gbkey=Gene;gene=rapZ;gene_biotype=protein_coding;locus_tag=SPD_RS07425;old_locus_tag=SPD_1396	nonsyn	-
Strep_WT_A22	NC_008533.2	1473934	G	A	+	TGG>TAG	W>*	ID=gene-SPD_RS07760;Name=SPD_RS07760;gbkey=Gene;gene_biotype=protein_coding;locus_tag=SPD_RS07760;old_locus_tag=SPD_1459	nonsyn	-
Strep_WT_A22	NC_008533.2	1634307	C	G	-	GTA>CTA	V>L	ID=gene-SPD_RS08630;Name=SPD_RS08630;gbkey=Gene;gene_biotype=protein_coding;locus_tag=SPD_RS08630;old_locus_tag=SPD_1619	nonsyn	-
Strep_WT_A22	NC_008533.2	1636728	G	T	-	TCG>TAG	S>*	ID=gene-SPD_RS08645;Name=SPD_RS08645;gbkey=Gene;gene_biotype=protein_coding;locus_tag=SPD_RS08645;old_locus_tag=SPD_1621	nonsyn	-
Strep_WT_A22	NC_008533.2	1741053	T	G	+	TAT>TAG	Y>*	ID=gene-SPD_RS09320;Name=lanM;gbkey=Gene;gene=lanM;gene_biotype=protein_coding;locus_tag=SPD_RS09320;old_locus_tag=SPD_1749	nonsyn	-
Strep_WT_A22	NC_008533.2	1867720	G	A	-	CAC>CAT	H>H	ID=gene-SPD_RS10060;Name=SPD_RS10060;gbkey=Gene;gene_biotype=protein_coding;locus_tag=SPD_RS10060;old_locus_tag=SPD_1897	syn	-
Strep_WT_A22	NC_008533.2	1946208	G	T	+	GAT>TAT	D>Y	ID=gene-SPD_RS10440;Name=SPD_RS10440;gbkey=Gene;gene_biotype=protein_coding;locus_tag=SPD_RS10440;old_locus_tag=SPD_1973	nonsyn	-
Strep_WT_A22	NC_008533.2	1949948	G	T						-
Strep_WT_A22	NC_008533.2	1954070	G	A	+	GTA>ATA	V>I	ID=gene-SPD_RS10470;Name=SPD_RS10470;gbkey=Gene;gene_biotype=protein_coding;locus_tag=SPD_RS10470;old_locus_tag=SPD_1978	nonsyn	-
Strep_WT_A24	NC_008533.2	6568	T	G	+	TTT>GTT	F>V	ID=gene-SPD_RS00030;Name=mfd;gbkey=Gene;gene=mfd;gene_biotype=protein_coding;locus_tag=SPD_RS00030;old_locus_tag=SPD_0006	nonsyn	3t
Strep_WT_A24	NC_008533.2	75910	G	A	+	TGT>TAT	C>Y	ID=gene-SPD_RS00395;Name=SPD_RS00395;gbkey=Gene;gene_biotype=protein_coding;locus_tag=SPD_RS00395;old_locus_tag=SPD_0074	nonsyn	-
Strep_WT_A24	NC_008533.2	185119	A	C	+	CAA>CAC	Q>H	ID=gene-SPD_RS01010;Name=SPD_RS01010;gbkey=Gene;gene_biotype=protein_coding;locus_tag=SPD_RS01010;old_locus_tag=SPD_0182	nonsyn	-
Strep_WT_A24	NC_008533.2	263312	G	A						-
Strep_WT_A24	NC_008533.2	319754	G	T	+	GAT>TAT	D>Y	ID=gene-SPD_RS01740;Name=SPD_RS01740;gbkey=Gene;gene_biotype=protein_coding;locus_tag=SPD_RS01740;old_locus_tag=SPD_0320	nonsyn	-
Strep_WT_A24	NC_008533.2	344772	C	G	+	AAC>AAG	N>K	ID=gene-SPD_RS01855;Name=SPD_RS01855;gbkey=Gene;gene_biotype=protein_coding;locus_tag=SPD_RS01855;old_locus_tag=SPD_0341	nonsyn	-
Strep_WT_A24	NC_008533.2	366151	G	T	+	GAT>TAT	D>Y	ID=gene-SPD_RS01965;Name=SPD_RS01965;gbkey=Gene;gene_biotype=protein_coding;locus_tag=SPD_RS01965;old_locus_tag=SPD_0363	nonsyn	-
Strep_WT_A24	NC_008533.2	398494	A	G	-	GTC>GCC	V>A	ID=gene-SPD_RS02150;Name=gatA;gbkey=Gene;gene=gatA;gene_biotype=protein_coding;locus_tag=SPD_RS02150;old_locus_tag=SPD_0397	nonsyn	-
Strep_WT_A24	NC_008533.2	597313	G	A	+	GGT>AGT	G>S	ID=gene-SPD_RS03110;Name=SPD_RS03110;gbkey=Gene;gene_biotype=protein_coding;locus_tag=SPD_RS03110;old_locus_tag=SPD_0575	nonsyn	-
Strep_WT_A24	NC_008533.2	689303	C	T	+	CTG>TTG	L>L	ID=gene-SPD_RS03600;Name=rlmN;gbkey=Gene;gene=rlmN;gene_biotype=protein_coding;locus_tag=SPD_RS03600;old_locus_tag=SPD_0669	syn	-
Strep_WT_A24	NC_008533.2	705411	G	T	+	TTG>TTT	L>F	ID=gene-SPD_RS03715;Name=metG;gbkey=Gene;gene=metG;gene_biotype=protein_coding;locus_tag=SPD_RS03715;old_locus_tag=SPD_0689	nonsyn	-
Strep_WT_A24	NC_008533.2	738899	C	A	+	CCA>ACA	P>T	ID=gene-SPD_RS03895;Name=SPD_RS03895;gbkey=Gene;gene_biotype=protein_coding;locus_tag=SPD_RS03895;old_locus_tag=SPD_0724	nonsyn	-
Strep_WT_A24	NC_008533.2	776946	C	T	+	ACA>ATA	T>I	ID=gene-SPD_RS04105;Name=sufB;gbkey=Gene;gene=sufB;gene_biotype=protein_coding;locus_tag=SPD_RS04105;old_locus_tag=SPD_0766	nonsyn	-
Strep_WT_A24	NC_008533.2	778021	G	A						-
Strep_WT_A24	NC_008533.2	859034	C	T	+	CAT>TAT	H>Y	ID=gene-SPD_RS04540;Name=SPD_RS04540;gbkey=Gene;gene_biotype=protein_coding;locus_tag=SPD_RS04540;old_locus_tag=SPD_0844	nonsyn	-
Strep_WT_A24	NC_008533.2	1001494	G	T	+	GTA>TTA	V>L	ID=gene-SPD_RS05315;Name=rplU;gbkey=Gene;gene=rplU;gene_biotype=protein_coding;locus_tag=SPD_RS05315;old_locus_tag=SPD_0989	nonsyn	-
Strep_WT_A24	NC_008533.2	1015512	C	A						-
Strep_WT_A24	NC_008533.2	1043531	T	G	+	CTT>CTG	L>L	ID=gene-SPD_RS10970;Name=SPD_RS10970;gbkey=Gene;gene_biotype=protein_coding;locus_tag=SPD_RS10970	syn	-
Strep_WT_A24	NC_008533.2	1130627	C	T	+	CAC>CAT	H>H	ID=gene-SPD_RS05885;Name=SPD_RS05885;gbkey=Gene;gene_biotype=protein_coding;locus_tag=SPD_RS05885;old_locus_tag=SPD_1100	syn	-
Strep_WT_A24	NC_008533.2	1138112	G	A	-	CCC>CTC	P>L	ID=gene-SPD_RS05905;Name=smc;gbkey=Gene;gene=smc;gene_biotype=protein_coding;locus_tag=SPD_RS05905;old_locus_tag=SPD_1104	nonsyn	3g
Strep_WT_A24	NC_008533.2	1209862	T	G	-	AAA>CAA	K>Q	ID=gene-SPD_RS06305;Name=SPD_RS06305;gbkey=Gene;gene_biotype=protein_coding;locus_tag=SPD_RS06305;old_locus_tag=SPD_1179	nonsyn	4t
Strep_WT_A24	NC_008533.2	1294940	T	C	+	GAT>GAC	D>D	ID=gene-SPD_RS06760;Name=SPD_RS06760;gbkey=Gene;gene_biotype=protein_coding;locus_tag=SPD_RS06760;old_locus_tag=SPD_1265	syn	-
Strep_WT_A24	NC_008533.2	1374626	G	A	-	ACA>ATA	T>I	ID=gene-SPD_RS07225;Name=SPD_RS07225;gbkey=Gene;gene_biotype=protein_coding;locus_tag=SPD_RS07225;old_locus_tag=SPD_1358	nonsyn	-
Strep_WT_A24	NC_008533.2	1462181	G	A	-	ACG>ATG	T>M	ID=gene-SPD_RS07685;Name=SPD_RS07685;gbkey=Gene;gene_biotype=protein_coding;locus_tag=SPD_RS07685;old_locus_tag=SPD_1445	nonsyn	3t
Strep_WT_A24	NC_008533.2	1635008	G	A	-	ACA>ATA	T>I	ID=gene-SPD_RS08630;Name=SPD_RS08630;gbkey=Gene;gene_biotype=protein_coding;locus_tag=SPD_RS08630;old_locus_tag=SPD_1619	nonsyn	4t
Strep_WT_A24	NC_008533.2	1692754	C	T	-	GGT>AGT	G>S	ID=gene-SPD_RS08940;Name=SPD_RS08940;gbkey=Gene;gene_biotype=protein_coding;locus_tag=SPD_RS08940;old_locus_tag=SPD_1677	nonsyn	-
Strep_WT_A24	NC_008533.2	1846675	C	A	-	GGC>GTC	G>V	ID=gene-SPD_RS09915;Name=SPD_RS09915;gbkey=Gene;gene_biotype=protein_coding;locus_tag=SPD_RS09915;old_locus_tag=SPD_1867	nonsyn	-
Strep_WT_A24	NC_008533.2	1990766	C	T	-	GAG>AAG	E>K	ID=gene-SPD_RS10650;Name=glpK;gbkey=Gene;gene=glpK;gene_biotype=protein_coding;locus_tag=SPD_RS10650;old_locus_tag=SPD_2013	nonsyn	-
Strep_WT_B1	NC_008533.2	641912	C	A						5a
Strep_WT_B1	NC_008533.2	1026505	G	A	+	GGT>AGT	G>S	ID=gene-SPD_RS05425;Name=eno;gbkey=Gene;gene=eno;gene_biotype=protein_coding;locus_tag=SPD_RS05425;old_locus_tag=SPD_1012	nonsyn	-
Strep_WT_B1	NC_008533.2	1229777	G	A	-	CTT>TTT	L>F	ID=gene-SPD_RS06415;Name=SPD_RS06415;gbkey=Gene;gene_biotype=protein_coding;locus_tag=SPD_RS06415;old_locus_tag=SPD_1200	nonsyn	-
Strep_WT_B1	NC_008533.2	1258322	G	T	-	GCT>GAT	A>D	ID=gene-SPD_RS06555;Name=SPD_RS06555;gbkey=Gene;gene_biotype=protein_coding;locus_tag=SPD_RS06555;old_locus_tag=SPD_1226	nonsyn	-
Strep_WT_B1	NC_008533.2	1482697	G	A	-	ACG>ATG	T>M	ID=gene-SPD_RS07795;Name=SPD_RS07795;gbkey=Gene;gene_biotype=protein_coding;locus_tag=SPD_RS07795;old_locus_tag=SPD_1466	nonsyn	-
Strep_WT_B1	NC_008533.2	1568466	G	A	-	ACC>ATC	T>I	ID=gene-SPD_RS08220;Name=SPD_RS08220;gbkey=Gene;gene_biotype=protein_coding;locus_tag=SPD_RS08220;old_locus_tag=SPD_1545	nonsyn	3t
Strep_WT_B1	NC_008533.2	1634076	G	A	-	CCG>TCG	P>S	ID=gene-SPD_RS08630;Name=SPD_RS08630;gbkey=Gene;gene_biotype=protein_coding;locus_tag=SPD_RS08630;old_locus_tag=SPD_1619	nonsyn	3t
Strep_WT_B1	NC_008533.2	1637066	G	T	-	GCC>GCA	A>A	ID=gene-SPD_RS08645;Name=SPD_RS08645;gbkey=Gene;gene_biotype=protein_coding;locus_tag=SPD_RS08645;old_locus_tag=SPD_1621	syn	-
Strep_WT_B1	NC_008533.2	1660711	T	G	-	GGA>GGC	G>G	ID=gene-SPD_RS08775;Name=SPD_RS08775;gbkey=Gene;gene_biotype=protein_coding;locus_tag=SPD_RS08775;old_locus_tag=SPD_1646	syn	-
Strep_WT_B1	NC_008533.2	1698069	C	T	+	ATC>ATT	I>I	ID=gene-SPD_RS08960;Name=SPD_RS08960;gbkey=Gene;gene_biotype=protein_coding;locus_tag=SPD_RS08960;old_locus_tag=SPD_1681	syn	6a
Strep_WT_B1	NC_008533.2	1826062	C	G	-	GGT>CGT	G>R	ID=gene-SPD_RS09790;Name=ulaG;gbkey=Gene;gene=ulaG;gene_biotype=protein_coding;locus_tag=SPD_RS09790;old_locus_tag=SPD_1840	nonsyn	-
Strep_WT_B1	NC_008533.2	2012004	G	A	-	CCT>TCT	P>S	ID=gene-SPD_RS10750;Name=SPD_RS10750;gbkey=Gene;gene_biotype=protein_coding;locus_tag=SPD_RS10750;old_locus_tag=SPD_2032	nonsyn	5a
Strep_WT_B2	NC_008533.2	84626	G	T	+	GCG>TCG	A>S	ID=gene-SPD_RS00440;Name=SPD_RS00440;gbkey=Gene;gene_biotype=protein_coding;locus_tag=SPD_RS00440;old_locus_tag=SPD_0082	nonsyn	-
Strep_WT_B2	NC_008533.2	106106	G	T	+	GCA>TCA	A>S	ID=gene-SPD_RS00570;Name=SPD_RS00570;gbkey=Gene;gene_biotype=protein_coding;locus_tag=SPD_RS00570;old_locus_tag=SPD_0107	nonsyn	-
Strep_WT_B2	NC_008533.2	192017	G	T	+	AAG>AAT	K>N	ID=gene-SPD_RS01040;Name=nrdD;gbkey=Gene;gene=nrdD;gene_biotype=protein_coding;locus_tag=SPD_RS01040;old_locus_tag=SPD_0187	nonsyn	-
Strep_WT_B2	NC_008533.2	354765	C	A	+	CCG>CAG	P>Q	ID=gene-SPD_RS01900;Name=SPD_RS01900;gbkey=Gene;gene_biotype=protein_coding;locus_tag=SPD_RS01900;old_locus_tag=SPD_0350	nonsyn	-
Strep_WT_B2	NC_008533.2	532211	G	A	+	GGA>GAA	G>E	ID=gene-SPD_RS02795;Name=SPD_RS02795;gbkey=Gene;gene_biotype=protein_coding;locus_tag=SPD_RS02795;old_locus_tag=SPD_0521	nonsyn	-
Strep_WT_B2	NC_008533.2	805154	C	G	+	CAA>GAA	Q>E	ID=gene-SPD_RS04210;Name=SPD_RS04210;gbkey=Gene;gene_biotype=protein_coding;locus_tag=SPD_RS04210;old_locus_tag=SPD_0788	nonsyn	-
Strep_WT_B2	NC_008533.2	953921	G	A	+	GGG>AGG	G>R	ID=gene-SPD_RS05075;Name=SPD_RS05075;gbkey=Gene;gene_biotype=protein_coding;locus_tag=SPD_RS05075;old_locus_tag=SPD_0943	nonsyn	5g
Strep_WT_B2	NC_008533.2	1213336	G	T						-
Strep_WT_B2	NC_008533.2	1275488	C	G	+	ACT>AGT	T>S	ID=gene-SPD_RS06660;Name=queA;gbkey=Gene;gene=queA;gene_biotype=protein_coding;locus_tag=SPD_RS06660;old_locus_tag=SPD_1247	nonsyn	-
Strep_WT_B2	NC_008533.2	1395741	G	A	+	TGG>TAG	W>*	ID=gene-SPD_RS07320;Name=SPD_RS07320;gbkey=Gene;gene_biotype=protein_coding;locus_tag=SPD_RS07320;old_locus_tag=SPD_1377	nonsyn	-
Strep_WT_B2	NC_008533.2	1553905	T	G						-
Strep_WT_B2	NC_008533.2	1593479	C	A	-	GAC>TAC	D>Y	ID=gene-SPD_RS08385;Name=SPD_RS08385;gbkey=Gene;gene_biotype=protein_coding;locus_tag=SPD_RS08385;old_locus_tag=SPD_1575	nonsyn	3t
Strep_WT_B2	NC_008533.2	1634073	G	A	-	CTT>TTT	L>F	ID=gene-SPD_RS08630;Name=SPD_RS08630;gbkey=Gene;gene_biotype=protein_coding;locus_tag=SPD_RS08630;old_locus_tag=SPD_1619	nonsyn	-
Strep_WT_B2	NC_008533.2	1723987	G	A	-	TCA>TTA	S>L	ID=gene-SPD_RS09200;Name=SPD_RS09200;gbkey=Gene;gene_biotype=protein_coding;locus_tag=SPD_RS09200;old_locus_tag=SPD_1729	nonsyn	-
Strep_WT_B2	NC_008533.2	1959951	G	A	-	CTC>TTC	L>F	ID=gene-SPD_RS10510;Name=SPD_RS10510;gbkey=Gene;gene_biotype=protein_coding;locus_tag=SPD_RS10510;old_locus_tag=SPD_1986	nonsyn	-
Strep_WT_B3	NC_008533.2	684283	C	A	+	ATC>ATA	I>I	ID=gene-SPD_RS03570;Name=SPD_RS03570;gbkey=Gene;gene_biotype=protein_coding;locus_tag=SPD_RS03570;old_locus_tag=SPD_0664	syn	-
Strep_WT_B3	NC_008533.2	716277	G	A	+	GTC>ATC	V>I	ID=gene-SPD_RS03780;Name=SPD_RS03780;gbkey=Gene;gene_biotype=protein_coding;locus_tag=SPD_RS03780;old_locus_tag=SPD_0702	nonsyn	-
Strep_WT_B3	NC_008533.2	811428	G	T	+	TGG>TGT	W>C	ID=gene-SPD_RS04250;Name=SPD_RS04250;gbkey=Gene;gene_biotype=protein_coding;locus_tag=SPD_RS04250;old_locus_tag=SPD_0792	nonsyn	-
Strep_WT_B3	NC_008533.2	966180	G	A	+	GAA>AAA	E>K	ID=gene-SPD_RS05135;Name=ppc;gbkey=Gene;gene=ppc;gene_biotype=protein_coding;locus_tag=SPD_RS05135;old_locus_tag=SPD_0953	nonsyn	-
Strep_WT_B3	NC_008533.2	1022531	T	C	+	GTT>GTC	V>V	ID=gene-SPD_RS05405;Name=glgA;gbkey=Gene;gene=glgA;gene_biotype=protein_coding;locus_tag=SPD_RS05405;old_locus_tag=SPD_1008	syn	-
Strep_WT_B3	NC_008533.2	1212066	C	A	-	TGG>TTG	W>L	ID=gene-SPD_RS06305;Name=SPD_RS06305;gbkey=Gene;gene_biotype=protein_coding;locus_tag=SPD_RS06305;old_locus_tag=SPD_1179	nonsyn	-
Strep_WT_B3	NC_008533.2	1491535	C	A	-	GAA>TAA	E>Q	ID=gene-SPD_RS07835;Name=SPD_RS07835;gbkey=Gene;gene_biotype=protein_coding;locus_tag=SPD_RS07835;old_locus_tag=SPD_1474	nonsyn	-
Strep_WT_B3	NC_008533.2	1623164	C	A	-	GCG>TCG	A>S	ID=gene-SPD_RS08575;Name=SPD_RS08575;gbkey=Gene;gene_biotype=protein_coding;locus_tag=SPD_RS08575;old_locus_tag=SPD_1607	nonsyn	-
Strep_WT_B3	NC_008533.2	1754373	G	A	-	AAC>AAT	N>N	ID=gene-SPD_RS09360;Name=rpoC;gbkey=Gene;gene=rpoC;gene_biotype=protein_coding;locus_tag=SPD_RS09360;old_locus_tag=SPD_1758	syn	4t
Strep_WT_B4	NC_008533.2	138045	C	T	+	CCC>CTC	P>L	ID=gene-SPD_RS00745;Name=tsaB;gbkey=Gene;gene=tsaB;gene_biotype=protein_coding;locus_tag=SPD_RS00745;old_locus_tag=SPD_0134	nonsyn	3c
Strep_WT_B4	NC_008533.2	348157	C	T	+	CGT>TGT	R>C	ID=gene-SPD_RS01865;Name=gndA;gbkey=Gene;gene=gndA;gene_biotype=protein_coding;locus_tag=SPD_RS01865;old_locus_tag=SPD_0343	nonsyn	-
Strep_WT_B4	NC_008533.2	444152	C	T	+	ACC>ACT	T>T	ID=gene-SPD_RS02370;Name=SPD_RS02370;gbkey=Gene;gene_biotype=protein_coding;locus_tag=SPD_RS02370;old_locus_tag=SPD_0441	syn	-
Strep_WT_B4	NC_008533.2	768325	C	A	+	CGT>AGT	R>S	ID=gene-SPD_RS04060;Name=rpsA;gbkey=Gene;gene=rpsA;gene_biotype=protein_coding;locus_tag=SPD_RS04060;old_locus_tag=SPD_0757	nonsyn	-
Strep_WT_B4	NC_008533.2	892669	C	A	+	CTT>ATT	L>I	ID=gene-SPD_RS04740;Name=SPD_RS04740;gbkey=Gene;gene_biotype=protein_coding;locus_tag=SPD_RS04740;old_locus_tag=SPD_0880	nonsyn	-
Strep_WT_B4	NC_008533.2	951523	G	A	+	GTT>ATT	V>I	ID=gene-SPD_RS05070;Name=SPD_RS05070;gbkey=Gene;gene_biotype=protein_coding;locus_tag=SPD_RS05070;old_locus_tag=SPD_0942	nonsyn	-
Strep_WT_B4	NC_008533.2	1055683	C	T	-	GGG>AGG	G>R	ID=gene-SPD_RS05530;Name=pdrM;gbkey=Gene;gene=pdrM;gene_biotype=protein_coding;locus_tag=SPD_RS05530;old_locus_tag=SPD_1029	nonsyn	-
Strep_WT_B4	NC_008533.2	1118258	G	A	-	CCA>CTA	P>L	ID=gene-SPD_RS05820;Name=SPD_RS05820;gbkey=Gene;gene_biotype=protein_coding;locus_tag=SPD_RS05820;old_locus_tag=SPD_1087	nonsyn	-
Strep_WT_B4	NC_008533.2	1152947	C	T						-
Strep_WT_B4	NC_008533.2	1634561	C	G	-	GGT>GCT	G>A	ID=gene-SPD_RS08630;Name=SPD_RS08630;gbkey=Gene;gene_biotype=protein_coding;locus_tag=SPD_RS08630;old_locus_tag=SPD_1619	nonsyn	-
Strep_WT_B4	NC_008533.2	1649469	C	G	+	GCT>GGT	A>G	ID=gene-SPD_RS08720;Name=SPD_RS08720;gbkey=Gene;gene_biotype=protein_coding;locus_tag=SPD_RS08720;old_locus_tag=SPD_1635	nonsyn	-
Strep_WT_B4	NC_008533.2	1742844	G	A	+	ATG>ATA	M>I	ID=gene-SPD_RS09320;Name=lanM;gbkey=Gene;gene=lanM;gene_biotype=protein_coding;locus_tag=SPD_RS09320;old_locus_tag=SPD_1749	nonsyn	-
Strep_WT_B4	NC_008533.2	1812628	G	A	+	TGG>TAG	W>*	ID=gene-SPD_RS09725;Name=SPD_RS09725;gbkey=Gene;gene_biotype=protein_coding;locus_tag=SPD_RS09725;old_locus_tag=SPD_1827	nonsyn	3g
Strep_WT_B4	NC_008533.2	1935605	G	T						3g
Strep_WT_B5	NC_008533.2	154069	C	G	+	GCC>GCG	A>A	ID=gene-SPD_RS00835;Name=SPD_RS00835;gbkey=Gene;gene_biotype=protein_coding;locus_tag=SPD_RS00835;old_locus_tag=SPD_0149	syn	3c
Strep_WT_B5	NC_008533.2	177466	C	A	-	GGA>GTA	G>V	ID=gene-SPD_RS00965;Name=SPD_RS00965;gbkey=Gene;gene_biotype=protein_coding;locus_tag=SPD_RS00965;old_locus_tag=SPD_0174	nonsyn	-
Strep_WT_B5	NC_008533.2	536833	C	T	+	GTC>GTT	V>V	ID=gene-SPD_RS02815;Name=SPD_RS02815;gbkey=Gene;gene_biotype=protein_coding;locus_tag=SPD_RS02815;old_locus_tag=SPD_0525	syn	-
Strep_WT_B5	NC_008533.2	545776	G	A	+	CGT>CAT	R>H	ID=gene-SPD_RS02860;Name=SPD_RS02860;gbkey=Gene;gene_biotype=protein_coding;locus_tag=SPD_RS02860;old_locus_tag=SPD_0533	nonsyn	-
Strep_WT_B5	NC_008533.2	650763	C	T	+	TCC>TCT	S>S	ID=gene-SPD_RS03395;Name=thiW;gbkey=Gene;gene=thiW;gene_biotype=protein_coding;locus_tag=SPD_RS03395;old_locus_tag=SPD_0629	syn	-
Strep_WT_B5	NC_008533.2	883196	C	T	+	GCT>GTT	A>V	ID=gene-SPD_RS04670;Name=prsA;gbkey=Gene;gene=prsA;gene_biotype=protein_coding;locus_tag=SPD_RS04670;old_locus_tag=SPD_0868	nonsyn	-
Strep_WT_B5	NC_008533.2	907217	G	A						-
Strep_WT_B5	NC_008533.2	962820	C	T	+	CAC>CAT	H>H	ID=gene-SPD_RS05115;Name=SPD_RS05115;gbkey=Gene;gene_biotype=protein_coding;locus_tag=SPD_RS05115;old_locus_tag=SPD_0951	syn	-
Strep_WT_B5	NC_008533.2	1016988	C	T	+	CCA>TCA	P>S	ID=gene-SPD_RS05380;Name=SPD_RS05380;gbkey=Gene;gene_biotype=protein_coding;locus_tag=SPD_RS05380;old_locus_tag=SPD_1004	nonsyn	-
Strep_WT_B5	NC_008533.2	1284898	A	G						-
Strep_WT_B5	NC_008533.2	1344992	G	A	-	ACA>ATA	T>I	ID=gene-SPD_RS07080;Name=SPD_RS07080;gbkey=Gene;gene_biotype=protein_coding;locus_tag=SPD_RS07080;old_locus_tag=SPD_1329	nonsyn	-
Strep_WT_B5	NC_008533.2	1425639	G	T	-	GCT>GAT	A>D	ID=gene-SPD_RS07475;Name=SPD_RS07475;gbkey=Gene;gene_biotype=protein_coding;locus_tag=SPD_RS07475;old_locus_tag=SPD_1406	nonsyn	6c
Strep_WT_B5	NC_008533.2	1521170	C	T	-	GAA>AAA	E>K	ID=gene-SPD_RS07985;Name=SPD_RS07985;gbkey=Gene;gene_biotype=protein_coding;locus_tag=SPD_RS07985;old_locus_tag=SPD_1503	nonsyn	-
Strep_WT_B5	NC_008533.2	1524759	G	A	-	GCC>GCT	A>A	ID=gene-SPD_RS07990;Name=nanA;gbkey=Gene;gene=nanA;gene_biotype=protein_coding;locus_tag=SPD_RS07990;old_locus_tag=SPD_1504	syn	-
Strep_WT_B5	NC_008533.2	1547579	G	A	+	GGA>GAA	G>E	ID=gene-SPD_RS08115;Name=SPD_RS08115;gbkey=Gene;gene_biotype=protein_coding;locus_tag=SPD_RS08115;old_locus_tag=SPD_1526	nonsyn	-
Strep_WT_B5	NC_008533.2	1633493	G	A						-
Strep_WT_B5	NC_008533.2	1634486	G	A	-	ACT>ATT	T>I	ID=gene-SPD_RS08630;Name=SPD_RS08630;gbkey=Gene;gene_biotype=protein_coding;locus_tag=SPD_RS08630;old_locus_tag=SPD_1619	nonsyn	-
Strep_WT_B5	NC_008533.2	1648347	C	A	-	GGT>TGT	G>C	ID=gene-SPD_RS08715;Name=SPD_RS08715;gbkey=Gene;gene_biotype=protein_coding;locus_tag=SPD_RS08715;old_locus_tag=SPD_1634	nonsyn	-
Strep_WT_B5	NC_008533.2	1667884	A	G	-	GGT>GGC	G>G	ID=gene-SPD_RS08820;Name=SPD_RS08820;gbkey=Gene;gene_biotype=protein_coding;locus_tag=SPD_RS08820;old_locus_tag=SPD_1654	syn	-
Strep_WT_B5	NC_008533.2	1746762	C	A	+	TCA>TAA	S>Q	ID=gene-SPD_RS09335;Name=SPD_RS09335;gbkey=Gene;gene_biotype=protein_coding;locus_tag=SPD_RS09335;old_locus_tag=SPD_1752	nonsyn	-
Strep_WT_B5	NC_008533.2	1765034	T	C	-	ACT>GCT	T>A	ID=gene-SPD_RS09400;Name=SPD_RS09400;gbkey=Gene;gene_biotype=protein_coding;locus_tag=SPD_RS09400;old_locus_tag=SPD_1765	nonsyn	-
Strep_WT_B5	NC_008533.2	1908532	G	T	+	GGT>TGT	G>C	ID=gene-SPD_RS10245;Name=SPD_RS10245;gbkey=Gene;gene_biotype=protein_coding;locus_tag=SPD_RS10245;old_locus_tag=SPD_1934	nonsyn	3ggt
Strep_WT_B5	NC_008533.2	2012754	G	C						-
Strep_WT_B6	NC_008533.2	21880	C	A						-
Strep_WT_B6	NC_008533.2	135152	C	T	-	ATG>ATA	M>I	ID=gene-SPD_RS00715;Name=SPD_RS00715;gbkey=Gene;gene_biotype=protein_coding;locus_tag=SPD_RS00715;old_locus_tag=SPD_0130	nonsyn	-
Strep_WT_B6	NC_008533.2	368109	C	A	+	ACC>ACA	T>T	ID=gene-SPD_RS01975;Name=SPD_RS01975;gbkey=Gene;gene_biotype=protein_coding;locus_tag=SPD_RS01975;old_locus_tag=SPD_0365	syn	-
Strep_WT_B6	NC_008533.2	377069	G	A	+	GGA>AGA	G>R	ID=gene-SPD_RS02010;Name=SPD_RS02010;gbkey=Gene;gene_biotype=protein_coding;locus_tag=SPD_RS02010;old_locus_tag=SPD_0372	nonsyn	-
Strep_WT_B6	NC_008533.2	408458	A	G	+	AAA>GAA	K>E	ID=gene-SPD_RS02200;Name=SPD_RS02200;gbkey=Gene;gene_biotype=protein_coding;locus_tag=SPD_RS02200;old_locus_tag=SPD_0407	nonsyn	3a
Strep_WT_B6	NC_008533.2	521895	C	T	+	CCC>TCC	P>S	ID=gene-SPD_RS02745;Name=metF;gbkey=Gene;gene=metF;gene_biotype=protein_coding;locus_tag=SPD_RS02745;old_locus_tag=SPD_0511	nonsyn	4c
Strep_WT_B6	NC_008533.2	597293	C	T	+	ACA>ATA	T>I	ID=gene-SPD_RS03110;Name=SPD_RS03110;gbkey=Gene;gene_biotype=protein_coding;locus_tag=SPD_RS03110;old_locus_tag=SPD_0575	nonsyn	-
Strep_WT_B6	NC_008533.2	693470	C	T						-
Strep_WT_B6	NC_008533.2	702681	G	A	+	ATG>ATA	M>I	ID=gene-SPD_RS03710;Name=SPD_RS03710;gbkey=Gene;gene_biotype=protein_coding;locus_tag=SPD_RS03710;old_locus_tag=SPD_0688	nonsyn	-
Strep_WT_B6	NC_008533.2	727893	C	G						3a
Strep_WT_B6	NC_008533.2	733738	C	T						-
Strep_WT_B6	NC_008533.2	923838	C	T	+	ATC>ATT	I>I	ID=gene-SPD_RS04905;Name=SPD_RS04905;gbkey=Gene;gene_biotype=protein_coding;locus_tag=SPD_RS04905;old_locus_tag=SPD_0913	syn	-
Strep_WT_B6	NC_008533.2	1032126	C	A	+	CCA>CAA	P>Q	ID=gene-SPD_RS05450;Name=rexB;gbkey=Gene;gene=rexB;gene_biotype=protein_coding;locus_tag=SPD_RS05450;old_locus_tag=SPD_1015	nonsyn	-
Strep_WT_B6	NC_008533.2	1052527	G	T	-	TAC>TAA	Y>Q	ID=gene-SPD_RS05515;Name=SPD_RS05515;gbkey=Gene;gene_biotype=protein_coding;locus_tag=SPD_RS05515;old_locus_tag=SPD_1026	nonsyn	-
Strep_WT_B6	NC_008533.2	1087487	C	T	-	GGG>GGA	G>G	ID=gene-SPD_RS05685;Name=SPD_RS05685;gbkey=Gene;gene_biotype=protein_coding;locus_tag=SPD_RS05685;old_locus_tag=SPD_1061	syn	3c
Strep_WT_B6	NC_008533.2	1112995	C	T	-	TTG>TTA	L>L	ID=gene-SPD_RS05795;Name=SPD_RS05795;gbkey=Gene;gene_biotype=protein_coding;locus_tag=SPD_RS05795;old_locus_tag=SPD_1083	syn	-
Strep_WT_B6	NC_008533.2	1168763	C	T	-	TGC>TAC	C>Y	ID=gene-SPD_RS06055;Name=nth;gbkey=Gene;gene=nth;gene_biotype=protein_coding;locus_tag=SPD_RS06055;old_locus_tag=SPD_1135	nonsyn	3a
Strep_WT_B6	NC_008533.2	1279844	C	A	-	GCG>TCG	A>S	ID=gene-SPD_RS06685;Name=SPD_RS06685;gbkey=Gene;gene_biotype=protein_coding;locus_tag=SPD_RS06685;old_locus_tag=SPD_1251	nonsyn	-
Strep_WT_B6	NC_008533.2	1291102	G	T	+	GCT>TCT	A>S	ID=gene-SPD_RS06750;Name=SPD_RS06750;gbkey=Gene;gene_biotype=protein_coding;locus_tag=SPD_RS06750;old_locus_tag=SPD_1263	nonsyn	-
Strep_WT_B6	NC_008533.2	1380886	C	T	-	GTG>ATG	V>M	ID=gene-SPD_RS07270;Name=SPD_RS07270;gbkey=Gene;gene_biotype=protein_coding;locus_tag=SPD_RS07270;old_locus_tag=SPD_1367	nonsyn	-
Strep_WT_B6	NC_008533.2	1405262	C	T	+	CAA>TAA	Q>Q	ID=gene-SPD_RS07360;Name=mntE;gbkey=Gene;gene=mntE;gene_biotype=protein_coding;locus_tag=SPD_RS07360;old_locus_tag=SPD_1384	syn	-
Strep_WT_B6	NC_008533.2	1588073	C	T						-
Strep_WT_B6	NC_008533.2	1619590	G	T	-	GCA>GAA	A>E	ID=gene-SPD_RS08560;Name=SPD_RS08560;gbkey=Gene;gene_biotype=protein_coding;locus_tag=SPD_RS08560;old_locus_tag=SPD_1605	nonsyn	-
Strep_WT_B6	NC_008533.2	1634060	G	C	-	ACA>AGA	T>R	ID=gene-SPD_RS08630;Name=SPD_RS08630;gbkey=Gene;gene_biotype=protein_coding;locus_tag=SPD_RS08630;old_locus_tag=SPD_1619	nonsyn	-
Strep_WT_B6	NC_008533.2	1883841	C	T	+	ATC>ATT	I>I	ID=gene-SPD_RS10135;Name=pstA;gbkey=Gene;gene=pstA;gene_biotype=protein_coding;locus_tag=SPD_RS10135;old_locus_tag=SPD_1912	syn	-
Strep_WT_B6	NC_008533.2	1922161	G	A	-	TTC>TTT	F>F	ID=gene-SPD_RS10340;Name=SPD_RS10340;gbkey=Gene;gene_biotype=protein_coding;locus_tag=SPD_RS10340;old_locus_tag=SPD_1952	syn	3a
Strep_WT_B6	NC_008533.2	2045262	G	A	+	GGG>GGA	G>G	ID=gene-SPD_RS10950;Name=SPD_RS10950;gbkey=Gene;gene_biotype=protein_coding;locus_tag=SPD_RS10950;old_locus_tag=SPD_2069	syn	4g
Strep_WT_B7	NC_008533.2	138479	G	A	+	GTG>ATG	V>M	ID=gene-SPD_RS00745;Name=tsaB;gbkey=Gene;gene=tsaB;gene_biotype=protein_coding;locus_tag=SPD_RS00745;old_locus_tag=SPD_0134	nonsyn	-
Strep_WT_B7	NC_008533.2	143568	C	T	+	GCT>GTT	A>V	ID=gene-SPD_RS00775;Name=SPD_RS00775;gbkey=Gene;gene_biotype=protein_coding;locus_tag=SPD_RS00775;old_locus_tag=SPD_0138	nonsyn	-
Strep_WT_B7	NC_008533.2	158062	C	T	+	CAG>TAG	Q>*	ID=gene-SPD_RS00855;Name=SPD_RS00855;gbkey=Gene;gene_biotype=protein_coding;locus_tag=SPD_RS00855;old_locus_tag=SPD_0153	nonsyn	-
Strep_WT_B7	NC_008533.2	222574	G	A						-
Strep_WT_B7	NC_008533.2	545930	T	C	+	CGT>CGC	R>R	ID=gene-SPD_RS02860;Name=SPD_RS02860;gbkey=Gene;gene_biotype=protein_coding;locus_tag=SPD_RS02860;old_locus_tag=SPD_0533	syn	-
Strep_WT_B7	NC_008533.2	834172	G	T	-	TCC>TAC	S>Y	ID=gene-SPD_RS04375;Name=SPD_RS04375;gbkey=Gene;gene_biotype=protein_coding;locus_tag=SPD_RS04375;old_locus_tag=SPD_0816	nonsyn	-
Strep_WT_B7	NC_008533.2	938216	C	T	+	ATC>ATT	I>I	ID=gene-SPD_RS04985;Name=SPD_RS04985;gbkey=Gene;gene_biotype=protein_coding;locus_tag=SPD_RS04985;old_locus_tag=SPD_0925	syn	-
Strep_WT_B7	NC_008533.2	1010441	C	T	+	GCA>GTA	A>V	ID=gene-SPD_RS05365;Name=SPD_RS05365;gbkey=Gene;gene_biotype=protein_coding;locus_tag=SPD_RS05365;old_locus_tag=SPD_1000	nonsyn	-
Strep_WT_B7	NC_008533.2	1033174	G	A	+	GCG>ACG	A>T	ID=gene-SPD_RS05455;Name=addA;gbkey=Gene;gene=addA;gene_biotype=protein_coding;locus_tag=SPD_RS05455;old_locus_tag=SPD_1016	nonsyn	-
Strep_WT_B7	NC_008533.2	1087127	G	A	-	GAC>GAT	D>D	ID=gene-SPD_RS05685;Name=SPD_RS05685;gbkey=Gene;gene_biotype=protein_coding;locus_tag=SPD_RS05685;old_locus_tag=SPD_1061	syn	-
Strep_WT_B7	NC_008533.2	1115993	G	T	-	CTT>ATT	L>I	ID=gene-SPD_RS05810;Name=mutY;gbkey=Gene;gene=mutY;gene_biotype=protein_coding;locus_tag=SPD_RS05810;old_locus_tag=SPD_1086	nonsyn	-
Strep_WT_B7	NC_008533.2	1137410	T	G	-	GAA>GCA	E>A	ID=gene-SPD_RS05905;Name=smc;gbkey=Gene;gene=smc;gene_biotype=protein_coding;locus_tag=SPD_RS05905;old_locus_tag=SPD_1104	nonsyn	3ttc
Strep_WT_B7	NC_008533.2	1179913	C	T	+	CAC>TAC	H>Y	ID=gene-SPD_RS06110;Name=SPD_RS06110;gbkey=Gene;gene_biotype=protein_coding;locus_tag=SPD_RS06110;old_locus_tag=SPD_1145	nonsyn	-
Strep_WT_B7	NC_008533.2	1427558	G	T	-	CCA>ACA	P>T	ID=gene-SPD_RS07485;Name=SPD_RS07485;gbkey=Gene;gene_biotype=protein_coding;locus_tag=SPD_RS07485;old_locus_tag=SPD_1408	nonsyn	-
Strep_WT_B7	NC_008533.2	1436427	C	T	+	GAC>GAT	D>D	ID=gene-SPD_RS07530;Name=SPD_RS07530;gbkey=Gene;gene_biotype=protein_coding;locus_tag=SPD_RS07530;old_locus_tag=SPD_1416	syn	-
Strep_WT_B7	NC_008533.2	1479666	G	A	+	GAT>AAT	D>N	ID=gene-SPD_RS07785;Name=tpx;gbkey=Gene;gene=tpx;gene_biotype=protein_coding;locus_tag=SPD_RS07785;old_locus_tag=SPD_1464	nonsyn	-
Strep_WT_B7	NC_008533.2	1577193	C	A	-	GGC>GTC	G>V	ID=gene-SPD_RS08270;Name=SPD_RS08270;gbkey=Gene;gene_biotype=protein_coding;locus_tag=SPD_RS08270;old_locus_tag=SPD_1555	nonsyn	-
Strep_WT_B7	NC_008533.2	1634507	G	A	-	ACG>ATG	T>M	ID=gene-SPD_RS08630;Name=SPD_RS08630;gbkey=Gene;gene_biotype=protein_coding;locus_tag=SPD_RS08630;old_locus_tag=SPD_1619	nonsyn	-
Strep_WT_B7	NC_008533.2	1795238	C	T	-	GAA>AAA	E>K	ID=gene-SPD_RS09590;Name=SPD_RS09590;gbkey=Gene;gene_biotype=protein_coding;locus_tag=SPD_RS09590;old_locus_tag=SPD_1801	nonsyn	-
Strep_WT_B7	NC_008533.2	1820413	C	T	-	CGT>CAT	R>H	ID=gene-SPD_RS09765;Name=adhE;gbkey=Gene;gene=adhE;gene_biotype=protein_coding;gene_synonym=adhC;locus_tag=SPD_RS09765;old_locus_tag=SPD_1834	nonsyn	-
Strep_WT_B8	NC_008533.2	192880	G	A	+	TGC>TAC	C>Y	ID=gene-SPD_RS01040;Name=nrdD;gbkey=Gene;gene=nrdD;gene_biotype=protein_coding;locus_tag=SPD_RS01040;old_locus_tag=SPD_0187	nonsyn	-
Strep_WT_B8	NC_008533.2	230288	C	A	+	CGC>CGA	R>R	ID=gene-SPD_RS01300;Name=SPD_RS01300;gbkey=Gene;gene_biotype=protein_coding;locus_tag=SPD_RS01300;old_locus_tag=SPD_0239	syn	-
Strep_WT_B8	NC_008533.2	295036	C	T	+	ACT>ATT	T>I	ID=gene-SPD_RS01620;Name=SPD_RS01620;gbkey=Gene;gene_biotype=protein_coding;locus_tag=SPD_RS01620;old_locus_tag=SPD_0295	nonsyn	-
Strep_WT_B8	NC_008533.2	629828	C	G						-
Strep_WT_B8	NC_008533.2	762268	C	T						-
Strep_WT_B8	NC_008533.2	778923	G	T	-	GCC>GAC	A>D	ID=gene-SPD_RS04110;Name=SPD_RS04110;gbkey=Gene;gene_biotype=protein_coding;locus_tag=SPD_RS04110;old_locus_tag=SPD_0767	nonsyn	-
Strep_WT_B8	NC_008533.2	857728	G	C	+	GTC>CTC	V>L	ID=gene-SPD_RS04535;Name=SPD_RS04535;gbkey=Gene;gene_biotype=protein_coding;locus_tag=SPD_RS04535;old_locus_tag=SPD_0843	nonsyn	-
Strep_WT_B8	NC_008533.2	859865	C	A	+	CTA>ATA	L>I	ID=gene-SPD_RS04540;Name=SPD_RS04540;gbkey=Gene;gene_biotype=protein_coding;locus_tag=SPD_RS04540;old_locus_tag=SPD_0844	nonsyn	-
Strep_WT_B8	NC_008533.2	907830	C	T	+	CTC>CTT	L>L	ID=gene-SPD_RS04805;Name=SPD_RS04805;gbkey=Gene;gene_biotype=protein_coding;locus_tag=SPD_RS04805;old_locus_tag=SPD_0893	syn	-
Strep_WT_B8	NC_008533.2	970517	C	T	+	CTC>TTC	L>F	ID=gene-SPD_RS05150;Name=SPD_RS05150;gbkey=Gene;gene_biotype=protein_coding;locus_tag=SPD_RS05150;old_locus_tag=SPD_0956	nonsyn	-
Strep_WT_B8	NC_008533.2	994690	C	T	+	CAT>TAT	H>Y	ID=gene-SPD_RS05280;Name=SPD_RS05280;gbkey=Gene;gene_biotype=protein_coding;locus_tag=SPD_RS05280;old_locus_tag=SPD_0982	nonsyn	-
Strep_WT_B8	NC_008533.2	1081998	C	A	-	GGA>GTA	G>V	ID=gene-SPD_RS05650;Name=lacA;gbkey=Gene;gene=lacA;gene_biotype=protein_coding;locus_tag=SPD_RS05650;old_locus_tag=SPD_1053	nonsyn	-
Strep_WT_B8	NC_008533.2	1574039	C	T	-	TTG>TTA	L>L	ID=gene-SPD_RS08245;Name=SPD_RS08245;gbkey=Gene;gene_biotype=protein_coding;locus_tag=SPD_RS08245;old_locus_tag=SPD_1550	syn	-
Strep_WT_B8	NC_008533.2	1637570	G	A	-	TAC>TAT	Y>Y	ID=gene-SPD_RS08645;Name=SPD_RS08645;gbkey=Gene;gene_biotype=protein_coding;locus_tag=SPD_RS08645;old_locus_tag=SPD_1621	syn	-
Strep_WT_B8	NC_008533.2	1755160	C	A	-	AGC>ATC	S>I	ID=gene-SPD_RS09360;Name=rpoC;gbkey=Gene;gene=rpoC;gene_biotype=protein_coding;locus_tag=SPD_RS09360;old_locus_tag=SPD_1758	nonsyn	-
Strep_WT_B8	NC_008533.2	1963515	G	T	-	ATC>ATA	I>I	ID=gene-SPD_RS10515;Name=SPD_RS10515;gbkey=Gene;gene_biotype=protein_coding;locus_tag=SPD_RS10515;old_locus_tag=SPD_1987	syn	-
Strep_WT_B8	NC_008533.2	2044913	A	C	+	AAA>ACA	K>T	ID=gene-SPD_RS10945;Name=SPD_RS10945;gbkey=Gene;gene_biotype=protein_coding;locus_tag=SPD_RS10945;old_locus_tag=SPD_2068	nonsyn	5a
Strep_WT_B9	NC_008533.2	7803	G	A	+	TTG>TTA	L>L	ID=gene-SPD_RS00030;Name=mfd;gbkey=Gene;gene=mfd;gene_biotype=protein_coding;locus_tag=SPD_RS00030;old_locus_tag=SPD_0006	syn	-
Strep_WT_B9	NC_008533.2	45488	A	T						5t
Strep_WT_B9	NC_008533.2	151249	C	T	+	ACC>ACT	T>T	ID=gene-SPD_RS00820;Name=SPD_RS00820;gbkey=Gene;gene_biotype=protein_coding;locus_tag=SPD_RS00820;old_locus_tag=SPD_0146	syn	-
Strep_WT_B9	NC_008533.2	456258	C	T	+	CCG>TCG	P>S	ID=gene-SPD_RS02405;Name=glnA;gbkey=Gene;gene=glnA;gene_biotype=protein_coding;locus_tag=SPD_RS02405;old_locus_tag=SPD_0448	nonsyn	3c
Strep_WT_B9	NC_008533.2	484296	C	T	+	GCC>GTC	A>V	ID=gene-SPD_RS02550;Name=SPD_RS02550;gbkey=Gene;gene_biotype=protein_coding;locus_tag=SPD_RS02550;old_locus_tag=SPD_0473	nonsyn	-
Strep_WT_B9	NC_008533.2	941726	C	T	+	ACA>ATA	T>I	ID=gene-SPD_RS05005;Name=SPD_RS05005;gbkey=Gene;gene_biotype=protein_coding;locus_tag=SPD_RS05005;old_locus_tag=SPD_0929	nonsyn	-
Strep_WT_B9	NC_008533.2	1875975	G	T						-
Strep_WT_B10	NC_008533.2	11883	A	C	+	ATC>CTC	I>L	ID=gene-SPD_RS00055;Name=hpt;gbkey=Gene;gene=hpt;gene_biotype=protein_coding;locus_tag=SPD_RS00055;old_locus_tag=SPD_0012	nonsyn	-
Strep_WT_B10	NC_008533.2	352457	T	G	+	TGG>GGG	W>G	ID=gene-SPD_RS01890;Name=SPD_RS01890;gbkey=Gene;gene_biotype=protein_coding;locus_tag=SPD_RS01890;old_locus_tag=SPD_0348	nonsyn	3g
Strep_WT_B10	NC_008533.2	949948	C	T	+	ACA>ATA	T>I	ID=gene-SPD_RS05060;Name=SPD_RS05060;gbkey=Gene;gene_biotype=protein_coding;locus_tag=SPD_RS05060;old_locus_tag=SPD_0940	nonsyn	-
Strep_WT_B10	NC_008533.2	962222	A	G						-
Strep_WT_B10	NC_008533.2	1270310	C	A	-	GCT>TCT	A>S	ID=gene-SPD_RS06625;Name=SPD_RS06625;gbkey=Gene;gene_biotype=protein_coding;locus_tag=SPD_RS06625;old_locus_tag=SPD_1240	nonsyn	-
Strep_WT_B10	NC_008533.2	1718059	G	C						-
Strep_WT_B10	NC_008533.2	2024835	A	G	-	ATT>ATC	I>I	ID=gene-SPD_RS10835;Name=SPD_RS10835;gbkey=Gene;gene_biotype=protein_coding;locus_tag=SPD_RS10835;old_locus_tag=SPD_2048	syn	-
Strep_WT_B11	NC_008533.2	355546	G	T	+	GCA>TCA	A>S	ID=gene-SPD_RS01905;Name=SPD_RS01905;gbkey=Gene;gene_biotype=protein_coding;locus_tag=SPD_RS01905;old_locus_tag=SPD_0351	nonsyn	-
Strep_WT_B11	NC_008533.2	382303	C	T	-	GAT>AAT	D>N	ID=gene-SPD_RS02035;Name=SPD_RS02035;gbkey=Gene;gene_biotype=protein_coding;locus_tag=SPD_RS02035;old_locus_tag=SPD_0377	nonsyn	-
Strep_WT_B11	NC_008533.2	1111863	G	A	-	CAA>TAA	Q>Q	ID=gene-SPD_RS05780;Name=SPD_RS05780;gbkey=Gene;gene_biotype=protein_coding;locus_tag=SPD_RS05780;old_locus_tag=SPD_1080	syn	-
Strep_WT_B11	NC_008533.2	1286821	C	T	-	GGC>AGC	G>S	ID=gene-SPD_RS06720;Name=SPD_RS06720;gbkey=Gene;gene_biotype=protein_coding;locus_tag=SPD_RS06720;old_locus_tag=SPD_1258	nonsyn	-
Strep_WT_B11	NC_008533.2	1456647	A	G						-
Strep_WT_B11	NC_008533.2	1578436	C	A	-	TTG>TTT	L>F	ID=gene-SPD_RS08280;Name=SPD_RS08280;gbkey=Gene;gene_biotype=protein_coding;locus_tag=SPD_RS08280;old_locus_tag=SPD_1557	nonsyn	4a
Strep_WT_B11	NC_008533.2	1634511	T	C	-	ACA>GCA	T>A	ID=gene-SPD_RS08630;Name=SPD_RS08630;gbkey=Gene;gene_biotype=protein_coding;locus_tag=SPD_RS08630;old_locus_tag=SPD_1619	nonsyn	3a
Strep_WT_B11	NC_008533.2	1686068	C	T	-	TTG>TTA	L>L	ID=gene-SPD_RS08910;Name=SPD_RS08910;gbkey=Gene;gene_biotype=protein_coding;locus_tag=SPD_RS08910;old_locus_tag=SPD_1671	syn	-
Strep_WT_B11	NC_008533.2	1820997	C	T	-	GAG>GAA	E>E	ID=gene-SPD_RS09765;Name=adhE;gbkey=Gene;gene=adhE;gene_biotype=protein_coding;gene_synonym=adhC;locus_tag=SPD_RS09765;old_locus_tag=SPD_1834	syn	-
Strep_WT_B11	NC_008533.2	1869979	C	T	-	GTC>ATC	V>I	ID=gene-SPD_RS10075;Name=patB;gbkey=Gene;gene=patB;gene_biotype=protein_coding;locus_tag=SPD_RS10075;old_locus_tag=SPD_1900	nonsyn	-
Strep_WT_B11	NC_008533.2	1905911	G	A	-	TCA>TTA	S>L	ID=gene-SPD_RS10240;Name=malQ;gbkey=Gene;gene=malQ;gene_biotype=protein_coding;locus_tag=SPD_RS10240;old_locus_tag=SPD_1933	nonsyn	-
Strep_WT_B12	NC_008533.2	96393	C	T	-	TGG>TAG	W>*	ID=gene-SPD_RS00515;Name=SPD_RS00515;gbkey=Gene;gene_biotype=protein_coding;locus_tag=SPD_RS00515;old_locus_tag=SPD_0096	nonsyn	-
Strep_WT_B12	NC_008533.2	193285	C	A	+	GCG>GAG	A>E	ID=gene-SPD_RS01040;Name=nrdD;gbkey=Gene;gene=nrdD;gene_biotype=protein_coding;locus_tag=SPD_RS01040;old_locus_tag=SPD_0187	nonsyn	-
Strep_WT_B12	NC_008533.2	459176	G	A	+	GTT>ATT	V>I	ID=gene-SPD_RS02425;Name=SPD_RS02425;gbkey=Gene;gene_biotype=protein_coding;locus_tag=SPD_RS02425;old_locus_tag=SPD_0451	nonsyn	-
Strep_WT_B12	NC_008533.2	534408	G	A	+	TCG>TCA	S>S	ID=gene-SPD_RS02805;Name=SPD_RS02805;gbkey=Gene;gene_biotype=protein_coding;locus_tag=SPD_RS02805;old_locus_tag=SPD_0523	syn	-
Strep_WT_B12	NC_008533.2	962241	C	T						3t
Strep_WT_B12	NC_008533.2	963942	C	A	+	TCC>TAC	S>Y	ID=gene-SPD_RS05130;Name=SPD_RS05130;gbkey=Gene;gene_biotype=protein_coding;locus_tag=SPD_RS05130;old_locus_tag=SPD_0952	nonsyn	-
Strep_WT_B12	NC_008533.2	997843	C	T	+	GGC>GGT	G>G	ID=gene-SPD_RS05295;Name=pta;gbkey=Gene;gene=pta;gene_biotype=protein_coding;locus_tag=SPD_RS05295;old_locus_tag=SPD_0985	syn	3t
Strep_WT_B12	NC_008533.2	1180589	A	G	+	AAA>AGA	K>R	ID=gene-SPD_RS06115;Name=yidA;gbkey=Gene;gene=yidA;gene_biotype=protein_coding;locus_tag=SPD_RS06115;old_locus_tag=SPD_1146	nonsyn	3a
Strep_WT_B12	NC_008533.2	1554620	C	A	-	GCT>TCT	A>S	ID=gene-SPD_RS08150;Name=SPD_RS08150;gbkey=Gene;gene_biotype=protein_coding;locus_tag=SPD_RS08150;old_locus_tag=SPD_1532	nonsyn	-
Strep_WT_B12	NC_008533.2	1617014	G	A	-	AAC>AAT	N>N	ID=gene-SPD_RS08550;Name=trpE;gbkey=Gene;gene=trpE;gene_biotype=protein_coding;locus_tag=SPD_RS08550;old_locus_tag=SPD_1602	syn	-
Strep_WT_B13	NC_008533.2	2681	G	T						-
Strep_WT_B13	NC_008533.2	65040	T	C	-	TAT>TGT	Y>C	ID=gene-SPD_RS00325;Name=SPD_RS00325;gbkey=Gene;gene_biotype=protein_coding;locus_tag=SPD_RS00325;old_locus_tag=SPD_0064	nonsyn	-
Strep_WT_B13	NC_008533.2	159174	C	T	+	GCA>GTA	A>V	ID=gene-SPD_RS00860;Name=SPD_RS00860;gbkey=Gene;gene_biotype=protein_coding;locus_tag=SPD_RS00860;old_locus_tag=SPD_0154	nonsyn	-
Strep_WT_B13	NC_008533.2	232931	C	T	+	ACC>ATC	T>I	ID=gene-SPD_RS01315;Name=ruvB;gbkey=Gene;gene=ruvB;gene_biotype=protein_coding;locus_tag=SPD_RS01315;old_locus_tag=SPD_0241	nonsyn	-
Strep_WT_B13	NC_008533.2	436913	T	G	+	TTT>TTG	F>L	ID=gene-SPD_RS02330;Name=SPD_RS02330;gbkey=Gene;gene_biotype=protein_coding;locus_tag=SPD_RS02330;old_locus_tag=SPD_0432	nonsyn	-
Strep_WT_B13	NC_008533.2	566469	A	T	+	GAG>GTG	E>V	ID=gene-SPD_RS02970;Name=SPD_RS02970;gbkey=Gene;gene_biotype=protein_coding;locus_tag=SPD_RS02970;old_locus_tag=SPD_0554	nonsyn	-
Strep_WT_B13	NC_008533.2	997672	G	A	+	TTG>TTA	L>L	ID=gene-SPD_RS05295;Name=pta;gbkey=Gene;gene=pta;gene_biotype=protein_coding;locus_tag=SPD_RS05295;old_locus_tag=SPD_0985	syn	-
Strep_WT_B13	NC_008533.2	1233343	C	T	-	GCT>ACT	A>T	ID=gene-SPD_RS06430;Name=pheA;gbkey=Gene;gene=pheA;gene_biotype=protein_coding;locus_tag=SPD_RS06430;old_locus_tag=SPD_1203	nonsyn	-
Strep_WT_B13	NC_008533.2	1595882	C	T						-
Strep_WT_B13	NC_008533.2	1658761	G	A						-
Strep_WT_B13	NC_008533.2	1771431	G	A	-	CAT>TAT	H>Y	ID=gene-SPD_RS09450;Name=SPD_RS09450;gbkey=Gene;gene_biotype=protein_coding;locus_tag=SPD_RS09450;old_locus_tag=SPD_1775	nonsyn	-
Strep_WT_B14	NC_008533.2	48248	C	T	+	CCA>TCA	P>S	ID=gene-SPD_RS00255;Name=SPD_RS00255;gbkey=Gene;gene_biotype=protein_coding;locus_tag=SPD_RS00255;old_locus_tag=SPD_0052	nonsyn	-
Strep_WT_B14	NC_008533.2	244676	C	T	-	GAT>AAT	D>N	ID=gene-SPD_RS01360;Name=spuA;gbkey=Gene;gene=spuA;gene_biotype=protein_coding;locus_tag=SPD_RS01360;old_locus_tag=SPD_0250	nonsyn	-
Strep_WT_B14	NC_008533.2	327345	G	A	+	GCT>ACT	A>T	ID=gene-SPD_RS01775;Name=SPD_RS01775;gbkey=Gene;gene_biotype=protein_coding;locus_tag=SPD_RS01775;old_locus_tag=SPD_0327	nonsyn	-
Strep_WT_B14	NC_008533.2	335855	A	G	+	ACA>ACG	T>T	ID=gene-SPD_RS01825;Name=SPD_RS01825;gbkey=Gene;gene_biotype=protein_coding;locus_tag=SPD_RS01825;old_locus_tag=SPD_0335	syn	-
Strep_WT_B14	NC_008533.2	516052	C	T	+	CGT>TGT	R>C	ID=gene-SPD_RS02720;Name=SPD_RS02720;gbkey=Gene;gene_biotype=protein_coding;locus_tag=SPD_RS02720;old_locus_tag=SPD_0506	nonsyn	-
Strep_WT_B14	NC_008533.2	563670	C	G						-
Strep_WT_B14	NC_008533.2	606369	G	T	+	GGC>GTC	G>V	ID=gene-SPD_RS03125;Name=pabB;gbkey=Gene;gene=pabB;gene_biotype=protein_coding;locus_tag=SPD_RS03125;old_locus_tag=SPD_0578	nonsyn	-
Strep_WT_B14	NC_008533.2	831213	C	G	+	GAC>GAG	D>E	ID=gene-SPD_RS04360;Name=nspC;gbkey=Gene;gene=nspC;gene_biotype=protein_coding;locus_tag=SPD_RS04360;old_locus_tag=SPD_0813	nonsyn	-
Strep_WT_B14	NC_008533.2	953051	G	A	+	GGG>AGG	G>R	ID=gene-SPD_RS05075;Name=SPD_RS05075;gbkey=Gene;gene_biotype=protein_coding;locus_tag=SPD_RS05075;old_locus_tag=SPD_0943	nonsyn	3g
Strep_WT_B14	NC_008533.2	1061907	G	C	-	CAG>GAG	Q>E	ID=gene-SPD_RS05570;Name=SPD_RS05570;gbkey=Gene;gene_biotype=protein_coding;locus_tag=SPD_RS05570;old_locus_tag=SPD_1037	nonsyn	-
Strep_WT_B14	NC_008533.2	1205344	C	A	-	GCC>TCC	A>S	ID=gene-SPD_RS06290;Name=SPD_RS06290;gbkey=Gene;gene_biotype=protein_coding;locus_tag=SPD_RS06290;old_locus_tag=SPD_1176	nonsyn	-
Strep_WT_B14	NC_008533.2	1267386	C	T						-
Strep_WT_B14	NC_008533.2	1366057	G	A	-	GAC>GAT	D>D	ID=gene-SPD_RS07190;Name=SPD_RS07190;gbkey=Gene;gene_biotype=protein_coding;locus_tag=SPD_RS07190;old_locus_tag=SPD_1351	syn	-
Strep_WT_B14	NC_008533.2	1612639	C	A	-	GGC>GTC	G>V	ID=gene-SPD_RS08520;Name=SPD_RS08520;gbkey=Gene;gene_biotype=protein_coding;locus_tag=SPD_RS08520;old_locus_tag=SPD_1596	nonsyn	-
Strep_WT_B14	NC_008533.2	1635020	G	A	-	ACA>ATA	T>I	ID=gene-SPD_RS08630;Name=SPD_RS08630;gbkey=Gene;gene_biotype=protein_coding;locus_tag=SPD_RS08630;old_locus_tag=SPD_1619	nonsyn	-
Strep_WT_B14	NC_008533.2	1743770	C	T	+	CTT>TTT	L>F	ID=gene-SPD_RS09325;Name=SPD_RS09325;gbkey=Gene;gene_biotype=protein_coding;locus_tag=SPD_RS09325;old_locus_tag=SPD_1750	nonsyn	5t
Strep_WT_B15	NC_008533.2	76077	T	G						-
Strep_WT_B15	NC_008533.2	98078	G	T	+	GAA>TAA	E>Q	ID=gene-SPD_RS00525;Name=SPD_RS00525;gbkey=Gene;gene_biotype=protein_coding;locus_tag=SPD_RS00525;old_locus_tag=SPD_0098	nonsyn	-
Strep_WT_B15	NC_008533.2	199979	A	T	+	GGA>GGT	G>G	ID=gene-SPD_RS01105;Name=rplP;gbkey=Gene;gene=rplP;gene_biotype=protein_coding;locus_tag=SPD_RS01105;old_locus_tag=SPD_0200	syn	4a
Strep_WT_B15	NC_008533.2	598622	C	T	+	CAT>TAT	H>Y	ID=gene-SPD_RS03115;Name=SPD_RS03115;gbkey=Gene;gene_biotype=protein_coding;locus_tag=SPD_RS03115;old_locus_tag=SPD_0576	nonsyn	-
Strep_WT_B15	NC_008533.2	652588	C	T	-	GAT>AAT	D>N	ID=gene-SPD_RS03410;Name=thiD;gbkey=Gene;gene=thiD;gene_biotype=protein_coding;locus_tag=SPD_RS03410;old_locus_tag=SPD_0632	nonsyn	3t
Strep_WT_B15	NC_008533.2	1037187	G	T	+	AGC>ATC	S>I	ID=gene-SPD_RS05465;Name=SPD_RS05465;gbkey=Gene;gene_biotype=protein_coding;locus_tag=SPD_RS05465;old_locus_tag=SPD_1017	nonsyn	-
Strep_WT_B15	NC_008533.2	1295412	C	A	+	GCA>GAA	A>E	ID=gene-SPD_RS06765;Name=SPD_RS06765;gbkey=Gene;gene_biotype=protein_coding;locus_tag=SPD_RS06765;old_locus_tag=SPD_1266	nonsyn	-
Strep_WT_B15	NC_008533.2	1410136	G	A	-	GCC>GCT	A>A	ID=gene-SPD_RS07380;Name=SPD_RS07380;gbkey=Gene;gene_biotype=protein_coding;locus_tag=SPD_RS07380;old_locus_tag=SPD_1388	syn	-
Strep_WT_B15	NC_008533.2	1671299	G	T	-	GGC>GGA	G>G	ID=gene-SPD_RS08845;Name=SPD_RS08845;gbkey=Gene;gene_biotype=protein_coding;locus_tag=SPD_RS08845;old_locus_tag=SPD_1659	syn	-
Strep_WT_B15	NC_008533.2	1919351	G	A	-	ACC>ACT	T>T	ID=gene-SPD_RS10330;Name=SPD_RS10330;gbkey=Gene;gene_biotype=protein_coding;locus_tag=SPD_RS10330;old_locus_tag=SPD_1950	syn	3g
Strep_WT_B16	NC_008533.2	127094	C	A						4t
Strep_WT_B16	NC_008533.2	273826	C	A						4t
Strep_WT_B16	NC_008533.2	312627	G	T	+	GAC>TAC	D>Y	ID=gene-SPD_RS01705;Name=SPD_RS01705;gbkey=Gene;gene_biotype=protein_coding;locus_tag=SPD_RS01705;old_locus_tag=SPD_0313	nonsyn	-
Strep_WT_B16	NC_008533.2	371034	G	A	-	ACC>ACT	T>T	ID=gene-SPD_RS01980;Name=SPD_RS01980;gbkey=Gene;gene_biotype=protein_coding;locus_tag=SPD_RS01980;old_locus_tag=SPD_0366	syn	-
Strep_WT_B16	NC_008533.2	375024	G	A	+	GTT>ATT	V>I	ID=gene-SPD_RS02005;Name=SPD_RS02005;gbkey=Gene;gene_biotype=protein_coding;locus_tag=SPD_RS02005;old_locus_tag=SPD_0371	nonsyn	-
Strep_WT_B16	NC_008533.2	523372	C	T	+	GCG>GTG	A>V	ID=gene-SPD_RS02755;Name=pnp;gbkey=Gene;gene=pnp;gene_biotype=protein_coding;locus_tag=SPD_RS02755;old_locus_tag=SPD_0512	nonsyn	3g
Strep_WT_B16	NC_008533.2	534213	C	T	+	TTC>TTT	F>F	ID=gene-SPD_RS02805;Name=SPD_RS02805;gbkey=Gene;gene_biotype=protein_coding;locus_tag=SPD_RS02805;old_locus_tag=SPD_0523	syn	-
Strep_WT_B16	NC_008533.2	588466	G	A						-
Strep_WT_B16	NC_008533.2	603628	G	T	+	ACG>ACT	T>T	ID=gene-SPD_RS03120;Name=SPD_RS03120;gbkey=Gene;gene_biotype=protein_coding;locus_tag=SPD_RS03120;old_locus_tag=SPD_0577	syn	-
Strep_WT_B16	NC_008533.2	631954	C	T	+	CAT>TAT	H>Y	ID=gene-SPD_RS03275;Name=pyrF;gbkey=Gene;gene=pyrF;gene_biotype=protein_coding;locus_tag=SPD_RS03275;old_locus_tag=SPD_0608	nonsyn	-
Strep_WT_B16	NC_008533.2	654228	C	T	+	TCT>TTT	S>F	ID=gene-SPD_RS03420;Name=SPD_RS03420;gbkey=Gene;gene_biotype=protein_coding;locus_tag=SPD_RS03420;old_locus_tag=SPD_0634	nonsyn	-
Strep_WT_B16	NC_008533.2	692132	C	T	-	GCT>ACT	A>T	ID=gene-SPD_RS03615;Name=SPD_RS03615;gbkey=Gene;gene_biotype=protein_coding;locus_tag=SPD_RS03615;old_locus_tag=SPD_0672	nonsyn	-
Strep_WT_B16	NC_008533.2	1044949	C	G	+	GCG>GGG	A>G	ID=gene-SPD_RS05490;Name=SPD_RS05490;gbkey=Gene;gene_biotype=protein_coding;locus_tag=SPD_RS05490;old_locus_tag=SPD_1020	nonsyn	-
Strep_WT_B16	NC_008533.2	1132481	C	A	-	GCA>TCA	A>S	ID=gene-SPD_RS05890;Name=ftsY;gbkey=Gene;gene=ftsY;gene_biotype=protein_coding;locus_tag=SPD_RS05890;old_locus_tag=SPD_1101	nonsyn	-
Strep_WT_B16	NC_008533.2	1195837	G	A	-	GCA>GTA	A>V	ID=gene-SPD_RS06230;Name=SPD_RS06230;gbkey=Gene;gene_biotype=protein_coding;locus_tag=SPD_RS06230;old_locus_tag=SPD_1167	nonsyn	-
Strep_WT_B16	NC_008533.2	1365314	T	G	-	GAA>GCA	E>A	ID=gene-SPD_RS07190;Name=SPD_RS07190;gbkey=Gene;gene_biotype=protein_coding;locus_tag=SPD_RS07190;old_locus_tag=SPD_1351	nonsyn	-
Strep_WT_B16	NC_008533.2	1529081	C	A	-	CGG>CGT	R>R	ID=gene-SPD_RS08010;Name=recG;gbkey=Gene;gene=recG;gene_biotype=protein_coding;locus_tag=SPD_RS08010;old_locus_tag=SPD_1507	syn	3c
Strep_WT_B16	NC_008533.2	1558313	G	A	+	GGT>AGT	G>S	ID=gene-SPD_RS08170;Name=SPD_RS08170;gbkey=Gene;gene_biotype=protein_coding;locus_tag=SPD_RS08170;old_locus_tag=SPD_1535	nonsyn	-
Strep_WT_B16	NC_008533.2	1730208	A	C	-	GGT>GGG	G>G	ID=gene-SPD_RS09250;Name=SPD_RS09250;gbkey=Gene;gene_biotype=protein_coding;locus_tag=SPD_RS09250;old_locus_tag=SPD_1737	syn	-
Strep_WT_B17	NC_008533.2	181742	A	G	+	GAA>GGA	E>G	ID=gene-SPD_RS00975;Name=uvrA;gbkey=Gene;gene=uvrA;gene_biotype=protein_coding;locus_tag=SPD_RS00975;old_locus_tag=SPD_0176	nonsyn	-
Strep_WT_B17	NC_008533.2	354048	G	A	+	GCC>ACC	A>T	ID=gene-SPD_RS01895;Name=SPD_RS01895;gbkey=Gene;gene_biotype=protein_coding;locus_tag=SPD_RS01895;old_locus_tag=SPD_0349	nonsyn	-
Strep_WT_B17	NC_008533.2	907888	G	A	+	GTG>ATG	V>M	ID=gene-SPD_RS04805;Name=SPD_RS04805;gbkey=Gene;gene_biotype=protein_coding;locus_tag=SPD_RS04805;old_locus_tag=SPD_0893	nonsyn	-
Strep_WT_B17	NC_008533.2	1017520	C	A						-
Strep_WT_B17	NC_008533.2	1055110	C	A	-	GTA>TTA	V>L	ID=gene-SPD_RS05530;Name=pdrM;gbkey=Gene;gene=pdrM;gene_biotype=protein_coding;locus_tag=SPD_RS05530;old_locus_tag=SPD_1029	nonsyn	-
Strep_WT_B17	NC_008533.2	1251047	C	T	-	GAA>AAA	E>K	ID=gene-SPD_RS06515;Name=SPD_RS06515;gbkey=Gene;gene_biotype=protein_coding;locus_tag=SPD_RS06515;old_locus_tag=SPD_1218	nonsyn	-
Strep_WT_B17	NC_008533.2	1306226	C	A	-	ATG>ATT	M>I	ID=gene-SPD_RS06840;Name=SPD_RS06840;gbkey=Gene;gene_biotype=protein_coding;locus_tag=SPD_RS06840;old_locus_tag=SPD_1280	nonsyn	-
Strep_WT_B17	NC_008533.2	1563661	G	A	-	CCT>CTT	P>L	ID=gene-SPD_RS08205;Name=pknB;gbkey=Gene;gene=pknB;gene_biotype=protein_coding;locus_tag=SPD_RS08205;old_locus_tag=SPD_1542	nonsyn	-
Strep_WT_B17	NC_008533.2	1633483	A	C						-
Strep_WT_B17	NC_008533.2	1872700	G	T	-	CGC>AGC	R>S	ID=gene-SPD_RS10085;Name=patA;gbkey=Gene;gene=patA;gene_biotype=protein_coding;locus_tag=SPD_RS10085;old_locus_tag=SPD_1902	nonsyn	-
Strep_WT_B17	NC_008533.2	1879215	A	C	+	AAA>CAA	K>Q	ID=gene-SPD_RS10110;Name=SPD_RS10110;gbkey=Gene;gene_biotype=protein_coding;locus_tag=SPD_RS10110;old_locus_tag=SPD_1907	nonsyn	7a
Strep_WT_B18	NC_008533.2	137197	G	A						3g
Strep_WT_B18	NC_008533.2	265723	G	T						-
Strep_WT_B18	NC_008533.2	424826	C	T	-	GCT>ACT	A>T	ID=gene-SPD_RS02285;Name=SPD_RS02285;gbkey=Gene;gene_biotype=protein_coding;locus_tag=SPD_RS02285;old_locus_tag=SPD_0423	nonsyn	-
Strep_WT_B18	NC_008533.2	1139952	C	A	-	CGA>CTA	R>L	ID=gene-SPD_RS05920;Name=SPD_RS05920;gbkey=Gene;gene_biotype=protein_coding;locus_tag=SPD_RS05920;old_locus_tag=SPD_1107	nonsyn	-
Strep_WT_B18	NC_008533.2	1280591	C	T	-	GAA>AAA	E>K	ID=gene-SPD_RS06685;Name=SPD_RS06685;gbkey=Gene;gene_biotype=protein_coding;locus_tag=SPD_RS06685;old_locus_tag=SPD_1251	nonsyn	-
Strep_WT_B18	NC_008533.2	1411453	G	A	-	ACT>ATT	T>I	ID=gene-SPD_RS07390;Name=SPD_RS07390;gbkey=Gene;gene_biotype=protein_coding;locus_tag=SPD_RS07390;old_locus_tag=SPD_1390	nonsyn	-
Strep_WT_B18	NC_008533.2	1578356	A	T	-	ATT>AAT	I>N	ID=gene-SPD_RS08280;Name=SPD_RS08280;gbkey=Gene;gene_biotype=protein_coding;locus_tag=SPD_RS08280;old_locus_tag=SPD_1557	nonsyn	-
Strep_WT_B18	NC_008533.2	1898974	C	A	-	CAG>CAT	Q>H	ID=gene-SPD_RS10205;Name=SPD_RS10205;gbkey=Gene;gene_biotype=protein_coding;locus_tag=SPD_RS10205;old_locus_tag=SPD_1927	nonsyn	-
Strep_WT_B19	NC_008533.2	8633	C	G	+	CAA>GAA	Q>E	ID=gene-SPD_RS00040;Name=SPD_RS00040;gbkey=Gene;gene_biotype=protein_coding;locus_tag=SPD_RS00040;old_locus_tag=SPD_0008	nonsyn	-
Strep_WT_B19	NC_008533.2	41880	T	C						-
Strep_WT_B19	NC_008533.2	172185	A	G	-	TTG>CTG	L>L	ID=gene-SPD_RS00935;Name=ribE;gbkey=Gene;gene=ribE;gene_biotype=protein_coding;locus_tag=SPD_RS00935;old_locus_tag=SPD_0168	syn	-
Strep_WT_B19	NC_008533.2	290967	C	T	-	TTG>TTA	L>L	ID=gene-SPD_RS01595;Name=SPD_RS01595;gbkey=Gene;gene_biotype=protein_coding;locus_tag=SPD_RS01595;old_locus_tag=SPD_0290	syn	-
Strep_WT_B19	NC_008533.2	368870	A	G	-	TGG>CGG	W>R	ID=gene-SPD_RS01980;Name=SPD_RS01980;gbkey=Gene;gene_biotype=protein_coding;locus_tag=SPD_RS01980;old_locus_tag=SPD_0366	nonsyn	-
Strep_WT_B19	NC_008533.2	389130	C	T	+	TCT>TTT	S>F	ID=gene-SPD_RS02080;Name=fabF;gbkey=Gene;gene=fabF;gene_biotype=protein_coding;locus_tag=SPD_RS02080;old_locus_tag=SPD_0385	nonsyn	-
Strep_WT_B19	NC_008533.2	447045	T	C	-	GAC>GGC	D>G	ID=gene-SPD_RS02380;Name=SPD_RS02380;gbkey=Gene;gene_biotype=protein_coding;locus_tag=SPD_RS02380;old_locus_tag=SPD_0443	nonsyn	-
Strep_WT_B19	NC_008533.2	480313	C	A						-
Strep_WT_B19	NC_008533.2	508056	T	C						-
Strep_WT_B19	NC_008533.2	509838	T	C	+	AAT>AAC	N>N	ID=gene-SPD_RS02700;Name=SPD_RS02700;gbkey=Gene;gene_biotype=protein_coding;locus_tag=SPD_RS02700;old_locus_tag=SPD_0502	syn	-
Strep_WT_B19	NC_008533.2	530072	G	A	+	GGT>GAT	G>D	ID=gene-SPD_RS02790;Name=SPD_RS02790;gbkey=Gene;gene_biotype=protein_coding;locus_tag=SPD_RS02790;old_locus_tag=SPD_0518	nonsyn	-
Strep_WT_B19	NC_008533.2	595003	T	C	+	GAT>GAC	D>D	ID=gene-SPD_RS03095;Name=msrB;gbkey=Gene;gene=msrB;gene_biotype=protein_coding;locus_tag=SPD_RS03095;old_locus_tag=SPD_0573	syn	-
Strep_WT_B19	NC_008533.2	631559	A	G						-
Strep_WT_B19	NC_008533.2	713192	G	A	+	GGT>AGT	G>S	ID=gene-SPD_RS03770;Name=SPD_RS03770;gbkey=Gene;gene_biotype=protein_coding;locus_tag=SPD_RS03770;old_locus_tag=SPD_0700	nonsyn	-
Strep_WT_B19	NC_008533.2	720211	C	T	+	GTC>GTT	V>V	ID=gene-SPD_RS03795;Name=SPD_RS03795;gbkey=Gene;gene_biotype=protein_coding;locus_tag=SPD_RS03795;old_locus_tag=SPD_0705	syn	-
Strep_WT_B19	NC_008533.2	761009	G	T	+	GAT>TAT	D>Y	ID=gene-SPD_RS04015;Name=parC;gbkey=Gene;gene=parC;gene_biotype=protein_coding;locus_tag=SPD_RS04015;old_locus_tag=SPD_0748	nonsyn	-
Strep_WT_B19	NC_008533.2	766289	T	C	+	TAC>CAC	Y>H	ID=gene-SPD_RS04040;Name=pcp;gbkey=Gene;gene=pcp;gene_biotype=protein_coding;locus_tag=SPD_RS04040;old_locus_tag=SPD_0753	nonsyn	-
Strep_WT_B19	NC_008533.2	834714	G	C	-	GCC>GCG	A>A	ID=gene-SPD_RS04375;Name=SPD_RS04375;gbkey=Gene;gene_biotype=protein_coding;locus_tag=SPD_RS04375;old_locus_tag=SPD_0816	syn	-
Strep_WT_B19	NC_008533.2	857329	A	G	+	CAT>CGT	H>R	ID=gene-SPD_RS04530;Name=SPD_RS04530;gbkey=Gene;gene_biotype=protein_coding;locus_tag=SPD_RS04530;old_locus_tag=SPD_0842	nonsyn	-
Strep_WT_B19	NC_008533.2	954090	G	A	+	GAT>AAT	D>N	ID=gene-SPD_RS05080;Name=SPD_RS05080;gbkey=Gene;gene_biotype=protein_coding;locus_tag=SPD_RS05080;old_locus_tag=SPD_0944	nonsyn	-
Strep_WT_B19	NC_008533.2	991504	G	A	-	ATC>ATT	I>I	ID=gene-SPD_RS05260;Name=SPD_RS05260;gbkey=Gene;gene_biotype=protein_coding;locus_tag=SPD_RS05260;old_locus_tag=SPD_0978	syn	-
Strep_WT_B19	NC_008533.2	1025947	T	G	+	TTC>GTC	F>V	ID=gene-SPD_RS05425;Name=eno;gbkey=Gene;gene=eno;gene_biotype=protein_coding;locus_tag=SPD_RS05425;old_locus_tag=SPD_1012	nonsyn	3t
Strep_WT_B19	NC_008533.2	1044170	G	A	+	GCT>ACT	A>T	ID=gene-SPD_RS05485;Name=ylqF;gbkey=Gene;gene=ylqF;gene_biotype=protein_coding;locus_tag=SPD_RS05485;old_locus_tag=SPD_1019	nonsyn	-
Strep_WT_B19	NC_008533.2	1057544	G	A	-	GCA>GTA	A>V	ID=gene-SPD_RS05540;Name=SPD_RS05540;gbkey=Gene;gene_biotype=protein_coding;locus_tag=SPD_RS05540;old_locus_tag=SPD_1030	nonsyn	-
Strep_WT_B19	NC_008533.2	1070647	G	A	+	GTC>ATC	V>I	ID=gene-SPD_RS05595;Name=nrdE;gbkey=Gene;gene=nrdE;gene_biotype=protein_coding;locus_tag=SPD_RS05595;old_locus_tag=SPD_1042	nonsyn	-
Strep_WT_B19	NC_008533.2	1074643	C	T	-	GAA>AAA	E>K	ID=gene-SPD_RS05615;Name=lacG;gbkey=Gene;gene=lacG;gene_biotype=protein_coding;locus_tag=SPD_RS05615;old_locus_tag=SPD_1046	nonsyn	4a
Strep_WT_B19	NC_008533.2	1082730	C	T	-	GAG>GAA	E>E	ID=gene-SPD_RS05655;Name=SPD_RS05655;gbkey=Gene;gene_biotype=protein_coding;locus_tag=SPD_RS05655;old_locus_tag=SPD_1054	syn	-
Strep_WT_B19	NC_008533.2	1151952	A	G	-	GTT>GTC	V>V	ID=gene-SPD_RS05980;Name=SPD_RS05980;gbkey=Gene;gene_biotype=protein_coding;locus_tag=SPD_RS05980;old_locus_tag=SPD_1121	syn	-
Strep_WT_B19	NC_008533.2	1161848	A	G	+	AAA>GAA	K>E	ID=gene-SPD_RS06030;Name=SPD_RS06030;gbkey=Gene;gene_biotype=protein_coding;locus_tag=SPD_RS06030;old_locus_tag=SPD_1130	nonsyn	3a
Strep_WT_B19	NC_008533.2	1187538	T	C	+	TAC>CAC	Y>H	ID=gene-SPD_RS06175;Name=gdhA;gbkey=Gene;gene=gdhA;gene_biotype=protein_coding;locus_tag=SPD_RS06175;old_locus_tag=SPD_1158	nonsyn	-
Strep_WT_B19	NC_008533.2	1208415	G	A	-	CCC>CCT	P>P	ID=gene-SPD_RS06300;Name=SPD_RS06300;gbkey=Gene;gene_biotype=protein_coding;locus_tag=SPD_RS06300;old_locus_tag=SPD_1178	syn	3g
Strep_WT_B19	NC_008533.2	1218234	C	T	-	GGT>AGT	G>S	ID=gene-SPD_RS06365;Name=SPD_RS06365;gbkey=Gene;gene_biotype=protein_coding;locus_tag=SPD_RS06365;old_locus_tag=SPD_1191	nonsyn	-
Strep_WT_B19	NC_008533.2	1246382	C	T						5a
Strep_WT_B19	NC_008533.2	1338195	G	A	-	CGT>TGT	R>C	ID=gene-SPD_RS07030;Name=SPD_RS07030;gbkey=Gene;gene_biotype=protein_coding;locus_tag=SPD_RS07030;old_locus_tag=SPD_1321	nonsyn	-
Strep_WT_B19	NC_008533.2	1366030	G	A	-	CAC>CAT	H>H	ID=gene-SPD_RS07190;Name=SPD_RS07190;gbkey=Gene;gene_biotype=protein_coding;locus_tag=SPD_RS07190;old_locus_tag=SPD_1351	syn	-
Strep_WT_B19	NC_008533.2	1379250	C	T	-	GAT>AAT	D>N	ID=gene-SPD_RS07255;Name=SPD_RS07255;gbkey=Gene;gene_biotype=protein_coding;locus_tag=SPD_RS07255;old_locus_tag=SPD_1364	nonsyn	-
Strep_WT_B19	NC_008533.2	1505695	T	C	-	CAA>CGA	Q>R	ID=gene-SPD_RS07905;Name=SPD_RS07905;gbkey=Gene;gene_biotype=protein_coding;locus_tag=SPD_RS07905;old_locus_tag=SPD_1488	nonsyn	-
Strep_WT_B19	NC_008533.2	1512040	C	T	-	GGT>GAT	G>D	ID=gene-SPD_RS07945;Name=SPD_RS07945;gbkey=Gene;gene_biotype=protein_coding;locus_tag=SPD_RS07945;old_locus_tag=SPD_1495	nonsyn	-
Strep_WT_B19	NC_008533.2	1518960	G	T	-	GTC>GTA	V>V	ID=gene-SPD_RS07975;Name=SPD_RS07975;gbkey=Gene;gene_biotype=protein_coding;locus_tag=SPD_RS07975;old_locus_tag=SPD_1501	syn	-
Strep_WT_B19	NC_008533.2	1557216	G	C	+	TTG>TTC	L>F	ID=gene-SPD_RS08165;Name=SPD_RS08165;gbkey=Gene;gene_biotype=protein_coding;locus_tag=SPD_RS08165;old_locus_tag=SPD_1534	nonsyn	-
Strep_WT_B19	NC_008533.2	1578490	G	A	-	ACC>ACT	T>T	ID=gene-SPD_RS08280;Name=SPD_RS08280;gbkey=Gene;gene_biotype=protein_coding;locus_tag=SPD_RS08280;old_locus_tag=SPD_1557	syn	-
Strep_WT_B19	NC_008533.2	1634603	C	T	-	AGT>AAT	S>N	ID=gene-SPD_RS08630;Name=SPD_RS08630;gbkey=Gene;gene_biotype=protein_coding;locus_tag=SPD_RS08630;old_locus_tag=SPD_1619	nonsyn	-
Strep_WT_B19	NC_008533.2	1652585	A	G	-	GTT>GTC	V>V	ID=gene-SPD_RS08735;Name=SPD_RS08735;gbkey=Gene;gene_biotype=protein_coding;locus_tag=SPD_RS08735;old_locus_tag=SPD_1638	syn	-
Strep_WT_B19	NC_008533.2	1729837	C	T	-	TGG>TAG	W>*	ID=gene-SPD_RS09250;Name=SPD_RS09250;gbkey=Gene;gene_biotype=protein_coding;locus_tag=SPD_RS09250;old_locus_tag=SPD_1737	nonsyn	-
Strep_WT_B19	NC_008533.2	1770240	C	T	-	GGA>GAA	G>E	ID=gene-SPD_RS09445;Name=pflA;gbkey=Gene;gene=pflA;gene_biotype=protein_coding;locus_tag=SPD_RS09445;old_locus_tag=SPD_1774	nonsyn	-
Strep_WT_B19	NC_008533.2	1857093	G	A	-	ACA>ATA	T>I	ID=gene-SPD_RS09965;Name=SPD_RS09965;gbkey=Gene;gene_biotype=protein_coding;locus_tag=SPD_RS09965;old_locus_tag=SPD_1878	nonsyn	3t
Strep_WT_B19	NC_008533.2	1912854	C	T	+	CGC>CGT	R>R	ID=gene-SPD_RS10270;Name=SPD_RS10270;gbkey=Gene;gene_biotype=protein_coding;locus_tag=SPD_RS10270;old_locus_tag=SPD_1938	syn	-
Strep_WT_B19	NC_008533.2	1980838	G	A	-	CAG>TAG	Q>*	ID=gene-SPD_RS10600;Name=dltA;gbkey=Gene;gene=dltA;gene_biotype=protein_coding;locus_tag=SPD_RS10600;old_locus_tag=SPD_2005	nonsyn	-
Strep_WT_B19	NC_008533.2	2031808	C	T	-	GAG>GAA	E>E	ID=gene-SPD_RS10870;Name=guaB;gbkey=Gene;gene=guaB;gene_biotype=protein_coding;locus_tag=SPD_RS10870;old_locus_tag=SPD_2055	syn	-
Strep_WT_B19	NC_008533.2	2041005	G	A	-	ACA>ATA	T>I	ID=gene-SPD_RS10920;Name=SPD_RS10920;gbkey=Gene;gene_biotype=protein_coding;locus_tag=SPD_RS10920;old_locus_tag=SPD_2063	nonsyn	-
Strep_WT_B20	NC_008533.2	278348	C	T	+	TCA>TTA	S>L	ID=gene-SPD_RS01530;Name=SPD_RS01530;gbkey=Gene;gene_biotype=protein_coding;locus_tag=SPD_RS01530;old_locus_tag=SPD_0280	nonsyn	3a
Strep_WT_B20	NC_008533.2	324094	G	A	+	GAT>AAT	D>N	ID=gene-SPD_RS01760;Name=SPD_RS01760;gbkey=Gene;gene_biotype=protein_coding;locus_tag=SPD_RS01760;old_locus_tag=SPD_0324	nonsyn	-
Strep_WT_B20	NC_008533.2	399622	A	G	-	TCT>CCT	S>P	ID=gene-SPD_RS02155;Name=gatC;gbkey=Gene;gene=gatC;gene_biotype=protein_coding;locus_tag=SPD_RS02155;old_locus_tag=SPD_0398	nonsyn	-
Strep_WT_B20	NC_008533.2	617244	C	T						-
Strep_WT_B20	NC_008533.2	740463	G	C						-
Strep_WT_B20	NC_008533.2	785736	G	A	+	GCT>ACT	A>T	ID=gene-SPD_RS04145;Name=SPD_RS04145;gbkey=Gene;gene_biotype=protein_coding;locus_tag=SPD_RS04145;old_locus_tag=SPD_0774	nonsyn	-
Strep_WT_B20	NC_008533.2	822824	G	T	+	AGC>ATC	S>I	ID=gene-SPD_RS04320;Name=SPD_RS04320;gbkey=Gene;gene_biotype=protein_coding;locus_tag=SPD_RS04320;old_locus_tag=SPD_0805	nonsyn	-
Strep_WT_B20	NC_008533.2	1382503	C	A	-	GGT>GTT	G>V	ID=gene-SPD_RS07280;Name=SPD_RS07280;gbkey=Gene;gene_biotype=protein_coding;locus_tag=SPD_RS07280;old_locus_tag=SPD_1369	nonsyn	-
Strep_WT_B20	NC_008533.2	1635023	G	A	-	ACA>ATA	T>I	ID=gene-SPD_RS08630;Name=SPD_RS08630;gbkey=Gene;gene_biotype=protein_coding;locus_tag=SPD_RS08630;old_locus_tag=SPD_1619	nonsyn	-
Strep_WT_B20	NC_008533.2	1706503	A	G	+	AAA>AAG	K>K	ID=gene-SPD_RS09080;Name=recX;gbkey=Gene;gene=recX;gene_biotype=protein_coding;locus_tag=SPD_RS09080;old_locus_tag=SPD_1705	syn	-
Strep_WT_B21	NC_008533.2	65259	G	T	-	TCA>TAA	S>Q	ID=gene-SPD_RS00325;Name=SPD_RS00325;gbkey=Gene;gene_biotype=protein_coding;locus_tag=SPD_RS00325;old_locus_tag=SPD_0064	nonsyn	4a
Strep_WT_B21	NC_008533.2	106959	G	T	+	GGG>GTG	G>V	ID=gene-SPD_RS00570;Name=SPD_RS00570;gbkey=Gene;gene_biotype=protein_coding;locus_tag=SPD_RS00570;old_locus_tag=SPD_0107	nonsyn	4g
Strep_WT_B21	NC_008533.2	175174	G	C	+	GCC>CCC	A>P	ID=gene-SPD_RS00950;Name=SPD_RS00950;gbkey=Gene;gene_biotype=protein_coding;locus_tag=SPD_RS00950;old_locus_tag=SPD_0171	nonsyn	4c
Strep_WT_B21	NC_008533.2	215305	C	T	-	GAG>GAA	E>E	ID=gene-SPD_RS01235;Name=SPD_RS01235;gbkey=Gene;gene_biotype=protein_coding;locus_tag=SPD_RS01235;old_locus_tag=SPD_0225	syn	-
Strep_WT_B21	NC_008533.2	268757	C	T	+	CCA>CTA	P>L	ID=gene-SPD_RS01465;Name=folP;gbkey=Gene;gene=folP;gene_biotype=protein_coding;locus_tag=SPD_RS01465;old_locus_tag=SPD_0269	nonsyn	-
Strep_WT_B21	NC_008533.2	651047	T	C	+	GCT>GCC	A>A	ID=gene-SPD_RS03400;Name=SPD_RS03400;gbkey=Gene;gene_biotype=protein_coding;locus_tag=SPD_RS03400;old_locus_tag=SPD_0630	syn	-
Strep_WT_B21	NC_008533.2	785392	G	T	+	GCG>GCT	A>A	ID=gene-SPD_RS04140;Name=SPD_RS04140;gbkey=Gene;gene_biotype=protein_coding;locus_tag=SPD_RS04140;old_locus_tag=SPD_0773	syn	-
Strep_WT_B21	NC_008533.2	833609	G	T	+	GAG>GAT	E>D	ID=gene-SPD_RS04370;Name=aguB;gbkey=Gene;gene=aguB;gene_biotype=protein_coding;locus_tag=SPD_RS04370;old_locus_tag=SPD_0815	nonsyn	-
Strep_WT_B21	NC_008533.2	1131308	G	C	+	ATG>ATC	M>I	ID=gene-SPD_RS05885;Name=SPD_RS05885;gbkey=Gene;gene_biotype=protein_coding;locus_tag=SPD_RS05885;old_locus_tag=SPD_1100	nonsyn	-
Strep_WT_B21	NC_008533.2	1226627	C	A	-	TAG>TAT	*>Y	ID=gene-SPD_RS06405;Name=SPD_RS06405;gbkey=Gene;gene_biotype=protein_coding;locus_tag=SPD_RS06405;old_locus_tag=SPD_1198	nonsyn	-
Strep_WT_B21	NC_008533.2	1247244	G	T	-	CGC>CGA	R>R	ID=gene-SPD_RS06500;Name=alaS;gbkey=Gene;gene=alaS;gene_biotype=protein_coding;locus_tag=SPD_RS06500;old_locus_tag=SPD_1216	syn	-
Strep_WT_B21	NC_008533.2	1306096	C	T	-	GCA>ACA	A>T	ID=gene-SPD_RS06840;Name=SPD_RS06840;gbkey=Gene;gene_biotype=protein_coding;locus_tag=SPD_RS06840;old_locus_tag=SPD_1280	nonsyn	3t
Strep_WT_B21	NC_008533.2	1451692	C	A	-	GCA>TCA	A>S	ID=gene-SPD_RS07625;Name=SPD_RS07625;gbkey=Gene;gene_biotype=protein_coding;locus_tag=SPD_RS07625;old_locus_tag=SPD_1435	nonsyn	-
Strep_WT_B21	NC_008533.2	1464660	C	T	-	GTT>ATT	V>I	ID=gene-SPD_RS07700;Name=SPD_RS07700;gbkey=Gene;gene_biotype=protein_coding;locus_tag=SPD_RS07700	nonsyn	-
Strep_WT_B21	NC_008533.2	1539431	A	T						3a
Strep_WT_B21	NC_008533.2	1762614	G	T	-	CGT>AGT	R>S	ID=gene-SPD_RS09390;Name=murA;gbkey=Gene;gene=murA;gene_biotype=protein_coding;locus_tag=SPD_RS09390;old_locus_tag=SPD_1764	nonsyn	-
Strep_WT_B21	NC_008533.2	1805325	C	A	-	GGG>GTG	G>V	ID=gene-SPD_RS09695;Name=SPD_RS09695;gbkey=Gene;gene_biotype=protein_coding;locus_tag=SPD_RS09695;old_locus_tag=SPD_1821	nonsyn	5c
Strep_WT_B21	NC_008533.2	1894448	A	G	-	CGT>CGC	R>R	ID=gene-SPD_RS10195;Name=SPD_RS10195;gbkey=Gene;gene_biotype=protein_coding;locus_tag=SPD_RS10195;old_locus_tag=SPD_1925	syn	-
Strep_WT_B21	NC_008533.2	2041452	C	T	-	AGA>AAA	R>K	ID=gene-SPD_RS10920;Name=SPD_RS10920;gbkey=Gene;gene_biotype=protein_coding;locus_tag=SPD_RS10920;old_locus_tag=SPD_2063	nonsyn	-
Strep_WT_B22	NC_008533.2	21403	T	G						-
Strep_WT_B22	NC_008533.2	30248	C	A	-	AGG>AGT	R>S	ID=gene-SPD_RS00165;Name=SPD_RS00165;gbkey=Gene;gene_biotype=protein_coding;locus_tag=SPD_RS00165;old_locus_tag=SPD_0035	nonsyn	-
Strep_WT_B22	NC_008533.2	40792	A	C						-
Strep_WT_B22	NC_008533.2	55585	G	A						-
Strep_WT_B22	NC_008533.2	403353	T	G	+	TTC>TGC	F>C	ID=gene-SPD_RS02180;Name=SPD_RS02180;gbkey=Gene;gene_biotype=protein_coding;locus_tag=SPD_RS02180;old_locus_tag=SPD_0403	nonsyn	-
Strep_WT_B22	NC_008533.2	510809	C	A	+	ACT>AAT	T>N	ID=gene-SPD_RS02700;Name=SPD_RS02700;gbkey=Gene;gene_biotype=protein_coding;locus_tag=SPD_RS02700;old_locus_tag=SPD_0502	nonsyn	-
Strep_WT_B22	NC_008533.2	759402	C	T						-
Strep_WT_B22	NC_008533.2	1154224	G	C	-	ACC>ACG	T>T	ID=gene-SPD_RS05990;Name=dprA;gbkey=Gene;gene=dprA;gene_biotype=protein_coding;locus_tag=SPD_RS05990;old_locus_tag=SPD_1122	syn	-
Strep_WT_B22	NC_008533.2	1428315	G	A	-	CCA>CTA	P>L	ID=gene-SPD_RS07490;Name=ugpC;gbkey=Gene;gene=ugpC;gene_biotype=protein_coding;locus_tag=SPD_RS07490;old_locus_tag=SPD_1409	nonsyn	3g
Strep_WT_B22	NC_008533.2	1429430	T	C						4t
Strep_WT_B22	NC_008533.2	1443070	C	T						3a
Strep_WT_B22	NC_008533.2	1516537	G	A	-	CAT>TAT	H>Y	ID=gene-SPD_RS07965;Name=nanB;gbkey=Gene;gene=nanB;gene_biotype=protein_coding;locus_tag=SPD_RS07965;old_locus_tag=SPD_1499	nonsyn	-
Strep_WT_B22	NC_008533.2	1749794	C	T	+	TCG>TTG	S>L	ID=gene-SPD_RS09350;Name=SPD_RS09350;gbkey=Gene;gene_biotype=protein_coding;locus_tag=SPD_RS09350;old_locus_tag=SPD_1755	nonsyn	-
Strep_WT_B22	NC_008533.2	1793929	G	A	-	CCC>CTC	P>L	ID=gene-SPD_RS09580;Name=SPD_RS09580;gbkey=Gene;gene_biotype=protein_coding;locus_tag=SPD_RS09580;old_locus_tag=SPD_1799	nonsyn	4g
Strep_WT_B22	NC_008533.2	1906042	G	A	-	GAC>GAT	D>D	ID=gene-SPD_RS10240;Name=malQ;gbkey=Gene;gene=malQ;gene_biotype=protein_coding;locus_tag=SPD_RS10240;old_locus_tag=SPD_1933	syn	-
Strep_WT_B22	NC_008533.2	1907464	G	A						-
Strep_WT_B22	NC_008533.2	1959404	G	A	-	ACT>ATT	T>I	ID=gene-SPD_RS10510;Name=SPD_RS10510;gbkey=Gene;gene_biotype=protein_coding;locus_tag=SPD_RS10510;old_locus_tag=SPD_1986	nonsyn	-
Strep_WT_B22	NC_008533.2	1974366	G	A	-	ATC>ATT	I>I	ID=gene-SPD_RS10565;Name=adcA;gbkey=Gene;gene=adcA;gene_biotype=protein_coding;locus_tag=SPD_RS10565;old_locus_tag=SPD_1997	syn	-
Strep_WT_B22	NC_008533.2	2008581	C	T	-	GGT>AGT	G>S	ID=gene-SPD_RS10740;Name=dnaB;gbkey=Gene;gene=dnaB;gene_biotype=protein_coding;locus_tag=SPD_RS10740;old_locus_tag=SPD_2030	nonsyn	-
Strep_WT_B23	NC_008533.2	36723	G	T	+	GAA>TAA	E>Q	ID=gene-SPD_RS00195;Name=SPD_RS00195;gbkey=Gene;gene_biotype=protein_coding;locus_tag=SPD_RS00195;old_locus_tag=SPD_0041	nonsyn	6a
Strep_WT_B23	NC_008533.2	127568	A	G	+	AAA>AAG	K>K	ID=gene-SPD_RS00685;Name=SPD_RS00685;gbkey=Gene;gene_biotype=protein_coding;locus_tag=SPD_RS00685;old_locus_tag=SPD_0125	syn	-
Strep_WT_B23	NC_008533.2	285938	T	C	+	GCT>GCC	A>A	ID=gene-SPD_RS01570;Name=SPD_RS01570;gbkey=Gene;gene_biotype=protein_coding;locus_tag=SPD_RS01570;old_locus_tag=SPD_0287	syn	-
Strep_WT_B23	NC_008533.2	289133	C	T						-
Strep_WT_B23	NC_008533.2	660746	C	T	+	GAC>GAT	D>D	ID=gene-SPD_RS03445;Name=SPD_RS03445;gbkey=Gene;gene_biotype=protein_coding;locus_tag=SPD_RS03445;old_locus_tag=SPD_0640	syn	4g
Strep_WT_B23	NC_008533.2	739035	C	T	+	ACT>ATT	T>I	ID=gene-SPD_RS03895;Name=SPD_RS03895;gbkey=Gene;gene_biotype=protein_coding;locus_tag=SPD_RS03895;old_locus_tag=SPD_0724	nonsyn	-
Strep_WT_B23	NC_008533.2	771560	G	T	+	GCA>TCA	A>S	ID=gene-SPD_RS04075;Name=dnaX;gbkey=Gene;gene=dnaX;gene_biotype=protein_coding;locus_tag=SPD_RS04075;old_locus_tag=SPD_0760	nonsyn	-
Strep_WT_B23	NC_008533.2	875599	G	A	+	AAG>AAA	K>K	ID=gene-SPD_RS04640;Name=rnr;gbkey=Gene;gene=rnr;gene_biotype=protein_coding;locus_tag=SPD_RS04640;old_locus_tag=SPD_0862	syn	-
Strep_WT_B23	NC_008533.2	888363	A	G	+	AAG>GAG	K>E	ID=gene-SPD_RS04710;Name=glmU;gbkey=Gene;gene=glmU;gene_biotype=protein_coding;locus_tag=SPD_RS04710;old_locus_tag=SPD_0874	nonsyn	-
Strep_WT_B23	NC_008533.2	995508	A	C	+	AAG>ACG	K>T	ID=gene-SPD_RS05285;Name=SPD_RS05285;gbkey=Gene;gene_biotype=protein_coding;locus_tag=SPD_RS05285;old_locus_tag=SPD_0983	nonsyn	-
Strep_WT_B23	NC_008533.2	1216091	C	T	-	GAA>AAA	E>K	ID=gene-SPD_RS06360;Name=SPD_RS06360;gbkey=Gene;gene_biotype=protein_coding;locus_tag=SPD_RS06360;old_locus_tag=SPD_1190	nonsyn	-
Strep_WT_B23	NC_008533.2	1433111	A	C	-	AGT>AGG	S>R	ID=gene-SPD_RS07520;Name=SPD_RS07520;gbkey=Gene;gene_biotype=protein_coding;locus_tag=SPD_RS07520;old_locus_tag=SPD_1414	nonsyn	-
Strep_WT_B23	NC_008533.2	1435261	C	T	+	CGC>CGT	R>R	ID=gene-SPD_RS07525;Name=SPD_RS07525;gbkey=Gene;gene_biotype=protein_coding;locus_tag=SPD_RS07525;old_locus_tag=SPD_1415	syn	3a
Strep_WT_B23	NC_008533.2	1495248	T	C	-	GCA>GCG	A>A	ID=gene-SPD_RS07860;Name=ftsZ;gbkey=Gene;gene=ftsZ;gene_biotype=protein_coding;locus_tag=SPD_RS07860;old_locus_tag=SPD_1479	syn	-
Strep_WT_B23	NC_008533.2	1500231	C	T	-	AAG>AAA	K>K	ID=gene-SPD_RS07885;Name=SPD_RS07885;gbkey=Gene;gene_biotype=protein_coding;locus_tag=SPD_RS07885;old_locus_tag=SPD_1484	syn	-
Strep_WT_B23	NC_008533.2	1511412	G	A	-	AGC>AGT	S>S	ID=gene-SPD_RS07945;Name=SPD_RS07945;gbkey=Gene;gene_biotype=protein_coding;locus_tag=SPD_RS07945;old_locus_tag=SPD_1495	syn	-
Strep_WT_B23	NC_008533.2	1585904	C	T	+	ATC>ATT	I>I	ID=gene-SPD_RS08335;Name=trxA;gbkey=Gene;gene=trxA;gene_biotype=protein_coding;locus_tag=SPD_RS08335;old_locus_tag=SPD_1567	syn	-
Strep_WT_B23	NC_008533.2	1634625	G	A	-	CGT>TGT	R>C	ID=gene-SPD_RS08630;Name=SPD_RS08630;gbkey=Gene;gene_biotype=protein_coding;locus_tag=SPD_RS08630;old_locus_tag=SPD_1619	nonsyn	-
Strep_WT_B23	NC_008533.2	1760709	G	A	-	CTT>TTT	L>F	ID=gene-SPD_RS09375;Name=SPD_RS09375;gbkey=Gene;gene_biotype=protein_coding;locus_tag=SPD_RS09375;old_locus_tag=SPD_1761	nonsyn	-
Strep_WT_B23	NC_008533.2	1770566	A	C	-	CTT>CTG	L>L	ID=gene-SPD_RS09445;Name=pflA;gbkey=Gene;gene=pflA;gene_biotype=protein_coding;locus_tag=SPD_RS09445;old_locus_tag=SPD_1774	syn	-
Strep_WT_B23	NC_008533.2	1829874	G	T	-	CGT>AGT	R>S	ID=gene-SPD_RS09805;Name=SPD_RS09805;gbkey=Gene;gene_biotype=protein_coding;locus_tag=SPD_RS09805;old_locus_tag=SPD_1843	nonsyn	-
Strep_WT_B23	NC_008533.2	1872147	G	A	-	GCT>GTT	A>V	ID=gene-SPD_RS10085;Name=patA;gbkey=Gene;gene=patA;gene_biotype=protein_coding;locus_tag=SPD_RS10085;old_locus_tag=SPD_1902	nonsyn	-
Strep_WT_B23	NC_008533.2	1948469	A	C						-
Strep_WT_B23	NC_008533.2	1951163	G	A	+	GAA>AAA	E>K	ID=gene-SPD_RS10460;Name=argF;gbkey=Gene;gene=argF;gene_biotype=protein_coding;locus_tag=SPD_RS10460;old_locus_tag=SPD_1976	nonsyn	-
Strep_WT_B23	NC_008533.2	2021369	G	C	-	CAA>GAA	Q>E	ID=gene-SPD_RS10810;Name=SPD_RS10810;gbkey=Gene;gene_biotype=protein_coding;locus_tag=SPD_RS10810;old_locus_tag=SPD_2043	nonsyn	3g
Strep_WT_B23	NC_008533.2	2038620	G	A						-
Strep_WT_B24	NC_008533.2	140665	C	T						-
Strep_WT_B24	NC_008533.2	323033	C	T	+	GCA>GTA	A>V	ID=gene-SPD_RS01755;Name=SPD_RS01755;gbkey=Gene;gene_biotype=protein_coding;locus_tag=SPD_RS01755;old_locus_tag=SPD_0323	nonsyn	3a
Strep_WT_B24	NC_008533.2	541569	T	C	-	GAA>GGA	E>G	ID=gene-SPD_RS02845;Name=SPD_RS02845;gbkey=Gene;gene_biotype=protein_coding;locus_tag=SPD_RS02845;old_locus_tag=SPD_0530	nonsyn	-
Strep_WT_B24	NC_008533.2	597208	G	A	+	GAA>AAA	E>K	ID=gene-SPD_RS03110;Name=SPD_RS03110;gbkey=Gene;gene_biotype=protein_coding;locus_tag=SPD_RS03110;old_locus_tag=SPD_0575	nonsyn	4a
Strep_WT_B24	NC_008533.2	773634	T	G	+	GTT>GTG	V>V	ID=gene-SPD_RS04090;Name=sufD;gbkey=Gene;gene=sufD;gene_biotype=protein_coding;locus_tag=SPD_RS04090;old_locus_tag=SPD_0763	syn	-
Strep_WT_B24	NC_008533.2	780785	T	C						-
Strep_WT_B24	NC_008533.2	981231	C	A						-
Strep_WT_B24	NC_008533.2	988111	G	A	+	GAG>AAG	E>K	ID=gene-SPD_RS05235;Name=pcrA;gbkey=Gene;gene=pcrA;gene_biotype=protein_coding;locus_tag=SPD_RS05235;old_locus_tag=SPD_0973	nonsyn	-
Strep_WT_B24	NC_008533.2	1104118	G	A	-	GCG>GTG	A>V	ID=gene-SPD_RS05765;Name=gyrA;gbkey=Gene;gene=gyrA;gene_biotype=protein_coding;locus_tag=SPD_RS05765;old_locus_tag=SPD_1077	nonsyn	-
Strep_WT_B24	NC_008533.2	1336657	G	A	-	GCA>GTA	A>V	ID=gene-SPD_RS07025;Name=SPD_RS07025;gbkey=Gene;gene_biotype=protein_coding;locus_tag=SPD_RS07025;old_locus_tag=SPD_1320	nonsyn	3tgc
Strep_WT_B24	NC_008533.2	1533672	G	A	-	GAC>GAT	D>D	ID=gene-SPD_RS08030;Name=SPD_RS08030;gbkey=Gene;gene_biotype=protein_coding;locus_tag=SPD_RS08030;old_locus_tag=SPD_1511	syn	-
Strep_WT_B24	NC_008533.2	1614368	A	G	-	AAT>AAC	N>N	ID=gene-SPD_RS08530;Name=SPD_RS08530;gbkey=Gene;gene_biotype=protein_coding;locus_tag=SPD_RS08530;old_locus_tag=SPD_1598	syn	-
Strep_WT_B24	NC_008533.2	1670594	C	T	-	GGG>AGG	G>R	ID=gene-SPD_RS08840;Name=SPD_RS08840;gbkey=Gene;gene_biotype=protein_coding;locus_tag=SPD_RS08840;old_locus_tag=SPD_1658	nonsyn	-
Strep_WT_B24	NC_008533.2	1682609	C	T	-	GTG>ATG	V>M	ID=gene-SPD_RS08900;Name=SPD_RS08900;gbkey=Gene;gene_biotype=protein_coding;locus_tag=SPD_RS08900;old_locus_tag=SPD_1669	nonsyn	-
Strep_WT_B24	NC_008533.2	1697259	C	T	+	TTC>TTT	F>F	ID=gene-SPD_RS08955;Name=SPD_RS08955;gbkey=Gene;gene_biotype=protein_coding;locus_tag=SPD_RS08955;old_locus_tag=SPD_1680	syn	-
Strep_WT_B24	NC_008533.2	1959642	C	T	-	GAA>AAA	E>K	ID=gene-SPD_RS10510;Name=SPD_RS10510;gbkey=Gene;gene_biotype=protein_coding;locus_tag=SPD_RS10510;old_locus_tag=SPD_1986	nonsyn	-
Strep_WT_B24	NC_008533.2	1971802	C	T	+	ACC>ATC	T>I	ID=gene-SPD_RS10560;Name=SPD_RS10560;gbkey=Gene;gene_biotype=protein_coding;locus_tag=SPD_RS10560;old_locus_tag=SPD_1996	nonsyn	-
Strep_WT_C2	NC_008533.2	56946	A	G						-
Strep_WT_C2	NC_008533.2	165839	C	G	-	GTC>CTC	V>L	ID=gene-SPD_RS00900;Name=SPD_RS00900;gbkey=Gene;gene_biotype=protein_coding;locus_tag=SPD_RS00900;old_locus_tag=SPD_0161	nonsyn	-
Strep_WT_C2	NC_008533.2	188748	C	A	+	CCA>CAA	P>Q	ID=gene-SPD_RS01025;Name=cls;gbkey=Gene;gene=cls;gene_biotype=protein_coding;locus_tag=SPD_RS01025;old_locus_tag=SPD_0185	nonsyn	-
Strep_WT_C2	NC_008533.2	533482	G	A	+	GAC>AAC	D>N	ID=gene-SPD_RS02805;Name=SPD_RS02805;gbkey=Gene;gene_biotype=protein_coding;locus_tag=SPD_RS02805;old_locus_tag=SPD_0523	nonsyn	-
Strep_WT_C2	NC_008533.2	539384	C	T						-
Strep_WT_C2	NC_008533.2	590667	T	A	+	GTG>GAG	V>E	ID=gene-SPD_RS03075;Name=SPD_RS03075;gbkey=Gene;gene_biotype=protein_coding;locus_tag=SPD_RS03075;old_locus_tag=SPD_0569	nonsyn	-
Strep_WT_C2	NC_008533.2	718536	C	T	+	ACG>ATG	T>M	ID=gene-SPD_RS03795;Name=SPD_RS03795;gbkey=Gene;gene_biotype=protein_coding;locus_tag=SPD_RS03795;old_locus_tag=SPD_0705	nonsyn	-
Strep_WT_C2	NC_008533.2	745054	C	A	-	GAC>TAC	D>Y	ID=gene-SPD_RS03940;Name=SPD_RS03940;gbkey=Gene;gene_biotype=protein_coding;locus_tag=SPD_RS03940;old_locus_tag=SPD_0731	nonsyn	-
Strep_WT_C2	NC_008533.2	758094	A	G	+	AAT>GAT	N>D	ID=gene-SPD_RS04010;Name=parE;gbkey=Gene;gene=parE;gene_biotype=protein_coding;locus_tag=SPD_RS04010;old_locus_tag=SPD_0746	nonsyn	-
Strep_WT_C2	NC_008533.2	883481	C	T	+	ACA>ATA	T>I	ID=gene-SPD_RS04670;Name=prsA;gbkey=Gene;gene=prsA;gene_biotype=protein_coding;locus_tag=SPD_RS04670;old_locus_tag=SPD_0868	nonsyn	-
Strep_WT_C2	NC_008533.2	950845	G	A	+	GAT>AAT	D>N	ID=gene-SPD_RS05065;Name=SPD_RS05065;gbkey=Gene;gene_biotype=protein_coding;locus_tag=SPD_RS05065;old_locus_tag=SPD_0941	nonsyn	-
Strep_WT_C2	NC_008533.2	1080137	G	A	-	CAA>TAA	Q>Q	ID=gene-SPD_RS05635;Name=lacD;gbkey=Gene;gene=lacD;gene_biotype=protein_coding;locus_tag=SPD_RS05635;old_locus_tag=SPD_1050	syn	3g
Strep_WT_C2	NC_008533.2	1099104	A	G	-	TTT>TCT	F>S	ID=gene-SPD_RS05745;Name=SPD_RS05745;gbkey=Gene;gene_biotype=protein_coding;locus_tag=SPD_RS05745;old_locus_tag=SPD_1072	nonsyn	3a
Strep_WT_C2	NC_008533.2	1170514	C	T	+	ATC>ATT	I>I	ID=gene-SPD_RS06070;Name=SPD_RS06070;gbkey=Gene;gene_biotype=protein_coding;locus_tag=SPD_RS06070;old_locus_tag=SPD_1137	syn	-
Strep_WT_C2	NC_008533.2	1199873	G	A	-	TTC>TTT	F>F	ID=gene-SPD_RS06245;Name=SPD_RS06245;gbkey=Gene;gene_biotype=protein_coding;locus_tag=SPD_RS06245;old_locus_tag=SPD_1170	syn	-
Strep_WT_C2	NC_008533.2	1411887	C	A	-	AAG>AAT	K>N	ID=gene-SPD_RS07390;Name=SPD_RS07390;gbkey=Gene;gene_biotype=protein_coding;locus_tag=SPD_RS07390;old_locus_tag=SPD_1390	nonsyn	-
Strep_WT_C2	NC_008533.2	1460103	C	T	+	TAC>TAT	Y>Y	ID=gene-SPD_RS07680;Name=thrS;gbkey=Gene;gene=thrS;gene_biotype=protein_coding;locus_tag=SPD_RS07680;old_locus_tag=SPD_1444	syn	-
Strep_WT_C2	NC_008533.2	1634838	G	A	-	CAC>TAC	H>Y	ID=gene-SPD_RS08630;Name=SPD_RS08630;gbkey=Gene;gene_biotype=protein_coding;locus_tag=SPD_RS08630;old_locus_tag=SPD_1619	nonsyn	-
Strep_WT_C2	NC_008533.2	1671418	C	T	-	GAT>AAT	D>N	ID=gene-SPD_RS08845;Name=SPD_RS08845;gbkey=Gene;gene_biotype=protein_coding;locus_tag=SPD_RS08845;old_locus_tag=SPD_1659	nonsyn	-
Strep_WT_C2	NC_008533.2	2036703	G	T	+	AAG>AAT	K>N	ID=gene-SPD_RS10885;Name=SPD_RS10885;gbkey=Gene;gene_biotype=protein_coding;locus_tag=SPD_RS10885;old_locus_tag=SPD_2058	nonsyn	-
Strep_WT_C3	NC_008533.2	224950	C	T	+	TAC>TAT	Y>Y	ID=gene-SPD_RS01280;Name=SPD_RS01280;gbkey=Gene;gene_biotype=protein_coding;locus_tag=SPD_RS01280;old_locus_tag=SPD_0235	syn	-
Strep_WT_C3	NC_008533.2	683660	C	T	+	CGT>TGT	R>C	ID=gene-SPD_RS03570;Name=SPD_RS03570;gbkey=Gene;gene_biotype=protein_coding;locus_tag=SPD_RS03570;old_locus_tag=SPD_0664	nonsyn	-
Strep_WT_C3	NC_008533.2	724845	A	G	+	CAA>CGA	Q>R	ID=gene-SPD_RS03815;Name=gyrB;gbkey=Gene;gene=gyrB;gene_biotype=protein_coding;locus_tag=SPD_RS03815;old_locus_tag=SPD_0709	nonsyn	5a
Strep_WT_C3	NC_008533.2	738425	T	G	+	GTG>GGG	V>G	ID=gene-SPD_RS03890;Name=rpiA;gbkey=Gene;gene=rpiA;gene_biotype=protein_coding;locus_tag=SPD_RS03890;old_locus_tag=SPD_0723	nonsyn	-
Strep_WT_C3	NC_008533.2	742779	C	T	+	GCC>GCT	A>A	ID=gene-SPD_RS03920;Name=SPD_RS03920;gbkey=Gene;gene_biotype=protein_coding;locus_tag=SPD_RS03920;old_locus_tag=SPD_0728	syn	3c
Strep_WT_C3	NC_008533.2	907516	C	A	-	GAG>GAT	E>D	ID=gene-SPD_RS04800;Name=SPD_RS04800;gbkey=Gene;gene_biotype=protein_coding;locus_tag=SPD_RS04800	nonsyn	-
Strep_WT_C3	NC_008533.2	1592181	G	C	-	GTC>GTG	V>V	ID=gene-SPD_RS08375;Name=SPD_RS08375;gbkey=Gene;gene_biotype=protein_coding;locus_tag=SPD_RS08375;old_locus_tag=SPD_1573	syn	-
Strep_WT_C3	NC_008533.2	1609070	C	T	-	GTG>ATG	V>M	ID=gene-SPD_RS08495;Name=SPD_RS08495;gbkey=Gene;gene_biotype=protein_coding;locus_tag=SPD_RS08495;old_locus_tag=SPD_1592	nonsyn	-
Strep_WT_C3	NC_008533.2	1819206	T	C						-
Strep_WT_C4	NC_008533.2	166998	C	T	-	ATG>ATA	M>I	ID=gene-SPD_RS00905;Name=SPD_RS00905;gbkey=Gene;gene_biotype=protein_coding;locus_tag=SPD_RS00905;old_locus_tag=SPD_0162	nonsyn	-
Strep_WT_C4	NC_008533.2	343173	A	G						-
Strep_WT_C4	NC_008533.2	511090	A	C	+	ATA>CTA	I>L	ID=gene-SPD_RS02700;Name=SPD_RS02700;gbkey=Gene;gene_biotype=protein_coding;locus_tag=SPD_RS02700;old_locus_tag=SPD_0502	nonsyn	-
Strep_WT_C4	NC_008533.2	678867	C	T						-
Strep_WT_C4	NC_008533.2	1105504	A	G						-
Strep_WT_C4	NC_008533.2	1262108	G	T	-	TCT>TAT	S>Y	ID=gene-SPD_RS06575;Name=pstA;gbkey=Gene;gene=pstA;gene_biotype=protein_coding;locus_tag=SPD_RS06575;old_locus_tag=SPD_1230	nonsyn	-
Strep_WT_C4	NC_008533.2	1265555	G	A	-	TCC>TTC	S>F	ID=gene-SPD_RS06590;Name=SPD_RS06590;gbkey=Gene;gene_biotype=protein_coding;locus_tag=SPD_RS06590;old_locus_tag=SPD_1233	nonsyn	3a
Strep_WT_C4	NC_008533.2	1308023	G	C						-
Strep_WT_C4	NC_008533.2	1350499	C	A	-	GCT>TCT	A>S	ID=gene-SPD_RS07110;Name=atpD;gbkey=Gene;gene=atpD;gene_biotype=protein_coding;locus_tag=SPD_RS07110;old_locus_tag=SPD_1335	nonsyn	-
Strep_WT_C4	NC_008533.2	1593403	G	A	-	TCC>TTC	S>F	ID=gene-SPD_RS08385;Name=SPD_RS08385;gbkey=Gene;gene_biotype=protein_coding;locus_tag=SPD_RS08385;old_locus_tag=SPD_1575	nonsyn	3a
Strep_WT_C6	NC_008533.2	136931	A	G						-
Strep_WT_C6	NC_008533.2	192996	T	G	+	TTT>GTT	F>V	ID=gene-SPD_RS01040;Name=nrdD;gbkey=Gene;gene=nrdD;gene_biotype=protein_coding;locus_tag=SPD_RS01040;old_locus_tag=SPD_0187	nonsyn	3t
Strep_WT_C6	NC_008533.2	323321	T	G	+	GTT>GGT	V>G	ID=gene-SPD_RS01760;Name=SPD_RS01760;gbkey=Gene;gene_biotype=protein_coding;locus_tag=SPD_RS01760;old_locus_tag=SPD_0324	nonsyn	3t
Strep_WT_C6	NC_008533.2	743312	C	T	+	CCC>CTC	P>L	ID=gene-SPD_RS03925;Name=SPD_RS03925;gbkey=Gene;gene_biotype=protein_coding;locus_tag=SPD_RS03925;old_locus_tag=SPD_0729	nonsyn	4c
Strep_WT_C6	NC_008533.2	831926	G	A	+	CCG>CCA	P>P	ID=gene-SPD_RS04365;Name=aguA;gbkey=Gene;gene=aguA;gene_biotype=protein_coding;locus_tag=SPD_RS04365;old_locus_tag=SPD_0814	syn	-
Strep_WT_C6	NC_008533.2	915232	C	T	-	CGT>CAT	R>H	ID=gene-SPD_RS04850;Name=mnmE;gbkey=Gene;gene=mnmE;gene_biotype=protein_coding;locus_tag=SPD_RS04850;old_locus_tag=SPD_0902	nonsyn	-
Strep_WT_C6	NC_008533.2	943329	C	A	+	CCT>ACT	P>T	ID=gene-SPD_RS05015;Name=SPD_RS05015;gbkey=Gene;gene_biotype=protein_coding;locus_tag=SPD_RS05015;old_locus_tag=SPD_0931	nonsyn	-
Strep_WT_C6	NC_008533.2	1055170	A	T	-	TTG>ATG	L>M	ID=gene-SPD_RS05530;Name=pdrM;gbkey=Gene;gene=pdrM;gene_biotype=protein_coding;locus_tag=SPD_RS05530;old_locus_tag=SPD_1029	nonsyn	4a
Strep_WT_C6	NC_008533.2	1224633	G	A						-
Strep_WT_C6	NC_008533.2	1633164	T	C						3t
Strep_WT_C6	NC_008533.2	1713922	C	T	-	TAG>TAA	*>Q	ID=gene-SPD_RS09125;Name=SPD_RS09125;gbkey=Gene;gene_biotype=protein_coding;locus_tag=SPD_RS09125;old_locus_tag=SPD_1714	nonsyn	-
Strep_WT_C6	NC_008533.2	1924029	C	T	-	CGT>CAT	R>H	ID=gene-SPD_RS10355;Name=ilvD;gbkey=Gene;gene=ilvD;gene_biotype=protein_coding;locus_tag=SPD_RS10355;old_locus_tag=SPD_1956	nonsyn	-
Strep_WT_C7	NC_008533.2	95457	T	C	-	AGA>AGG	R>R	ID=gene-SPD_RS00505;Name=SPD_RS00505;gbkey=Gene;gene_biotype=protein_coding;locus_tag=SPD_RS00505;old_locus_tag=SPD_0094	syn	-
Strep_WT_C7	NC_008533.2	96057	G	A	-	CTG>TTG	L>L	ID=gene-SPD_RS00510;Name=SPD_RS00510;gbkey=Gene;gene_biotype=protein_coding;locus_tag=SPD_RS00510;old_locus_tag=SPD_0095	syn	-
Strep_WT_C7	NC_008533.2	161239	G	A	+	GTA>ATA	V>I	ID=gene-SPD_RS00875;Name=SPD_RS00875;gbkey=Gene;gene_biotype=protein_coding;locus_tag=SPD_RS00875;old_locus_tag=SPD_0157	nonsyn	-
Strep_WT_C7	NC_008533.2	177144	C	A	-	GGA>TGA	G>Sec/*	ID=gene-SPD_RS00960;Name=SPD_RS00960;gbkey=Gene;gene_biotype=protein_coding;locus_tag=SPD_RS00960;old_locus_tag=SPD_0173	nonsyn	-
Strep_WT_C7	NC_008533.2	199160	C	T	+	TTC>TTT	F>F	ID=gene-SPD_RS01095;Name=rplV;gbkey=Gene;gene=rplV;gene_biotype=protein_coding;locus_tag=SPD_RS01095;old_locus_tag=SPD_0198	syn	-
Strep_WT_C7	NC_008533.2	256932	C	A	+	GCC>GCA	A>A	ID=gene-SPD_RS01405;Name=SPD_RS01405;gbkey=Gene;gene_biotype=protein_coding;locus_tag=SPD_RS01405;old_locus_tag=SPD_0258	syn	3c
Strep_WT_C7	NC_008533.2	297281	C	T	+	CTG>TTG	L>L	ID=gene-SPD_RS01640;Name=SPD_RS01640;gbkey=Gene;gene_biotype=protein_coding;locus_tag=SPD_RS01640;old_locus_tag=SPD_0300	syn	-
Strep_WT_C7	NC_008533.2	767195	C	T						-
Strep_WT_C7	NC_008533.2	840030	G	T	+	GCA>TCA	A>S	ID=gene-SPD_RS04410;Name=SPD_RS04410;gbkey=Gene;gene_biotype=protein_coding;locus_tag=SPD_RS04410;old_locus_tag=SPD_0821	nonsyn	-
Strep_WT_C7	NC_008533.2	930270	G	A	+	GGT>AGT	G>S	ID=gene-SPD_RS04940;Name=SPD_RS04940;gbkey=Gene;gene_biotype=protein_coding;locus_tag=SPD_RS04940;old_locus_tag=SPD_0917	nonsyn	-
Strep_WT_C7	NC_008533.2	1016202	G	T	+	GGA>TGA	G>Sec/*	ID=gene-SPD_RS05380;Name=SPD_RS05380;gbkey=Gene;gene_biotype=protein_coding;locus_tag=SPD_RS05380;old_locus_tag=SPD_1004	nonsyn	-
Strep_WT_C7	NC_008533.2	1041774	C	A	+	CAA>AAA	Q>K	ID=gene-SPD_RS05470;Name=SPD_RS05470;gbkey=Gene;gene_biotype=protein_coding;locus_tag=SPD_RS05470;old_locus_tag=SPD_1018	nonsyn	-
Strep_WT_C7	NC_008533.2	1096302	T	C	-	AGA>AGG	R>R	ID=gene-SPD_RS05740;Name=SPD_RS05740;gbkey=Gene;gene_biotype=protein_coding;locus_tag=SPD_RS05740;old_locus_tag=SPD_1071	syn	-
Strep_WT_C7	NC_008533.2	1176677	G	A	-	CCA>TCA	P>S	ID=gene-SPD_RS06095;Name=ffh;gbkey=Gene;gene=ffh;gene_biotype=protein_coding;locus_tag=SPD_RS06095;old_locus_tag=SPD_1142	nonsyn	3g
Strep_WT_C7	NC_008533.2	1213990	T	G						-
Strep_WT_C7	NC_008533.2	1294530	G	A	+	GGT>AGT	G>S	ID=gene-SPD_RS06760;Name=SPD_RS06760;gbkey=Gene;gene_biotype=protein_coding;locus_tag=SPD_RS06760;old_locus_tag=SPD_1265	nonsyn	-
Strep_WT_C7	NC_008533.2	1469099	A	G	-	TAT>TAC	Y>Y	ID=gene-SPD_RS07740;Name=SPD_RS07740;gbkey=Gene;gene_biotype=protein_coding;locus_tag=SPD_RS07740	syn	-
Strep_WT_C7	NC_008533.2	1492053	C	A	-	GTT>TTT	V>F	ID=gene-SPD_RS07840;Name=SPD_RS07840;gbkey=Gene;gene_biotype=protein_coding;locus_tag=SPD_RS07840;old_locus_tag=SPD_1475	nonsyn	-
Strep_WT_C7	NC_008533.2	1530930	A	G	-	TTG>TCG	L>S	ID=gene-SPD_RS08015;Name=SPD_RS08015;gbkey=Gene;gene_biotype=protein_coding;locus_tag=SPD_RS08015;old_locus_tag=SPD_1508	nonsyn	3a
Strep_WT_C7	NC_008533.2	1605164	A	C	-	TTT>TTG	F>L	ID=gene-SPD_RS08460;Name=SPD_RS08460;gbkey=Gene;gene_biotype=protein_coding;locus_tag=SPD_RS08460;old_locus_tag=SPD_1587	nonsyn	3a
Strep_WT_C7	NC_008533.2	1634836	G	C	-	CAC>CAG	H>Q	ID=gene-SPD_RS08630;Name=SPD_RS08630;gbkey=Gene;gene_biotype=protein_coding;locus_tag=SPD_RS08630;old_locus_tag=SPD_1619	nonsyn	-
Strep_WT_C8	NC_008533.2	93695	G	T						-
Strep_WT_C8	NC_008533.2	103850	C	A						-
Strep_WT_C8	NC_008533.2	178304	G	C	-	ATC>ATG	I>M	ID=gene-SPD_RS00970;Name=SPD_RS00970;gbkey=Gene;gene_biotype=protein_coding;locus_tag=SPD_RS00970;old_locus_tag=SPD_0175	nonsyn	-
Strep_WT_C8	NC_008533.2	255757	G	T	+	GAT>TAT	D>Y	ID=gene-SPD_RS01390;Name=SPD_RS01390;gbkey=Gene;gene_biotype=protein_coding;locus_tag=SPD_RS01390;old_locus_tag=SPD_0255	nonsyn	-
Strep_WT_C8	NC_008533.2	280859	G	T	+	GCA>TCA	A>S	ID=gene-SPD_RS01545;Name=celB;gbkey=Gene;gene=celB;gene_biotype=protein_coding;locus_tag=SPD_RS01545;old_locus_tag=SPD_0283	nonsyn	-
Strep_WT_C8	NC_008533.2	641044	C	T	+	CAC>CAT	H>H	ID=gene-SPD_RS03335;Name=lysS;gbkey=Gene;gene=lysS;gene_biotype=protein_coding;locus_tag=SPD_RS03335;old_locus_tag=SPD_0620	syn	-
Strep_WT_C8	NC_008533.2	686052	G	A	+	GGA>GAA	G>E	ID=gene-SPD_RS03580;Name=SPD_RS03580;gbkey=Gene;gene_biotype=protein_coding;locus_tag=SPD_RS03580;old_locus_tag=SPD_0665	nonsyn	-
Strep_WT_C8	NC_008533.2	1221846	G	A	-	TCT>TTT	S>F	ID=gene-SPD_RS06375;Name=msrB;gbkey=Gene;gene=msrB;gene_biotype=protein_coding;locus_tag=SPD_RS06375;old_locus_tag=SPD_1193	nonsyn	-
Strep_WT_C8	NC_008533.2	1313047	T	C	-	GAA>GGA	E>G	ID=gene-SPD_RS06895;Name=SPD_RS06895;gbkey=Gene;gene_biotype=protein_coding;locus_tag=SPD_RS06895;old_locus_tag=SPD_1291	nonsyn	-
Strep_WT_C8	NC_008533.2	1357515	G	A	-	GCA>GTA	A>V	ID=gene-SPD_RS07150;Name=SPD_RS07150;gbkey=Gene;gene_biotype=protein_coding;locus_tag=SPD_RS07150;old_locus_tag=SPD_1343	nonsyn	-
Strep_WT_C8	NC_008533.2	1391073	A	G	-	AAT>AAC	N>N	ID=gene-SPD_RS07315;Name=SPD_RS07315;gbkey=Gene;gene_biotype=protein_coding;locus_tag=SPD_RS07315;old_locus_tag=SPD_1376	syn	-
Strep_WT_C8	NC_008533.2	1634625	G	C	-	CGT>GGT	R>G	ID=gene-SPD_RS08630;Name=SPD_RS08630;gbkey=Gene;gene_biotype=protein_coding;locus_tag=SPD_RS08630;old_locus_tag=SPD_1619	nonsyn	-
Strep_WT_C8	NC_008533.2	1661088	G	A	-	CAC>TAC	H>Y	ID=gene-SPD_RS08780;Name=pepA;gbkey=Gene;gene=pepA;gene_biotype=protein_coding;locus_tag=SPD_RS08780;old_locus_tag=SPD_1647	nonsyn	-
Strep_WT_C8	NC_008533.2	1809419	G	A	-	ACA>ATA	T>I	ID=gene-SPD_RS09710;Name=SPD_RS09710;gbkey=Gene;gene_biotype=protein_coding;locus_tag=SPD_RS09710;old_locus_tag=SPD_1824	nonsyn	-
Strep_WT_C8	NC_008533.2	1821258	G	A	-	GCC>GCT	A>A	ID=gene-SPD_RS09765;Name=adhE;gbkey=Gene;gene=adhE;gene_biotype=protein_coding;gene_synonym=adhC;locus_tag=SPD_RS09765;old_locus_tag=SPD_1834	syn	-
Strep_WT_C8	NC_008533.2	1922592	C	A	-	GCA>TCA	A>S	ID=gene-SPD_RS10340;Name=SPD_RS10340;gbkey=Gene;gene_biotype=protein_coding;locus_tag=SPD_RS10340;old_locus_tag=SPD_1952	nonsyn	-
Strep_WT_C9	NC_008533.2	65808	A	C						-
Strep_WT_C9	NC_008533.2	185578	G	A						-
Strep_WT_C9	NC_008533.2	396467	G	A						-
Strep_WT_C9	NC_008533.2	1246027	C	A	+	CTT>ATT	L>I	ID=gene-SPD_RS06495;Name=SPD_RS06495;gbkey=Gene;gene_biotype=protein_coding;locus_tag=SPD_RS06495;old_locus_tag=SPD_1215	nonsyn	-
Strep_WT_C9	NC_008533.2	1794247	A	C	-	TTG>GTG	L>V	ID=gene-SPD_RS09585;Name=SPD_RS09585;gbkey=Gene;gene_biotype=protein_coding;locus_tag=SPD_RS09585;old_locus_tag=SPD_1800	nonsyn	-
Strep_WT_C10	NC_008533.2	141669	G	T						-
Strep_WT_C10	NC_008533.2	391196	G	A	+	GTT>ATT	V>I	ID=gene-SPD_RS02095;Name=accC;gbkey=Gene;gene=accC;gene_biotype=protein_coding;locus_tag=SPD_RS02095;old_locus_tag=SPD_0388	nonsyn	-
Strep_WT_C10	NC_008533.2	886843	G	T	-	GCA>GAA	A>E	ID=gene-SPD_RS04700;Name=SPD_RS04700;gbkey=Gene;gene_biotype=protein_coding;locus_tag=SPD_RS04700;old_locus_tag=SPD_0872	nonsyn	-
Strep_WT_C10	NC_008533.2	1235684	C	T	-	GGA>GAA	G>E	ID=gene-SPD_RS06450;Name=SPD_RS06450;gbkey=Gene;gene_biotype=protein_coding;locus_tag=SPD_RS06450;old_locus_tag=SPD_1207	nonsyn	-
Strep_WT_C10	NC_008533.2	1283042	C	A	-	CCG>CCT	P>P	ID=gene-SPD_RS06700;Name=SPD_RS06700;gbkey=Gene;gene_biotype=protein_coding;locus_tag=SPD_RS06700;old_locus_tag=SPD_1254	syn	-
Strep_WT_C10	NC_008533.2	1321757	G	T	-	CCA>CAA	P>Q	ID=gene-SPD_RS06950;Name=SPD_RS06950;gbkey=Gene;gene_biotype=protein_coding;locus_tag=SPD_RS06950;old_locus_tag=SPD_1303	nonsyn	-
Strep_WT_C10	NC_008533.2	1608863	A	G	-	TTT>CTT	F>L	ID=gene-SPD_RS08495;Name=SPD_RS08495;gbkey=Gene;gene_biotype=protein_coding;locus_tag=SPD_RS08495;old_locus_tag=SPD_1592	nonsyn	6a
Strep_WT_C10	NC_008533.2	1634562	C	T	-	GGT>AGT	G>S	ID=gene-SPD_RS08630;Name=SPD_RS08630;gbkey=Gene;gene_biotype=protein_coding;locus_tag=SPD_RS08630;old_locus_tag=SPD_1619	nonsyn	-
Strep_WT_C10	NC_008533.2	2041662	G	A	-	CCT>TCT	P>S	ID=gene-SPD_RS10925;Name=SPD_RS10925;gbkey=Gene;gene_biotype=protein_coding;locus_tag=SPD_RS10925;old_locus_tag=SPD_2064	nonsyn	-
Strep_WT_C11	NC_008533.2	276746	T	C						3t
Strep_WT_C11	NC_008533.2	627198	C	T						-
Strep_WT_C11	NC_008533.2	875536	G	T	+	TTG>TTT	L>F	ID=gene-SPD_RS04640;Name=rnr;gbkey=Gene;gene=rnr;gene_biotype=protein_coding;locus_tag=SPD_RS04640;old_locus_tag=SPD_0862	nonsyn	3g
Strep_WT_C11	NC_008533.2	981085	C	T						-
Strep_WT_C11	NC_008533.2	1250342	G	A	-	CAG>TAG	Q>*	ID=gene-SPD_RS06515;Name=SPD_RS06515;gbkey=Gene;gene_biotype=protein_coding;locus_tag=SPD_RS06515;old_locus_tag=SPD_1218	nonsyn	-
Strep_WT_C11	NC_008533.2	1326894	A	G	-	ACT>ACC	T>T	ID=gene-SPD_RS06970;Name=SPD_RS06970;gbkey=Gene;gene_biotype=protein_coding;locus_tag=SPD_RS06970;old_locus_tag=SPD_1308	syn	-
Strep_WT_C11	NC_008533.2	1415894	C	T	-	GAG>AAG	E>K	ID=gene-SPD_RS07415;Name=whiA;gbkey=Gene;gene=whiA;gene_biotype=protein_coding;locus_tag=SPD_RS07415;old_locus_tag=SPD_1394	nonsyn	-
Strep_WT_C11	NC_008533.2	1583889	A	G						-
Strep_WT_C11	NC_008533.2	1667425	T	G						4t
Strep_WT_C11	NC_008533.2	2034951	A	C	+	ACA>CCA	T>P	ID=gene-SPD_RS10880;Name=SPD_RS10880;gbkey=Gene;gene_biotype=protein_coding;locus_tag=SPD_RS10880;old_locus_tag=SPD_2057	nonsyn	-
Strep_WT_C12	NC_008533.2	444275	G	A						-
Strep_WT_C12	NC_008533.2	485242	G	T	+	GCG>TCG	A>S	ID=gene-SPD_RS02565;Name=SPD_RS02565;gbkey=Gene;gene_biotype=protein_coding;locus_tag=SPD_RS02565;old_locus_tag=SPD_0475	nonsyn	-
Strep_WT_C12	NC_008533.2	706093	A	C						-
Strep_WT_C12	NC_008533.2	752468	C	T	+	CGT>TGT	R>C	ID=gene-SPD_RS03985;Name=SPD_RS03985;gbkey=Gene;gene_biotype=protein_coding;locus_tag=SPD_RS03985;old_locus_tag=SPD_0740	nonsyn	-
Strep_WT_C12	NC_008533.2	924196	G	A	+	GCT>ACT	A>T	ID=gene-SPD_RS04905;Name=SPD_RS04905;gbkey=Gene;gene_biotype=protein_coding;locus_tag=SPD_RS04905;old_locus_tag=SPD_0913	nonsyn	-
Strep_WT_C12	NC_008533.2	1199907	G	A	-	TCT>TTT	S>F	ID=gene-SPD_RS06245;Name=SPD_RS06245;gbkey=Gene;gene_biotype=protein_coding;locus_tag=SPD_RS06245;old_locus_tag=SPD_1170	nonsyn	-
Strep_WT_C12	NC_008533.2	1249768	G	A						-
Strep_WT_C12	NC_008533.2	1391070	G	A	-	ATC>ATT	I>I	ID=gene-SPD_RS07315;Name=SPD_RS07315;gbkey=Gene;gene_biotype=protein_coding;locus_tag=SPD_RS07315;old_locus_tag=SPD_1376	syn	-
Strep_WT_C12	NC_008533.2	1545545	G	A	-	ACT>ATT	T>I	ID=gene-SPD_RS08095;Name=SPD_RS08095;gbkey=Gene;gene_biotype=protein_coding;locus_tag=SPD_RS08095;old_locus_tag=SPD_1522	nonsyn	-
Strep_WT_C12	NC_008533.2	1653706	A	G	+	AAA>AAG	K>K	ID=gene-SPD_RS08740;Name=SPD_RS08740;gbkey=Gene;gene_biotype=protein_coding;locus_tag=SPD_RS08740;old_locus_tag=SPD_1639	syn	5a
Strep_WT_C13	NC_008533.2	210084	A	G	+	ACT>GCT	T>A	ID=gene-SPD_RS01205;Name=rplQ;gbkey=Gene;gene=rplQ;gene_biotype=protein_coding;locus_tag=SPD_RS01205;old_locus_tag=SPD_0219	nonsyn	-
Strep_WT_C13	NC_008533.2	455396	G	A	+	GGG>AGG	G>R	ID=gene-SPD_RS02395;Name=SPD_RS02395;gbkey=Gene;gene_biotype=protein_coding;locus_tag=SPD_RS02395;old_locus_tag=SPD_0446	nonsyn	4g
Strep_WT_C13	NC_008533.2	643737	C	T						-
Strep_WT_C13	NC_008533.2	1200766	C	T	-	GAA>AAA	E>K	ID=gene-SPD_RS06250;Name=SPD_RS06250;gbkey=Gene;gene_biotype=protein_coding;locus_tag=SPD_RS06250;old_locus_tag=SPD_1171	nonsyn	-
Strep_WT_C13	NC_008533.2	1610972	C	T	-	GCA>ACA	A>T	ID=gene-SPD_RS08505;Name=SPD_RS08505;gbkey=Gene;gene_biotype=protein_coding;locus_tag=SPD_RS08505;old_locus_tag=SPD_1594	nonsyn	-
Strep_WT_C13	NC_008533.2	1761391	G	A						-
Strep_WT_C14	NC_008533.2	581216	G	A	+	CGT>CAT	R>H	ID=gene-SPD_RS03035;Name=SPD_RS03035;gbkey=Gene;gene_biotype=protein_coding;locus_tag=SPD_RS03035;old_locus_tag=SPD_0562	nonsyn	3t
Strep_WT_C14	NC_008533.2	638902	G	T	-	CTC>ATC	L>I	ID=gene-SPD_RS03320;Name=SPD_RS03320;gbkey=Gene;gene_biotype=protein_coding;locus_tag=SPD_RS03320;old_locus_tag=SPD_0617	nonsyn	3ga
Strep_WT_C14	NC_008533.2	871580	C	T	+	ACA>ATA	T>I	ID=gene-SPD_RS04610;Name=SPD_RS04610;gbkey=Gene;gene_biotype=protein_coding;locus_tag=SPD_RS04610;old_locus_tag=SPD_0857	nonsyn	-
Strep_WT_C14	NC_008533.2	931536	A	C	+	GAC>GCC	D>A	ID=gene-SPD_RS04945;Name=SPD_RS04945;gbkey=Gene;gene_biotype=protein_coding;locus_tag=SPD_RS04945;old_locus_tag=SPD_0918	nonsyn	3c
Strep_WT_C14	NC_008533.2	961738	G	A	+	GGT>GAT	G>D	ID=gene-SPD_RS05110;Name=SPD_RS05110;gbkey=Gene;gene_biotype=protein_coding;locus_tag=SPD_RS05110;old_locus_tag=SPD_0950	nonsyn	-
Strep_WT_C14	NC_008533.2	981292	T	C						-
Strep_WT_C14	NC_008533.2	1007719	G	T	+	GAC>TAC	D>Y	ID=gene-SPD_RS05355;Name=SPD_RS05355;gbkey=Gene;gene_biotype=protein_coding;locus_tag=SPD_RS05355;old_locus_tag=SPD_0998	nonsyn	-
Strep_WT_C14	NC_008533.2	1078636	C	T	-	AAG>AAA	K>K	ID=gene-SPD_RS05630;Name=SPD_RS05630;gbkey=Gene;gene_biotype=protein_coding;locus_tag=SPD_RS05630;old_locus_tag=SPD_1049	syn	-
Strep_WT_C14	NC_008533.2	1187242	G	A	+	GGC>GAC	G>D	ID=gene-SPD_RS06175;Name=gdhA;gbkey=Gene;gene=gdhA;gene_biotype=protein_coding;locus_tag=SPD_RS06175;old_locus_tag=SPD_1158	nonsyn	-
Strep_WT_C14	NC_008533.2	1257637	G	A	+	GGC>GAC	G>D	ID=gene-SPD_RS06550;Name=SPD_RS06550;gbkey=Gene;gene_biotype=protein_coding;locus_tag=SPD_RS06550;old_locus_tag=SPD_1225	nonsyn	-
Strep_WT_C14	NC_008533.2	1712192	C	T	-	GTT>ATT	V>I	ID=gene-SPD_RS09110;Name=SPD_RS09110;gbkey=Gene;gene_biotype=protein_coding;locus_tag=SPD_RS09110;old_locus_tag=SPD_1711	nonsyn	-
Strep_WT_C14	NC_008533.2	1764634	G	A	-	ACA>ATA	T>I	ID=gene-SPD_RS09400;Name=SPD_RS09400;gbkey=Gene;gene_biotype=protein_coding;locus_tag=SPD_RS09400;old_locus_tag=SPD_1765	nonsyn	-
Strep_WT_C15	NC_008533.2	279804	G	A	+	GGC>GAC	G>D	ID=gene-SPD_RS01545;Name=celB;gbkey=Gene;gene=celB;gene_biotype=protein_coding;locus_tag=SPD_RS01545;old_locus_tag=SPD_0283	nonsyn	-
Strep_WT_C15	NC_008533.2	292778	G	T						-
Strep_WT_C15	NC_008533.2	375300	G	T	+	GCC>TCC	A>S	ID=gene-SPD_RS02005;Name=SPD_RS02005;gbkey=Gene;gene_biotype=protein_coding;locus_tag=SPD_RS02005;old_locus_tag=SPD_0371	nonsyn	-
Strep_WT_C15	NC_008533.2	547323	T	C	+	ATG>ACG	M>T	ID=gene-SPD_RS02865;Name=SPD_RS02865;gbkey=Gene;gene_biotype=protein_coding;locus_tag=SPD_RS02865;old_locus_tag=SPD_0534	nonsyn	3g
Strep_WT_C15	NC_008533.2	919676	A	G	+	CGA>CGG	R>R	ID=gene-SPD_RS04875;Name=prmC;gbkey=Gene;gene=prmC;gene_biotype=protein_coding;locus_tag=SPD_RS04875;old_locus_tag=SPD_0907	syn	-
Strep_WT_C15	NC_008533.2	1204763	C	A	-	GGA>TGA	G>Sec/*	ID=gene-SPD_RS06285;Name=SPD_RS06285;gbkey=Gene;gene_biotype=protein_coding;locus_tag=SPD_RS06285;old_locus_tag=SPD_1175	nonsyn	-
Strep_WT_C15	NC_008533.2	1666012	G	A	+	GTG>ATG	V>M	ID=gene-SPD_RS08805;Name=SPD_RS08805;gbkey=Gene;gene_biotype=protein_coding;locus_tag=SPD_RS08805;old_locus_tag=SPD_1651	nonsyn	-
Strep_WT_C16	NC_008533.2	93612	G	A	+	GGA>GAA	G>E	ID=gene-SPD_RS00495;Name=SPD_RS00495;gbkey=Gene;gene_biotype=protein_coding;locus_tag=SPD_RS00495;old_locus_tag=SPD_0092	nonsyn	-
Strep_WT_C16	NC_008533.2	127015	C	T						-
Strep_WT_C16	NC_008533.2	279190	C	T	+	CAA>TAA	Q>Q	ID=gene-SPD_RS01540;Name=SPD_RS01540;gbkey=Gene;gene_biotype=protein_coding;locus_tag=SPD_RS01540;old_locus_tag=SPD_0282	syn	3aac
Strep_WT_C16	NC_008533.2	285033	G	A						-
Strep_WT_C16	NC_008533.2	423987	C	T						-
Strep_WT_C16	NC_008533.2	1071815	G	A	+	GGC>GAC	G>D	ID=gene-SPD_RS05595;Name=nrdE;gbkey=Gene;gene=nrdE;gene_biotype=protein_coding;locus_tag=SPD_RS05595;old_locus_tag=SPD_1042	nonsyn	-
Strep_WT_C16	NC_008533.2	1146577	C	G	-	GTT>CTT	V>L	ID=gene-SPD_RS11210;Name=SPD_RS11210;gbkey=Gene;gene_biotype=protein_coding;locus_tag=SPD_RS11210	nonsyn	-
Strep_WT_C16	NC_008533.2	1200178	C	A	-	GGA>TGA	G>Sec/*	ID=gene-SPD_RS06250;Name=SPD_RS06250;gbkey=Gene;gene_biotype=protein_coding;locus_tag=SPD_RS06250;old_locus_tag=SPD_1171	nonsyn	-
Strep_WT_C16	NC_008533.2	1305478	C	T	-	TTG>TTA	L>L	ID=gene-SPD_RS06835;Name=SPD_RS06835;gbkey=Gene;gene_biotype=protein_coding;locus_tag=SPD_RS06835;old_locus_tag=SPD_1279	syn	4a
Strep_WT_C16	NC_008533.2	1316660	G	T	-	GCA>GAA	A>E	ID=gene-SPD_RS06925;Name=pdxS;gbkey=Gene;gene=pdxS;gene_biotype=protein_coding;locus_tag=SPD_RS06925;old_locus_tag=SPD_1297	nonsyn	-
Strep_WT_C16	NC_008533.2	1418733	A	C	-	ATG>AGG	M>R	ID=gene-SPD_RS07435;Name=SPD_RS07435;gbkey=Gene;gene_biotype=protein_coding;locus_tag=SPD_RS07435;old_locus_tag=SPD_1398	nonsyn	-
Strep_WT_C16	NC_008533.2	1558361	G	T	+	GAC>TAC	D>Y	ID=gene-SPD_RS08170;Name=SPD_RS08170;gbkey=Gene;gene_biotype=protein_coding;locus_tag=SPD_RS08170;old_locus_tag=SPD_1535	nonsyn	-
Strep_WT_C16	NC_008533.2	1558362	A	T	+	GAC>GTC	D>V	ID=gene-SPD_RS08170;Name=SPD_RS08170;gbkey=Gene;gene_biotype=protein_coding;locus_tag=SPD_RS08170;old_locus_tag=SPD_1535	nonsyn	-
Strep_WT_C16	NC_008533.2	1774898	T	C	-	GAC>GGC	D>G	ID=gene-SPD_RS09470;Name=SPD_RS09470;gbkey=Gene;gene_biotype=protein_coding;locus_tag=SPD_RS09470;old_locus_tag=SPD_1778	nonsyn	-
Strep_WT_C16	NC_008533.2	1940680	G	A	-	GCC>GCT	A>A	ID=gene-SPD_RS10430;Name=SPD_RS10430;gbkey=Gene;gene_biotype=protein_coding;locus_tag=SPD_RS10430;old_locus_tag=SPD_1971	syn	-
Strep_WT_C16	NC_008533.2	1951835	G	A	+	AGT>AAT	S>N	ID=gene-SPD_RS10465;Name=arcC;gbkey=Gene;gene=arcC;gene_biotype=protein_coding;locus_tag=SPD_RS10465;old_locus_tag=SPD_1977	nonsyn	-
Strep_WT_C17	NC_008533.2	327909	C	T	+	TCA>TTA	S>L	ID=gene-SPD_RS01780;Name=rfbA;gbkey=Gene;gene=rfbA;gene_biotype=protein_coding;locus_tag=SPD_RS01780;old_locus_tag=SPD_0328	nonsyn	-
Strep_WT_C17	NC_008533.2	434626	C	A	-	GCC>TCC	A>S	ID=gene-SPD_RS02320;Name=trkA;gbkey=Gene;gene=trkA;gene_biotype=protein_coding;locus_tag=SPD_RS02320;old_locus_tag=SPD_0430	nonsyn	-
Strep_WT_C17	NC_008533.2	790836	G	T	+	GCC>TCC	A>S	ID=gene-SPD_RS04160;Name=thiI;gbkey=Gene;gene=thiI;gene_biotype=protein_coding;locus_tag=SPD_RS04160;old_locus_tag=SPD_0777	nonsyn	-
Strep_WT_C17	NC_008533.2	881731	A	G	+	CAA>CGA	Q>R	ID=gene-SPD_RS04660;Name=pepF;gbkey=Gene;gene=pepF;gene_biotype=protein_coding;locus_tag=SPD_RS04660;old_locus_tag=SPD_0866	nonsyn	-
Strep_WT_C17	NC_008533.2	1080251	G	C	-	CGC>GGC	R>G	ID=gene-SPD_RS05635;Name=lacD;gbkey=Gene;gene=lacD;gene_biotype=protein_coding;locus_tag=SPD_RS05635;old_locus_tag=SPD_1050	nonsyn	-
Strep_WT_C17	NC_008533.2	1370345	G	A	-	CGT>TGT	R>C	ID=gene-SPD_RS07210;Name=SPD_RS07210;gbkey=Gene;gene_biotype=protein_coding;locus_tag=SPD_RS07210;old_locus_tag=SPD_1356	nonsyn	-
Strep_WT_C17	NC_008533.2	1507650	G	A	-	CCT>CTT	P>L	ID=gene-SPD_RS07925;Name=SPD_RS07925;gbkey=Gene;gene_biotype=protein_coding;locus_tag=SPD_RS07925;old_locus_tag=SPD_1491	nonsyn	3g
Strep_WT_C17	NC_008533.2	1524756	G	A	-	AAC>AAT	N>N	ID=gene-SPD_RS07990;Name=nanA;gbkey=Gene;gene=nanA;gene_biotype=protein_coding;locus_tag=SPD_RS07990;old_locus_tag=SPD_1504	syn	-
Strep_WT_C17	NC_008533.2	1989998	C	A	-	GAT>TAT	D>Y	ID=gene-SPD_RS10650;Name=glpK;gbkey=Gene;gene=glpK;gene_biotype=protein_coding;locus_tag=SPD_RS10650;old_locus_tag=SPD_2013	nonsyn	-
Strep_WT_C18	NC_008533.2	260535	C	T	-	GGA>GAA	G>E	ID=gene-SPD_RS01430;Name=SPD_RS01430;gbkey=Gene;gene_biotype=protein_coding;locus_tag=SPD_RS01430;old_locus_tag=SPD_0262	nonsyn	-
Strep_WT_C18	NC_008533.2	423739	C	G						-
Strep_WT_C18	NC_008533.2	924276	G	T	+	GAG>GAT	E>D	ID=gene-SPD_RS04905;Name=SPD_RS04905;gbkey=Gene;gene_biotype=protein_coding;locus_tag=SPD_RS04905;old_locus_tag=SPD_0913	nonsyn	-
Strep_WT_C18	NC_008533.2	1543872	A	G	-	TTC>CTC	F>L	ID=gene-SPD_RS08090;Name=dnaI;gbkey=Gene;gene=dnaI;gene_biotype=protein_coding;locus_tag=SPD_RS08090;old_locus_tag=SPD_1521	nonsyn	5a
Strep_WT_C18	NC_008533.2	1581573	G	A	-	AAC>AAT	N>N	ID=gene-SPD_RS08300;Name=SPD_RS08300;gbkey=Gene;gene_biotype=protein_coding;locus_tag=SPD_RS08300;old_locus_tag=SPD_1561	syn	-
Strep_WT_C18	NC_008533.2	1732011	G	C	-	GCC>GCG	A>A	ID=gene-SPD_RS09255;Name=SPD_RS09255;gbkey=Gene;gene_biotype=protein_coding;locus_tag=SPD_RS09255;old_locus_tag=SPD_1738	syn	-
Strep_WT_C18	NC_008533.2	1944960	G	A	+	GCC>ACC	A>T	ID=gene-SPD_RS10440;Name=SPD_RS10440;gbkey=Gene;gene_biotype=protein_coding;locus_tag=SPD_RS10440;old_locus_tag=SPD_1973	nonsyn	3c
Strep_WT_C19	NC_008533.2	72855	C	T	+	CTT>TTT	L>F	ID=gene-SPD_RS00360;Name=SPD_RS00360;gbkey=Gene;gene_biotype=protein_coding;locus_tag=SPD_RS00360;old_locus_tag=SPD_0071	nonsyn	-
Strep_WT_C19	NC_008533.2	482781	A	G						-
Strep_WT_C19	NC_008533.2	633399	C	A						-
Strep_WT_C19	NC_008533.2	718384	G	A						-
Strep_WT_C19	NC_008533.2	1222093	C	A						3t
Strep_WT_C19	NC_008533.2	1230491	A	G	-	TTG>TCG	L>S	ID=gene-SPD_RS06420;Name=SPD_RS06420;gbkey=Gene;gene_biotype=protein_coding;locus_tag=SPD_RS06420;old_locus_tag=SPD_1201	nonsyn	3a
Strep_WT_C19	NC_008533.2	1268824	G	T	-	ACC>ACA	T>T	ID=gene-SPD_RS06615;Name=SPD_RS06615;gbkey=Gene;gene_biotype=protein_coding;locus_tag=SPD_RS06615;old_locus_tag=SPD_1238	syn	-
Strep_WT_C19	NC_008533.2	1419008	G	A	-	ACT>ATT	T>I	ID=gene-SPD_RS07440;Name=clpX;gbkey=Gene;gene=clpX;gene_biotype=protein_coding;locus_tag=SPD_RS07440;old_locus_tag=SPD_1399	nonsyn	-
Strep_WT_C19	NC_008533.2	1423284	G	C	-	CAA>GAA	Q>E	ID=gene-SPD_RS07460;Name=lytC;gbkey=Gene;gene=lytC;gene_biotype=protein_coding;locus_tag=SPD_RS07460;old_locus_tag=SPD_1403	nonsyn	-
Strep_WT_C19	NC_008533.2	1546824	G	T	+	GCC>TCC	A>S	ID=gene-SPD_RS08110;Name=SPD_RS08110;gbkey=Gene;gene_biotype=protein_coding;locus_tag=SPD_RS08110;old_locus_tag=SPD_1525	nonsyn	3c
Strep_WT_C19	NC_008533.2	1687490	G	A	-	GCT>GTT	A>V	ID=gene-SPD_RS08920;Name=SPD_RS08920;gbkey=Gene;gene_biotype=protein_coding;locus_tag=SPD_RS08920;old_locus_tag=SPD_1672	nonsyn	-
Strep_WT_C19	NC_008533.2	1753584	G	A	-	CTC>CTT	L>L	ID=gene-SPD_RS09360;Name=rpoC;gbkey=Gene;gene=rpoC;gene_biotype=protein_coding;locus_tag=SPD_RS09360;old_locus_tag=SPD_1758	syn	-
Strep_WT_C19	NC_008533.2	1872371	G	A	-	GCC>GCT	A>A	ID=gene-SPD_RS10085;Name=patA;gbkey=Gene;gene=patA;gene_biotype=protein_coding;locus_tag=SPD_RS10085;old_locus_tag=SPD_1902	syn	-
Strep_WT_C20	NC_008533.2	100391	A	G	+	AAA>AGA	K>R	ID=gene-SPD_RS00530;Name=SPD_RS00530;gbkey=Gene;gene_biotype=protein_coding;locus_tag=SPD_RS00530;old_locus_tag=SPD_0099	nonsyn	5a
Strep_WT_C20	NC_008533.2	406832	C	A	+	CGC>AGC	R>S	ID=gene-SPD_RS02190;Name=ilvN;gbkey=Gene;gene=ilvN;gene_biotype=protein_coding;locus_tag=SPD_RS02190;old_locus_tag=SPD_0405	nonsyn	-
Strep_WT_C20	NC_008533.2	472511	G	A	+	GAT>AAT	D>N	ID=gene-SPD_RS02485;Name=dnaJ;gbkey=Gene;gene=dnaJ;gene_biotype=protein_coding;locus_tag=SPD_RS02485;old_locus_tag=SPD_0461	nonsyn	-
Strep_WT_C20	NC_008533.2	581638	G	A	+	GAA>AAA	E>K	ID=gene-SPD_RS03035;Name=SPD_RS03035;gbkey=Gene;gene_biotype=protein_coding;locus_tag=SPD_RS03035;old_locus_tag=SPD_0562	nonsyn	-
Strep_WT_C20	NC_008533.2	776057	G	T	+	GGG>GGT	G>G	ID=gene-SPD_RS04100;Name=SPD_RS04100;gbkey=Gene;gene_biotype=protein_coding;locus_tag=SPD_RS04100;old_locus_tag=SPD_0765	syn	4g
Strep_WT_C20	NC_008533.2	856904	A	C	+	GAA>GAC	E>D	ID=gene-SPD_RS04530;Name=SPD_RS04530;gbkey=Gene;gene_biotype=protein_coding;locus_tag=SPD_RS04530;old_locus_tag=SPD_0842	nonsyn	3a
Strep_WT_C20	NC_008533.2	1053289	C	T	-	GAG>AAG	E>K	ID=gene-SPD_RS05520;Name=SPD_RS05520;gbkey=Gene;gene_biotype=protein_coding;locus_tag=SPD_RS05520;old_locus_tag=SPD_1027	nonsyn	-
Strep_WT_C20	NC_008533.2	1237826	G	A	-	ACA>ATA	T>I	ID=gene-SPD_RS06455;Name=aroC;gbkey=Gene;gene=aroC;gene_biotype=protein_coding;locus_tag=SPD_RS06455;old_locus_tag=SPD_1208	nonsyn	-
Strep_WT_C20	NC_008533.2	1436967	C	T	+	GCC>GCT	A>A	ID=gene-SPD_RS07530;Name=SPD_RS07530;gbkey=Gene;gene_biotype=protein_coding;locus_tag=SPD_RS07530;old_locus_tag=SPD_1416	syn	-
Strep_WT_C20	NC_008533.2	1467614	C	A						-
Strep_WT_C20	NC_008533.2	1594544	C	A	-	GAC>TAC	D>Y	ID=gene-SPD_RS08390;Name=SPD_RS08390;gbkey=Gene;gene_biotype=protein_coding;locus_tag=SPD_RS08390;old_locus_tag=SPD_1576	nonsyn	-
Strep_WT_C20	NC_008533.2	1713873	C	T	-	GAT>AAT	D>N	ID=gene-SPD_RS09120;Name=SPD_RS09120;gbkey=Gene;gene_biotype=protein_coding;locus_tag=SPD_RS09120;old_locus_tag=SPD_1713	nonsyn	-
Strep_WT_C21	NC_008533.2	269260	C	T	+	GAC>GAT	D>D	ID=gene-SPD_RS01470;Name=SPD_RS01470;gbkey=Gene;gene_biotype=protein_coding;locus_tag=SPD_RS01470;old_locus_tag=SPD_0270	syn	-
Strep_WT_C21	NC_008533.2	567170	G	T	+	TTG>TTT	L>F	ID=gene-SPD_RS02975;Name=SPD_RS02975;gbkey=Gene;gene_biotype=protein_coding;locus_tag=SPD_RS02975;old_locus_tag=SPD_0555	nonsyn	-
Strep_WT_C21	NC_008533.2	633355	C	T						-
Strep_WT_C21	NC_008533.2	673745	A	G	+	ACG>GCG	T>A	ID=gene-SPD_RS03525;Name=SPD_RS03525;gbkey=Gene;gene_biotype=protein_coding;locus_tag=SPD_RS03525;old_locus_tag=SPD_0655	nonsyn	-
Strep_WT_C21	NC_008533.2	841705	C	A	+	CTA>ATA	L>I	ID=gene-SPD_RS04420;Name=SPD_RS04420;gbkey=Gene;gene_biotype=protein_coding;locus_tag=SPD_RS04420;old_locus_tag=SPD_0823	nonsyn	-
Strep_WT_C21	NC_008533.2	859769	G	T	+	GTA>TTA	V>L	ID=gene-SPD_RS04540;Name=SPD_RS04540;gbkey=Gene;gene_biotype=protein_coding;locus_tag=SPD_RS04540;old_locus_tag=SPD_0844	nonsyn	-
Strep_WT_C21	NC_008533.2	1045335	G	T	+	GCT>TCT	A>S	ID=gene-SPD_RS05490;Name=SPD_RS05490;gbkey=Gene;gene_biotype=protein_coding;locus_tag=SPD_RS05490;old_locus_tag=SPD_1020	nonsyn	-
Strep_WT_C21	NC_008533.2	1429527	G	T	-	>	>	ID=gene-SPD_RS07495;Name=SPD_RS07495;gbkey=Gene;gene_biotype=tRNA;locus_tag=SPD_RS07495;old_locus_tag=SPD_1410	syn	-
Strep_WT_C21	NC_008533.2	1634561	C	G	-	GGT>GCT	G>A	ID=gene-SPD_RS08630;Name=SPD_RS08630;gbkey=Gene;gene_biotype=protein_coding;locus_tag=SPD_RS08630;old_locus_tag=SPD_1619	nonsyn	-
Strep_WT_C21	NC_008533.2	1835225	A	C	-	ATT>AGT	I>S	ID=gene-SPD_RS09840;Name=SPD_RS09840;gbkey=Gene;gene_biotype=protein_coding;locus_tag=SPD_RS09840;old_locus_tag=SPD_1850	nonsyn	-
Strep_WT_C21	NC_008533.2	1924785	A	C	-	ATT>AGT	I>S	ID=gene-SPD_RS10355;Name=ilvD;gbkey=Gene;gene=ilvD;gene_biotype=protein_coding;locus_tag=SPD_RS10355;old_locus_tag=SPD_1956	nonsyn	-
Strep_WT_C21	NC_008533.2	1987449	C	A	-	GCA>TCA	A>S	ID=gene-SPD_RS10640;Name=SPD_RS10640;gbkey=Gene;gene_biotype=protein_coding;locus_tag=SPD_RS10640;old_locus_tag=SPD_2011	nonsyn	-
Strep_WT_C22	NC_008533.2	413659	G	A	-	CGC>CGT	R>R	ID=gene-SPD_RS02230;Name=SPD_RS02230;gbkey=Gene;gene_biotype=protein_coding;locus_tag=SPD_RS02230;old_locus_tag=SPD_0412	syn	-
Strep_WT_C22	NC_008533.2	890372	C	T	+	TTC>TTT	F>F	ID=gene-SPD_RS04725;Name=SPD_RS04725;gbkey=Gene;gene_biotype=protein_coding;locus_tag=SPD_RS04725;old_locus_tag=SPD_0877	syn	-
Strep_WT_C22	NC_008533.2	904374	G	C	+	GGT>GCT	G>A	ID=gene-SPD_RS04785;Name=phtE;gbkey=Gene;gene=phtE;gene_biotype=protein_coding;locus_tag=SPD_RS04785;old_locus_tag=SPD_0890	nonsyn	-
Strep_WT_C22	NC_008533.2	1079038	A	G	-	AAT>AAC	N>N	ID=gene-SPD_RS05630;Name=SPD_RS05630;gbkey=Gene;gene_biotype=protein_coding;locus_tag=SPD_RS05630;old_locus_tag=SPD_1049	syn	-
Strep_WT_C22	NC_008533.2	1215825	G	A						-
Strep_WT_C22	NC_008533.2	1434428	C	T						-
Strep_WT_C22	NC_008533.2	1547774	A	G	+	CAC>CGC	H>R	ID=gene-SPD_RS08115;Name=SPD_RS08115;gbkey=Gene;gene_biotype=protein_coding;locus_tag=SPD_RS08115;old_locus_tag=SPD_1526	nonsyn	-
Strep_WT_C22	NC_008533.2	1660723	G	A	-	GCC>GCT	A>A	ID=gene-SPD_RS08775;Name=SPD_RS08775;gbkey=Gene;gene_biotype=protein_coding;locus_tag=SPD_RS08775;old_locus_tag=SPD_1646	syn	-
Strep_WT_C22	NC_008533.2	1834343	G	A	-	ACC>ATC	T>I	ID=gene-SPD_RS09835;Name=SPD_RS09835;gbkey=Gene;gene_biotype=protein_coding;locus_tag=SPD_RS09835;old_locus_tag=SPD_1849	nonsyn	-
Strep_WT_C23	NC_008533.2	460791	G	C	-	CAT>GAT	H>D	ID=gene-SPD_RS02435;Name=psrA;gbkey=Gene;gene=psrA;gene_biotype=protein_coding;locus_tag=SPD_RS02435;old_locus_tag=SPD_0452	nonsyn	-
Strep_WT_C23	NC_008533.2	646462	C	T	+	GAC>GAT	D>D	ID=gene-SPD_RS03365;Name=SPD_RS03365;gbkey=Gene;gene_biotype=protein_coding;locus_tag=SPD_RS03365;old_locus_tag=SPD_0624	syn	-
Strep_WT_C23	NC_008533.2	938164	C	T	+	GCG>GTG	A>V	ID=gene-SPD_RS04985;Name=SPD_RS04985;gbkey=Gene;gene_biotype=protein_coding;locus_tag=SPD_RS04985;old_locus_tag=SPD_0925	nonsyn	-
Strep_WT_C23	NC_008533.2	1464113	C	A	+	GCT>GAT	A>D	ID=gene-SPD_RS07695;Name=SPD_RS07695;gbkey=Gene;gene_biotype=protein_coding;locus_tag=SPD_RS07695;old_locus_tag=SPD_1447	nonsyn	-
Strep_WT_C23	NC_008533.2	1590663	C	T	-	GAG>AAG	E>K	ID=gene-SPD_RS08365;Name=pepF;gbkey=Gene;gene=pepF;gene_biotype=protein_coding;locus_tag=SPD_RS08365;old_locus_tag=SPD_1571	nonsyn	-
Strep_WT_C23	NC_008533.2	1929901	G	C	-	CAT>GAT	H>D	ID=gene-SPD_RS10380;Name=SPD_RS10380;gbkey=Gene;gene_biotype=protein_coding;locus_tag=SPD_RS10380;old_locus_tag=SPD_1961	nonsyn	-
Strep_WT_C23	NC_008533.2	1940215	G	A						3t
Strep_WT_C23	NC_008533.2	1955335	G	A	+	ATG>ATA	M>I	ID=gene-SPD_RS10475;Name=SPD_RS10475;gbkey=Gene;gene_biotype=protein_coding;locus_tag=SPD_RS10475;old_locus_tag=SPD_1979	nonsyn	-
Strep_WT_C24	NC_008533.2	418492	C	A	-	CGT>CTT	R>L	ID=gene-SPD_RS02250;Name=dinB;gbkey=Gene;gene=dinB;gene_biotype=protein_coding;locus_tag=SPD_RS02250;old_locus_tag=SPD_0419	nonsyn	-
Strep_WT_C24	NC_008533.2	751874	A	G	+	ATG>GTG	M>V	ID=gene-SPD_RS03985;Name=SPD_RS03985;gbkey=Gene;gene_biotype=protein_coding;locus_tag=SPD_RS03985;old_locus_tag=SPD_0740	nonsyn	-
Strep_WT_C24	NC_008533.2	896681	G	T	+	ATG>ATT	M>I	ID=gene-SPD_RS04765;Name=sdbB;gbkey=Gene;gene=sdbB;gene_biotype=protein_coding;locus_tag=SPD_RS04765;old_locus_tag=SPD_0886	nonsyn	-
Strep_WT_C24	NC_008533.2	1145314	C	T	-	CGT>CAT	R>H	ID=gene-SPD_RS05950;Name=leuB;gbkey=Gene;gene=leuB;gene_biotype=protein_coding;locus_tag=SPD_RS05950;old_locus_tag=SPD_1115	nonsyn	-
Strep_WT_C24	NC_008533.2	1453211	C	T	-	GGT>GAT	G>D	ID=gene-SPD_RS07630;Name=SPD_RS07630;gbkey=Gene;gene_biotype=protein_coding;locus_tag=SPD_RS07630;old_locus_tag=SPD_1436	nonsyn	-
Strep_WT_C24	NC_008533.2	1689655	G	A	-	GCC>GTC	A>V	ID=gene-SPD_RS08925;Name=gtfA;gbkey=Gene;gene=gtfA;gene_biotype=protein_coding;locus_tag=SPD_RS08925;old_locus_tag=SPD_1673	nonsyn	-
Strep_WT_C24	NC_008533.2	1697898	C	T	+	GTC>GTT	V>V	ID=gene-SPD_RS08960;Name=SPD_RS08960;gbkey=Gene;gene_biotype=protein_coding;locus_tag=SPD_RS08960;old_locus_tag=SPD_1681	syn	3t
Strep_WT_C24	NC_008533.2	1836421	G	A	-	ACA>ATA	T>I	ID=gene-SPD_RS09850;Name=SPD_RS09850;gbkey=Gene;gene_biotype=protein_coding;locus_tag=SPD_RS09850;old_locus_tag=SPD_1853	nonsyn	-
Strep_WT_D1	NC_008533.2	35370	G	A	-	TCA>TTA	S>L	ID=gene-SPD_RS00190;Name=SPD_RS00190;gbkey=Gene;gene_biotype=protein_coding;locus_tag=SPD_RS00190;old_locus_tag=SPD_0040	nonsyn	-
Strep_WT_D1	NC_008533.2	78136	G	A	+	GCT>ACT	A>T	ID=gene-SPD_RS00415;Name=SPD_RS00415;gbkey=Gene;gene_biotype=protein_coding;locus_tag=SPD_RS00415;old_locus_tag=SPD_0077	nonsyn	-
Strep_WT_D1	NC_008533.2	338976	C	A	+	CAT>AAT	H>N	ID=gene-SPD_RS01825;Name=SPD_RS01825;gbkey=Gene;gene_biotype=protein_coding;locus_tag=SPD_RS01825;old_locus_tag=SPD_0335	nonsyn	-
Strep_WT_D1	NC_008533.2	401334	C	T	+	GCC>GCT	A>A	ID=gene-SPD_RS02160;Name=SPD_RS02160;gbkey=Gene;gene_biotype=protein_coding;locus_tag=SPD_RS02160;old_locus_tag=SPD_0399	syn	3a
Strep_WT_D1	NC_008533.2	498963	C	T	+	CTT>TTT	L>F	ID=gene-SPD_RS02655;Name=SPD_RS02655;gbkey=Gene;gene_biotype=protein_coding;locus_tag=SPD_RS02655;old_locus_tag=SPD_0493	nonsyn	-
Strep_WT_D1	NC_008533.2	628818	G	C	+	GGT>GCT	G>A	ID=gene-SPD_RS03255;Name=SPD_RS03255;gbkey=Gene;gene_biotype=protein_coding;locus_tag=SPD_RS03255;old_locus_tag=SPD_0604	nonsyn	-
Strep_WT_D1	NC_008533.2	694622	G	T						-
Strep_WT_D1	NC_008533.2	1262380	C	T	-	GGG>AGG	G>R	ID=gene-SPD_RS06580;Name=pstC;gbkey=Gene;gene=pstC;gene_biotype=protein_coding;locus_tag=SPD_RS06580;old_locus_tag=SPD_1231	nonsyn	-
Strep_WT_D1	NC_008533.2	1317423	C	T	-	TGT>TAT	C>Y	ID=gene-SPD_RS06930;Name=SPD_RS06930;gbkey=Gene;gene_biotype=protein_coding;locus_tag=SPD_RS06930;old_locus_tag=SPD_1298	nonsyn	-
Strep_WT_D1	NC_008533.2	1449038	G	T	-	CAC>AAC	H>N	ID=gene-SPD_RS07610;Name=galE;gbkey=Gene;gene=galE;gene_biotype=protein_coding;locus_tag=SPD_RS07610;old_locus_tag=SPD_1432	nonsyn	-
Strep_WT_D1	NC_008533.2	1634135	C	T	-	CGC>CAC	R>H	ID=gene-SPD_RS08630;Name=SPD_RS08630;gbkey=Gene;gene_biotype=protein_coding;locus_tag=SPD_RS08630;old_locus_tag=SPD_1619	nonsyn	-
Strep_WT_D1	NC_008533.2	1780669	C	A	-	GAT>TAT	D>Y	ID=gene-SPD_RS09505;Name=SPD_RS09505;gbkey=Gene;gene_biotype=protein_coding;locus_tag=SPD_RS09505;old_locus_tag=SPD_1785	nonsyn	-
Strep_WT_D2	NC_008533.2	273584	C	T						-
Strep_WT_D2	NC_008533.2	649468	C	A	+	ATC>ATA	I>I	ID=gene-SPD_RS03385;Name=SPD_RS03385;gbkey=Gene;gene_biotype=protein_coding;locus_tag=SPD_RS03385;old_locus_tag=SPD_0627	syn	-
Strep_WT_D2	NC_008533.2	700664	T	G						-
Strep_WT_D2	NC_008533.2	1021895	T	A	+	GTT>GAT	V>D	ID=gene-SPD_RS05400;Name=glgD;gbkey=Gene;gene=glgD;gene_biotype=protein_coding;locus_tag=SPD_RS05400;old_locus_tag=SPD_1007	nonsyn	-
Strep_WT_D2	NC_008533.2	1301196	G	T	-	CCA>ACA	P>T	ID=gene-SPD_RS06810;Name=guaA;gbkey=Gene;gene=guaA;gene_biotype=protein_coding;locus_tag=SPD_RS06810;old_locus_tag=SPD_1274	nonsyn	3g
Strep_WT_D2	NC_008533.2	1756391	G	A	-	CAC>CAT	H>H	ID=gene-SPD_RS09365;Name=rpoB;gbkey=Gene;gene=rpoB;gene_biotype=protein_coding;locus_tag=SPD_RS09365;old_locus_tag=SPD_1759	syn	-
Strep_WT_D2	NC_008533.2	1775926	C	T	-	GCA>ACA	A>T	ID=gene-SPD_RS09475;Name=SPD_RS09475;gbkey=Gene;gene_biotype=protein_coding;locus_tag=SPD_RS09475;old_locus_tag=SPD_1779	nonsyn	-
Strep_WT_D2	NC_008533.2	2003664	G	A	-	CTA>TTA	L>L	ID=gene-SPD_RS10710;Name=SPD_RS10710;gbkey=Gene;gene_biotype=protein_coding;locus_tag=SPD_RS10710;old_locus_tag=SPD_2024	syn	-
Strep_WT_D3	NC_008533.2	159541	G	C						-
Strep_WT_D3	NC_008533.2	183531	C	T	+	CGC>CGT	R>R	ID=gene-SPD_RS00990;Name=SPD_RS00990;gbkey=Gene;gene_biotype=protein_coding;locus_tag=SPD_RS00990;old_locus_tag=SPD_0178	syn	-
Strep_WT_D3	NC_008533.2	690411	C	T	+	CGA>TGA	R>Sec/*	ID=gene-SPD_RS03605;Name=SPD_RS03605;gbkey=Gene;gene_biotype=protein_coding;locus_tag=SPD_RS03605;old_locus_tag=SPD_0670	nonsyn	-
Strep_WT_D3	NC_008533.2	781847	A	C						-
Strep_WT_D3	NC_008533.2	821999	C	G	+	GCA>GGA	A>G	ID=gene-SPD_RS04320;Name=SPD_RS04320;gbkey=Gene;gene_biotype=protein_coding;locus_tag=SPD_RS04320;old_locus_tag=SPD_0805	nonsyn	-
Strep_WT_D3	NC_008533.2	1195424	C	A	-	GAA>TAA	E>Q	ID=gene-SPD_RS06230;Name=SPD_RS06230;gbkey=Gene;gene_biotype=protein_coding;locus_tag=SPD_RS06230;old_locus_tag=SPD_1167	nonsyn	-
Strep_WT_D3	NC_008533.2	1526108	G	T						3cta
Strep_WT_D3	NC_008533.2	1631280	T	G	-	TAT>TCT	Y>S	ID=gene-SPD_RS08620;Name=pfbA;gbkey=Gene;gene=pfbA;gene_biotype=protein_coding;locus_tag=SPD_RS08620;old_locus_tag=SPD_1617	nonsyn	-
Strep_WT_D3	NC_008533.2	1633035	T	C						3t
Strep_WT_D3	NC_008533.2	1634419	G	T	-	CAC>CAA	H>Q	ID=gene-SPD_RS08630;Name=SPD_RS08630;gbkey=Gene;gene_biotype=protein_coding;locus_tag=SPD_RS08630;old_locus_tag=SPD_1619	nonsyn	-
Strep_WT_D3	NC_008533.2	2028596	G	A	-	TCT>TTT	S>F	ID=gene-SPD_RS10855;Name=SPD_RS10855;gbkey=Gene;gene_biotype=protein_coding;locus_tag=SPD_RS10855;old_locus_tag=SPD_2052	nonsyn	-
Strep_WT_D4	NC_008533.2	36882	C	A	+	CGT>AGT	R>S	ID=gene-SPD_RS00195;Name=SPD_RS00195;gbkey=Gene;gene_biotype=protein_coding;locus_tag=SPD_RS00195;old_locus_tag=SPD_0041	nonsyn	-
Strep_WT_D4	NC_008533.2	299751	G	A	+	TTG>TTA	L>L	ID=gene-SPD_RS01645;Name=SPD_RS01645;gbkey=Gene;gene_biotype=protein_coding;locus_tag=SPD_RS01645;old_locus_tag=SPD_0301	syn	-
Strep_WT_D4	NC_008533.2	988289	A	G	+	GAC>GGC	D>G	ID=gene-SPD_RS05235;Name=pcrA;gbkey=Gene;gene=pcrA;gene_biotype=protein_coding;locus_tag=SPD_RS05235;old_locus_tag=SPD_0973	nonsyn	-
Strep_WT_D4	NC_008533.2	1481880	G	A	-	TCC>TTC	S>F	ID=gene-SPD_RS07790;Name=SPD_RS07790;gbkey=Gene;gene_biotype=protein_coding;locus_tag=SPD_RS07790;old_locus_tag=SPD_1465	nonsyn	-
Strep_WT_D4	NC_008533.2	1528658	C	T	-	GGG>GGA	G>G	ID=gene-SPD_RS08010;Name=recG;gbkey=Gene;gene=recG;gene_biotype=protein_coding;locus_tag=SPD_RS08010;old_locus_tag=SPD_1507	syn	4c
Strep_WT_D4	NC_008533.2	1977746	T	C	-	CAG>CGG	Q>R	ID=gene-SPD_RS10585;Name=dltD;gbkey=Gene;gene=dltD;gene_biotype=protein_coding;locus_tag=SPD_RS10585;old_locus_tag=SPD_2002	nonsyn	-
Strep_WT_D5	NC_008533.2	65537	C	T						-
Strep_WT_D5	NC_008533.2	206762	C	T	+	CCG>CTG	P>L	ID=gene-SPD_RS01170;Name=secY;gbkey=Gene;gene=secY;gene_biotype=protein_coding;locus_tag=SPD_RS01170;old_locus_tag=SPD_0213	nonsyn	-
Strep_WT_D5	NC_008533.2	572413	G	A	+	AGA>AAA	R>K	ID=gene-SPD_RS03010;Name=SPD_RS03010;gbkey=Gene;gene_biotype=protein_coding;locus_tag=SPD_RS03010;old_locus_tag=SPD_0558	nonsyn	-
Strep_WT_D5	NC_008533.2	583853	C	T	+	CCA>CTA	P>L	ID=gene-SPD_RS03035;Name=SPD_RS03035;gbkey=Gene;gene_biotype=protein_coding;locus_tag=SPD_RS03035;old_locus_tag=SPD_0562	nonsyn	-
Strep_WT_D5	NC_008533.2	589994	C	T	+	CCC>TCC	P>S	ID=gene-SPD_RS03075;Name=SPD_RS03075;gbkey=Gene;gene_biotype=protein_coding;locus_tag=SPD_RS03075;old_locus_tag=SPD_0569	nonsyn	3c
Strep_WT_D5	NC_008533.2	1138007	G	A	-	GCT>GTT	A>V	ID=gene-SPD_RS05905;Name=smc;gbkey=Gene;gene=smc;gene_biotype=protein_coding;locus_tag=SPD_RS05905;old_locus_tag=SPD_1104	nonsyn	-
Strep_WT_D5	NC_008533.2	1260701	G	A	-	CAT>TAT	H>Y	ID=gene-SPD_RS06570;Name=pstB;gbkey=Gene;gene=pstB;gene_biotype=protein_coding;locus_tag=SPD_RS06570;old_locus_tag=SPD_1229	nonsyn	-
Strep_WT_D5	NC_008533.2	1426764	C	A	-	ATG>ATT	M>I	ID=gene-SPD_RS07480;Name=SPD_RS07480;gbkey=Gene;gene_biotype=protein_coding;locus_tag=SPD_RS07480;old_locus_tag=SPD_1407	nonsyn	-
Strep_WT_D5	NC_008533.2	1533741	T	C	-	CAA>CAG	Q>Q	ID=gene-SPD_RS08030;Name=SPD_RS08030;gbkey=Gene;gene_biotype=protein_coding;locus_tag=SPD_RS08030;old_locus_tag=SPD_1511	syn	-
Strep_WT_D5	NC_008533.2	1634867	G	A	-	ACC>ATC	T>I	ID=gene-SPD_RS08630;Name=SPD_RS08630;gbkey=Gene;gene_biotype=protein_coding;locus_tag=SPD_RS08630;old_locus_tag=SPD_1619	nonsyn	-
Strep_WT_D5	NC_008533.2	1755886	A	G	-	TAC>CAC	Y>H	ID=gene-SPD_RS09365;Name=rpoB;gbkey=Gene;gene=rpoB;gene_biotype=protein_coding;locus_tag=SPD_RS09365;old_locus_tag=SPD_1759	nonsyn	-
Strep_WT_D5	NC_008533.2	1806265	C	A	-	GCA>TCA	A>S	ID=gene-SPD_RS09695;Name=SPD_RS09695;gbkey=Gene;gene_biotype=protein_coding;locus_tag=SPD_RS09695;old_locus_tag=SPD_1821	nonsyn	-
Strep_WT_D5	NC_008533.2	1876489	C	T						-
Strep_WT_D6	NC_008533.2	541011	G	A	-	TCT>TTT	S>F	ID=gene-SPD_RS02845;Name=SPD_RS02845;gbkey=Gene;gene_biotype=protein_coding;locus_tag=SPD_RS02845;old_locus_tag=SPD_0530	nonsyn	-
Strep_WT_D6	NC_008533.2	607647	A	G						4t
Strep_WT_D6	NC_008533.2	723538	C	T	+	GCC>GCT	A>A	ID=gene-SPD_RS03815;Name=gyrB;gbkey=Gene;gene=gyrB;gene_biotype=protein_coding;locus_tag=SPD_RS03815;old_locus_tag=SPD_0709	syn	-
Strep_WT_D6	NC_008533.2	745968	G	A	-	CCA>TCA	P>S	ID=gene-SPD_RS03950;Name=SPD_RS03950;gbkey=Gene;gene_biotype=protein_coding;locus_tag=SPD_RS03950;old_locus_tag=SPD_0733	nonsyn	-
Strep_WT_D6	NC_008533.2	786163	G	C	+	GGC>GCC	G>A	ID=gene-SPD_RS04145;Name=SPD_RS04145;gbkey=Gene;gene_biotype=protein_coding;locus_tag=SPD_RS04145;old_locus_tag=SPD_0774	nonsyn	-
Strep_WT_D6	NC_008533.2	924525	T	G	+	AGT>AGG	S>R	ID=gene-SPD_RS04905;Name=SPD_RS04905;gbkey=Gene;gene_biotype=protein_coding;locus_tag=SPD_RS04905;old_locus_tag=SPD_0913	nonsyn	-
Strep_WT_D6	NC_008533.2	1307028	C	T						-
Strep_WT_D6	NC_008533.2	1333904	C	A						-
Strep_WT_D6	NC_008533.2	1542771	C	T	-	GAA>AAA	E>K	ID=gene-SPD_RS08080;Name=SPD_RS08080;gbkey=Gene;gene_biotype=protein_coding;locus_tag=SPD_RS08080;old_locus_tag=SPD_1519	nonsyn	-
Strep_WT_D6	NC_008533.2	1595121	T	C	-	AAT>AGT	N>S	ID=gene-SPD_RS08395;Name=SPD_RS08395;gbkey=Gene;gene_biotype=protein_coding;locus_tag=SPD_RS08395;old_locus_tag=SPD_1577	nonsyn	-
Strep_WT_D6	NC_008533.2	1929121	T	G	-	ATG>CTG	M>L	ID=gene-SPD_RS10380;Name=SPD_RS10380;gbkey=Gene;gene_biotype=protein_coding;locus_tag=SPD_RS10380;old_locus_tag=SPD_1961	nonsyn	-
Strep_WT_D7	NC_008533.2	128687	C	G	+	GCC>GGC	A>G	ID=gene-SPD_RS00695;Name=pspA;gbkey=Gene;gene=pspA;gene_biotype=protein_coding;locus_tag=SPD_RS00695;old_locus_tag=SPD_0126	nonsyn	-
Strep_WT_D7	NC_008533.2	174820	C	T	+	CAT>TAT	H>Y	ID=gene-SPD_RS00950;Name=SPD_RS00950;gbkey=Gene;gene_biotype=protein_coding;locus_tag=SPD_RS00950;old_locus_tag=SPD_0171	nonsyn	-
Strep_WT_D7	NC_008533.2	446167	T	A						-
Strep_WT_D7	NC_008533.2	469418	G	A						-
Strep_WT_D7	NC_008533.2	584774	G	A	+	CGT>CAT	R>H	ID=gene-SPD_RS03035;Name=SPD_RS03035;gbkey=Gene;gene_biotype=protein_coding;locus_tag=SPD_RS03035;old_locus_tag=SPD_0562	nonsyn	-
Strep_WT_D7	NC_008533.2	777997	G	A						-
Strep_WT_D7	NC_008533.2	799078	G	C	+	GCT>CCT	A>P	ID=gene-SPD_RS04190;Name=SPD_RS04190;gbkey=Gene;gene_biotype=protein_coding;locus_tag=SPD_RS04190;old_locus_tag=SPD_0784	nonsyn	-
Strep_WT_D7	NC_008533.2	799471	C	T	+	CTT>TTT	L>F	ID=gene-SPD_RS04190;Name=SPD_RS04190;gbkey=Gene;gene_biotype=protein_coding;locus_tag=SPD_RS04190;old_locus_tag=SPD_0784	nonsyn	-
Strep_WT_D7	NC_008533.2	1032500	C	T	+	TCT>TTT	S>F	ID=gene-SPD_RS05455;Name=addA;gbkey=Gene;gene=addA;gene_biotype=protein_coding;locus_tag=SPD_RS05455;old_locus_tag=SPD_1016	nonsyn	-
Strep_WT_D7	NC_008533.2	1164946	G	A	-	GCC>GTC	A>V	ID=gene-SPD_RS06035;Name=carB;gbkey=Gene;gene=carB;gene_biotype=protein_coding;locus_tag=SPD_RS06035;old_locus_tag=SPD_1131	nonsyn	-
Strep_WT_D7	NC_008533.2	1385878	C	G	-	GCT>CCT	A>P	ID=gene-SPD_RS07295;Name=SPD_RS07295;gbkey=Gene;gene_biotype=protein_coding;locus_tag=SPD_RS07295;old_locus_tag=SPD_1373	nonsyn	-
Strep_WT_D7	NC_008533.2	1570528	C	A	-	GGT>TGT	G>C	ID=gene-SPD_RS08225;Name=SPD_RS08225;gbkey=Gene;gene_biotype=protein_coding;locus_tag=SPD_RS08225;old_locus_tag=SPD_1546	nonsyn	-
Strep_WT_D7	NC_008533.2	1576829	G	T	-	GGC>GGA	G>G	ID=gene-SPD_RS08265;Name=rsfS;gbkey=Gene;gene=rsfS;gene_biotype=protein_coding;locus_tag=SPD_RS08265;old_locus_tag=SPD_1554	syn	-
Strep_WT_D7	NC_008533.2	1641381	G	A	+	CGC>CAC	R>H	ID=gene-SPD_RS08670;Name=xth;gbkey=Gene;gene=xth;gene_biotype=protein_coding;locus_tag=SPD_RS08670;old_locus_tag=SPD_1626	nonsyn	-
Strep_WT_D7	NC_008533.2	1714474	C	T	-	AGC>AAC	S>N	ID=gene-SPD_RS09130;Name=SPD_RS09130;gbkey=Gene;gene_biotype=protein_coding;locus_tag=SPD_RS09130;old_locus_tag=SPD_1715	nonsyn	-
Strep_WT_D7	NC_008533.2	1980091	G	T	-	CTG>ATG	L>M	ID=gene-SPD_RS10600;Name=dltA;gbkey=Gene;gene=dltA;gene_biotype=protein_coding;locus_tag=SPD_RS10600;old_locus_tag=SPD_2005	nonsyn	-
Strep_WT_D8	NC_008533.2	24457	C	T	+	GGC>GGT	G>G	ID=gene-SPD_RS00120;Name=SPD_RS00120;gbkey=Gene;gene_biotype=protein_coding;locus_tag=SPD_RS00120;old_locus_tag=SPD_0025	syn	-
Strep_WT_D8	NC_008533.2	448807	G	A	+	GGA>GAA	G>E	ID=gene-SPD_RS02385;Name=SPD_RS02385;gbkey=Gene;gene_biotype=protein_coding;locus_tag=SPD_RS02385;old_locus_tag=SPD_0444	nonsyn	3ga
Strep_WT_D8	NC_008533.2	526486	A	C	+	GAA>GAC	E>D	ID=gene-SPD_RS02765;Name=SPD_RS02765;gbkey=Gene;gene_biotype=protein_coding;locus_tag=SPD_RS02765;old_locus_tag=SPD_0514	nonsyn	3a
Strep_WT_D8	NC_008533.2	587870	A	G	-	TAT>CAT	Y>H	ID=gene-SPD_RS03055;Name=SPD_RS03055;gbkey=Gene;gene_biotype=protein_coding;locus_tag=SPD_RS03055;old_locus_tag=SPD_0564	nonsyn	-
Strep_WT_D8	NC_008533.2	735886	G	A						3a
Strep_WT_D8	NC_008533.2	751535	C	T						3a
Strep_WT_D8	NC_008533.2	1179378	C	G	+	GTC>GTG	V>V	ID=gene-SPD_RS06110;Name=SPD_RS06110;gbkey=Gene;gene_biotype=protein_coding;locus_tag=SPD_RS06110;old_locus_tag=SPD_1145	syn	-
Strep_WT_D8	NC_008533.2	1241801	G	T						-
Strep_WT_D8	NC_008533.2	1244195	G	A	-	GCC>GTC	A>V	ID=gene-SPD_RS06490;Name=SPD_RS06490;gbkey=Gene;gene_biotype=protein_coding;locus_tag=SPD_RS06490;old_locus_tag=SPD_1214	nonsyn	-
Strep_WT_D8	NC_008533.2	1271674	G	A	-	CTA>TTA	L>L	ID=gene-SPD_RS06635;Name=SPD_RS06635;gbkey=Gene;gene_biotype=protein_coding;locus_tag=SPD_RS06635;old_locus_tag=SPD_1242	syn	3g
Strep_WT_D8	NC_008533.2	1743170	T	C						-
Strep_WT_D8	NC_008533.2	1824765	A	G	-	GCT>GCC	A>A	ID=gene-SPD_RS09785;Name=tkt;gbkey=Gene;gene=tkt;gene_biotype=protein_coding;locus_tag=SPD_RS09785;old_locus_tag=SPD_1839	syn	-
Strep_WT_D9	NC_008533.2	56975	G	A						-
Strep_WT_D9	NC_008533.2	80966	C	T	+	CAA>TAA	Q>Q	ID=gene-SPD_RS00430;Name=SPD_RS00430;gbkey=Gene;gene_biotype=protein_coding;locus_tag=SPD_RS00430;old_locus_tag=SPD_0080	syn	3a
Strep_WT_D9	NC_008533.2	153076	C	T	+	CCT>CTT	P>L	ID=gene-SPD_RS00830;Name=SPD_RS00830;gbkey=Gene;gene_biotype=protein_coding;locus_tag=SPD_RS00830;old_locus_tag=SPD_0148	nonsyn	-
Strep_WT_D9	NC_008533.2	492388	C	T						3a
Strep_WT_D9	NC_008533.2	584504	C	T	+	ACC>ATC	T>I	ID=gene-SPD_RS03035;Name=SPD_RS03035;gbkey=Gene;gene_biotype=protein_coding;locus_tag=SPD_RS03035;old_locus_tag=SPD_0562	nonsyn	-
Strep_WT_D9	NC_008533.2	1060643	G	A						-
Strep_WT_D9	NC_008533.2	1239766	C	T	-	AAG>AAA	K>K	ID=gene-SPD_RS06465;Name=SPD_RS06465;gbkey=Gene;gene_biotype=protein_coding;locus_tag=SPD_RS06465;old_locus_tag=SPD_1210	syn	-
Strep_WT_D9	NC_008533.2	1554613	G	A	-	TCA>TTA	S>L	ID=gene-SPD_RS08150;Name=SPD_RS08150;gbkey=Gene;gene_biotype=protein_coding;locus_tag=SPD_RS08150;old_locus_tag=SPD_1532	nonsyn	-
Strep_WT_D9	NC_008533.2	1633474	G	A						-
Strep_WT_D9	NC_008533.2	1711367	T	C	-	CAT>CGT	H>R	ID=gene-SPD_RS09100;Name=groL;gbkey=Gene;gene=groL;gene_biotype=protein_coding;locus_tag=SPD_RS09100;old_locus_tag=SPD_1709	nonsyn	-
Strep_WT_D9	NC_008533.2	1973874	G	A	-	TAC>TAT	Y>Y	ID=gene-SPD_RS10565;Name=adcA;gbkey=Gene;gene=adcA;gene_biotype=protein_coding;locus_tag=SPD_RS10565;old_locus_tag=SPD_1997	syn	-
Strep_WT_D10	NC_008533.2	136781	T	G						-
Strep_WT_D10	NC_008533.2	635900	T	C	+	TTA>TCA	L>S	ID=gene-SPD_RS03300;Name=SPD_RS03300;gbkey=Gene;gene_biotype=protein_coding;locus_tag=SPD_RS03300;old_locus_tag=SPD_0613	nonsyn	-
Strep_WT_D10	NC_008533.2	1278052	C	A						-
Strep_WT_D10	NC_008533.2	1319581	T	G						-
Strep_WT_D10	NC_008533.2	1460830	A	C	+	ATC>CTC	I>L	ID=gene-SPD_RS07680;Name=thrS;gbkey=Gene;gene=thrS;gene_biotype=protein_coding;locus_tag=SPD_RS07680;old_locus_tag=SPD_1444	nonsyn	-
Strep_WT_D10	NC_008533.2	1464143	C	T	+	TCC>TTC	S>F	ID=gene-SPD_RS07695;Name=SPD_RS07695;gbkey=Gene;gene_biotype=protein_coding;locus_tag=SPD_RS07695;old_locus_tag=SPD_1447	nonsyn	-
Strep_WT_D10	NC_008533.2	1556718	G	A	+	ATG>ATA	M>I	ID=gene-SPD_RS08165;Name=SPD_RS08165;gbkey=Gene;gene_biotype=protein_coding;locus_tag=SPD_RS08165;old_locus_tag=SPD_1534	nonsyn	-
Strep_WT_D10	NC_008533.2	1695025	G	A	-	CCA>CTA	P>L	ID=gene-SPD_RS08945;Name=SPD_RS08945;gbkey=Gene;gene_biotype=protein_coding;locus_tag=SPD_RS08945;old_locus_tag=SPD_1678	nonsyn	-
Strep_WT_D10	NC_008533.2	1736555	G	A	-	GCT>GTT	A>V	ID=gene-SPD_RS09280;Name=SPD_RS09280;gbkey=Gene;gene_biotype=protein_coding;locus_tag=SPD_RS09280;old_locus_tag=SPD_1742	nonsyn	-
Strep_WT_D10	NC_008533.2	1761328	T	G						-
Strep_WT_D11	NC_008533.2	170277	A	G						-
Strep_WT_D11	NC_008533.2	219948	A	G	+	GAG>GGG	E>G	ID=gene-SPD_RS01260;Name=SPD_RS01260;gbkey=Gene;gene_biotype=protein_coding;locus_tag=SPD_RS01260;old_locus_tag=SPD_0231	nonsyn	-
Strep_WT_D11	NC_008533.2	359485	C	A	+	GCA>GAA	A>E	ID=gene-SPD_RS01940;Name=SPD_RS01940;gbkey=Gene;gene_biotype=protein_coding;locus_tag=SPD_RS01940;old_locus_tag=SPD_0357	nonsyn	-
Strep_WT_D11	NC_008533.2	505940	C	T	+	CTC>CTT	L>L	ID=gene-SPD_RS02680;Name=SPD_RS02680;gbkey=Gene;gene_biotype=protein_coding;locus_tag=SPD_RS02680	syn	-
Strep_WT_D11	NC_008533.2	559776	A	C	+	ACA>CCA	T>P	ID=gene-SPD_RS02930;Name=SPD_RS02930;gbkey=Gene;gene_biotype=protein_coding;locus_tag=SPD_RS02930;old_locus_tag=SPD_0547	nonsyn	-
Strep_WT_D11	NC_008533.2	1081628	G	A	-	GAC>GAT	D>D	ID=gene-SPD_RS05645;Name=lacB;gbkey=Gene;gene=lacB;gene_biotype=protein_coding;locus_tag=SPD_RS05645;old_locus_tag=SPD_1052	syn	-
Strep_WT_D11	NC_008533.2	1223194	G	A	-	TCG>TTG	S>L	ID=gene-SPD_RS06385;Name=SPD_RS06385;gbkey=Gene;gene_biotype=protein_coding;locus_tag=SPD_RS06385;old_locus_tag=SPD_1194	nonsyn	-
Strep_WT_D11	NC_008533.2	1286304	G	A	-	TCA>TTA	S>L	ID=gene-SPD_RS06720;Name=SPD_RS06720;gbkey=Gene;gene_biotype=protein_coding;locus_tag=SPD_RS06720;old_locus_tag=SPD_1258	nonsyn	4a
Strep_WT_D11	NC_008533.2	1361241	G	A	-	CTG>TTG	L>L	ID=gene-SPD_RS07175;Name=SPD_RS07175;gbkey=Gene;gene_biotype=protein_coding;locus_tag=SPD_RS07175;old_locus_tag=SPD_1348	syn	-
Strep_WT_D11	NC_008533.2	1557998	G	A	+	GGT>AGT	G>S	ID=gene-SPD_RS08170;Name=SPD_RS08170;gbkey=Gene;gene_biotype=protein_coding;locus_tag=SPD_RS08170;old_locus_tag=SPD_1535	nonsyn	-
Strep_WT_D11	NC_008533.2	1885574	G	T	+	CGA>CTA	R>L	ID=gene-SPD_RS10145;Name=phoU;gbkey=Gene;gene=phoU;gene_biotype=protein_coding;locus_tag=SPD_RS10145;old_locus_tag=SPD_1914	nonsyn	-
Strep_WT_D12	NC_008533.2	62234	C	T	-	GCT>ACT	A>T	ID=gene-SPD_RS00320;Name=SPD_RS00320;gbkey=Gene;gene_biotype=protein_coding;locus_tag=SPD_RS00320;old_locus_tag=SPD_0063	nonsyn	-
Strep_WT_D12	NC_008533.2	272342	G	A						-
Strep_WT_D12	NC_008533.2	569664	A	C						-
Strep_WT_D12	NC_008533.2	643788	A	C						-
Strep_WT_D12	NC_008533.2	663658	G	T						-
Strep_WT_D12	NC_008533.2	1024561	G	T	+	GCT>TCT	A>S	ID=gene-SPD_RS05415;Name=SPD_RS05415;gbkey=Gene;gene_biotype=protein_coding;locus_tag=SPD_RS05415;old_locus_tag=SPD_1011	nonsyn	-
Strep_WT_D12	NC_008533.2	1273557	T	A	-	AAA>AAT	K>N	ID=gene-SPD_RS06650;Name=SPD_RS06650;gbkey=Gene;gene_biotype=protein_coding;locus_tag=SPD_RS06650;old_locus_tag=SPD_1245	nonsyn	6t
Strep_WT_D12	NC_008533.2	1311649	G	A	-	GCC>GTC	A>V	ID=gene-SPD_RS06885;Name=SPD_RS06885;gbkey=Gene;gene_biotype=protein_coding;locus_tag=SPD_RS06885;old_locus_tag=SPD_1289	nonsyn	-
Strep_WT_D12	NC_008533.2	2039774	G	A	-	ATC>ATT	I>I	ID=gene-SPD_RS10900;Name=SPD_RS10900;gbkey=Gene;gene_biotype=protein_coding;locus_tag=SPD_RS10900	syn	-
Strep_WT_D13	NC_008533.2	342506	C	T	-	AGC>AAC	S>N	ID=gene-SPD_RS01830;Name=SPD_RS01830;gbkey=Gene;gene_biotype=protein_coding;locus_tag=SPD_RS01830;old_locus_tag=SPD_0336	nonsyn	-
Strep_WT_D13	NC_008533.2	444999	A	G	+	GAT>GGT	D>G	ID=gene-SPD_RS02375;Name=SPD_RS02375;gbkey=Gene;gene_biotype=protein_coding;locus_tag=SPD_RS02375;old_locus_tag=SPD_0442	nonsyn	-
Strep_WT_D13	NC_008533.2	465894	T	C	-	GAC>GGC	D>G	ID=gene-SPD_RS02450;Name=SPD_RS02450;gbkey=Gene;gene_biotype=protein_coding;locus_tag=SPD_RS02450;old_locus_tag=SPD_0455	nonsyn	-
Strep_WT_D13	NC_008533.2	588415	G	A						-
Strep_WT_D13	NC_008533.2	1149305	T	C	-	AAA>AAG	K>K	ID=gene-SPD_RS05975;Name=topA;gbkey=Gene;gene=topA;gene_biotype=protein_coding;locus_tag=SPD_RS05975;old_locus_tag=SPD_1120	syn	6t
Strep_WT_D13	NC_008533.2	1349723	G	A	-	GCA>GTA	A>V	ID=gene-SPD_RS07105;Name=SPD_RS07105;gbkey=Gene;gene_biotype=protein_coding;locus_tag=SPD_RS07105;old_locus_tag=SPD_1334	nonsyn	-
Strep_WT_D14	NC_008533.2	75335	C	T	+	CCC>CCT	P>P	ID=gene-SPD_RS00395;Name=SPD_RS00395;gbkey=Gene;gene_biotype=protein_coding;locus_tag=SPD_RS00395;old_locus_tag=SPD_0074	syn	-
Strep_WT_D14	NC_008533.2	76462	T	C	-	ACC>GCC	T>A	ID=gene-SPD_RS10990;Name=SPD_RS10990;gbkey=Gene;gene_biotype=protein_coding;locus_tag=SPD_RS10990	nonsyn	-
Strep_WT_D14	NC_008533.2	170786	C	T	-	GCA>ACA	A>T	ID=gene-SPD_RS00925;Name=SPD_RS00925;gbkey=Gene;gene_biotype=protein_coding;locus_tag=SPD_RS00925;old_locus_tag=SPD_0166	nonsyn	-
Strep_WT_D14	NC_008533.2	230926	T	C	+	AGT>AGC	S>S	ID=gene-SPD_RS01305;Name=SPD_RS01305;gbkey=Gene;gene_biotype=protein_coding;locus_tag=SPD_RS01305;old_locus_tag=SPD_0240	syn	-
Strep_WT_D14	NC_008533.2	243062	G	A	+	GAG>GAA	E>E	ID=gene-SPD_RS01355;Name=SPD_RS01355;gbkey=Gene;gene_biotype=protein_coding;locus_tag=SPD_RS01355;old_locus_tag=SPD_0249	syn	-
Strep_WT_D14	NC_008533.2	290697	T	C	-	GGA>GGG	G>G	ID=gene-SPD_RS01595;Name=SPD_RS01595;gbkey=Gene;gene_biotype=protein_coding;locus_tag=SPD_RS01595;old_locus_tag=SPD_0290	syn	-
Strep_WT_D14	NC_008533.2	357089	T	C	+	ATG>ACG	M>T	ID=gene-SPD_RS01920;Name=SPD_RS01920;gbkey=Gene;gene_biotype=protein_coding;locus_tag=SPD_RS01920	nonsyn	-
Strep_WT_D14	NC_008533.2	365711	G	A	+	CGT>CAT	R>H	ID=gene-SPD_RS01965;Name=SPD_RS01965;gbkey=Gene;gene_biotype=protein_coding;locus_tag=SPD_RS01965;old_locus_tag=SPD_0363	nonsyn	-
Strep_WT_D14	NC_008533.2	383963	G	A	+	GGT>AGT	G>S	ID=gene-SPD_RS02045;Name=SPD_RS02045;gbkey=Gene;gene_biotype=protein_coding;locus_tag=SPD_RS02045;old_locus_tag=SPD_0378	nonsyn	3g
Strep_WT_D14	NC_008533.2	405514	G	A	+	GCT>ACT	A>T	ID=gene-SPD_RS02185;Name=SPD_RS02185;gbkey=Gene;gene_biotype=protein_coding;locus_tag=SPD_RS02185;old_locus_tag=SPD_0404	nonsyn	-
Strep_WT_D14	NC_008533.2	616712	C	T	-	GGA>GAA	G>E	ID=gene-SPD_RS03200;Name=SPD_RS03200;gbkey=Gene;gene_biotype=protein_coding;locus_tag=SPD_RS03200;old_locus_tag=SPD_0592	nonsyn	-
Strep_WT_D14	NC_008533.2	617760	G	A	+	GAC>AAC	D>N	ID=gene-SPD_RS03205;Name=typA;gbkey=Gene;gene=typA;gene_biotype=protein_coding;locus_tag=SPD_RS03205;old_locus_tag=SPD_0593	nonsyn	-
Strep_WT_D14	NC_008533.2	770725	G	T	+	GAG>GAT	E>D	ID=gene-SPD_RS04075;Name=dnaX;gbkey=Gene;gene=dnaX;gene_biotype=protein_coding;locus_tag=SPD_RS04075;old_locus_tag=SPD_0760	nonsyn	4a
Strep_WT_D14	NC_008533.2	814256	G	A	-	CTA>TTA	L>L	ID=gene-SPD_RS04270;Name=SPD_RS04270;gbkey=Gene;gene_biotype=protein_coding;locus_tag=SPD_RS04270;old_locus_tag=SPD_0797	syn	5g
Strep_WT_D14	NC_008533.2	904373	G	A	+	GGT>AGT	G>S	ID=gene-SPD_RS04785;Name=phtE;gbkey=Gene;gene=phtE;gene_biotype=protein_coding;locus_tag=SPD_RS04785;old_locus_tag=SPD_0890	nonsyn	-
Strep_WT_D14	NC_008533.2	1074813	G	A	-	ACT>ATT	T>I	ID=gene-SPD_RS05615;Name=lacG;gbkey=Gene;gene=lacG;gene_biotype=protein_coding;locus_tag=SPD_RS05615;old_locus_tag=SPD_1046	nonsyn	-
Strep_WT_D14	NC_008533.2	1125559	G	A	-	GTC>GTT	V>V	ID=gene-SPD_RS05865;Name=uvrB;gbkey=Gene;gene=uvrB;gene_biotype=protein_coding;locus_tag=SPD_RS05865;old_locus_tag=SPD_1096	syn	-
Strep_WT_D14	NC_008533.2	1134288	A	G	-	GTG>GCG	V>A	ID=gene-SPD_RS05900;Name=SPD_RS05900;gbkey=Gene;gene_biotype=protein_coding;locus_tag=SPD_RS05900;old_locus_tag=SPD_1103	nonsyn	-
Strep_WT_D14	NC_008533.2	1144972	C	T	-	TGG>TGA	W>Sec/*	ID=gene-SPD_RS05945;Name=SPD_RS05945;gbkey=Gene;gene_biotype=protein_coding;locus_tag=SPD_RS05945	nonsyn	-
Strep_WT_D14	NC_008533.2	1237063	G	A	-	GGC>GGT	G>G	ID=gene-SPD_RS06455;Name=aroC;gbkey=Gene;gene=aroC;gene_biotype=protein_coding;locus_tag=SPD_RS06455;old_locus_tag=SPD_1208	syn	-
Strep_WT_D14	NC_008533.2	1276572	T	C	-	GCA>GCG	A>A	ID=gene-SPD_RS10975;Name=SPD_RS10975;gbkey=Gene;gene_biotype=protein_coding;locus_tag=SPD_RS10975	syn	-
Strep_WT_D14	NC_008533.2	1306446	C	T	-	TGG>TAG	W>*	ID=gene-SPD_RS06840;Name=SPD_RS06840;gbkey=Gene;gene_biotype=protein_coding;locus_tag=SPD_RS06840;old_locus_tag=SPD_1280	nonsyn	-
Strep_WT_D14	NC_008533.2	1432302	G	A	-	GCC>GTC	A>V	ID=gene-SPD_RS07515;Name=SPD_RS07515;gbkey=Gene;gene_biotype=protein_coding;locus_tag=SPD_RS07515;old_locus_tag=SPD_1413	nonsyn	-
Strep_WT_D14	NC_008533.2	1445003	A	G	-	GAT>GAC	D>D	ID=gene-SPD_RS07580;Name=SPD_RS07580;gbkey=Gene;gene_biotype=protein_coding;locus_tag=SPD_RS07580;old_locus_tag=SPD_1426	syn	-
Strep_WT_D14	NC_008533.2	1479380	G	A	+	CTG>CTA	L>L	ID=gene-SPD_RS07785;Name=tpx;gbkey=Gene;gene=tpx;gene_biotype=protein_coding;locus_tag=SPD_RS07785;old_locus_tag=SPD_1464	syn	-
Strep_WT_D14	NC_008533.2	1488671	C	A	-	GCC>TCC	A>S	ID=gene-SPD_RS07825;Name=SPD_RS07825;gbkey=Gene;gene_biotype=protein_coding;locus_tag=SPD_RS07825;old_locus_tag=SPD_1472	nonsyn	-
Strep_WT_D14	NC_008533.2	1542208	G	A	-	GTC>GTT	V>V	ID=gene-SPD_RS08080;Name=SPD_RS08080;gbkey=Gene;gene_biotype=protein_coding;locus_tag=SPD_RS08080;old_locus_tag=SPD_1519	syn	-
Strep_WT_D14	NC_008533.2	1549464	C	T	-	CGT>CAT	R>H	ID=gene-SPD_RS08120;Name=SPD_RS08120;gbkey=Gene;gene_biotype=protein_coding;locus_tag=SPD_RS08120;old_locus_tag=SPD_1527	nonsyn	-
Strep_WT_D14	NC_008533.2	1584558	C	T	+	ACC>ACT	T>T	ID=gene-SPD_RS08320;Name=SPD_RS08320;gbkey=Gene;gene_biotype=protein_coding;locus_tag=SPD_RS08320;old_locus_tag=SPD_1564	syn	-
Strep_WT_D14	NC_008533.2	1598828	G	A	-	GCG>GTG	A>V	ID=gene-SPD_RS08435;Name=SPD_RS08435;gbkey=Gene;gene_biotype=protein_coding;locus_tag=SPD_RS08435;old_locus_tag=SPD_1582	nonsyn	-
Strep_WT_D14	NC_008533.2	1642413	G	A						-
Strep_WT_D14	NC_008533.2	1690300	T	C						-
Strep_WT_D14	NC_008533.2	1691856	C	T	-	GAT>AAT	D>N	ID=gene-SPD_RS08935;Name=SPD_RS08935;gbkey=Gene;gene_biotype=protein_coding;locus_tag=SPD_RS08935;old_locus_tag=SPD_1676	nonsyn	-
Strep_WT_D14	NC_008533.2	1775675	C	T	-	GTG>GTA	V>V	ID=gene-SPD_RS09475;Name=SPD_RS09475;gbkey=Gene;gene_biotype=protein_coding;locus_tag=SPD_RS09475;old_locus_tag=SPD_1779	syn	-
Strep_WT_D14	NC_008533.2	1827170	A	G	-	TGT>TGC	C>C	ID=gene-SPD_RS09795;Name=SPD_RS09795;gbkey=Gene;gene_biotype=protein_coding;locus_tag=SPD_RS09795;old_locus_tag=SPD_1841	syn	-
Strep_WT_D14	NC_008533.2	1832955	C	T	-	GAC>AAC	D>N	ID=gene-SPD_RS09825;Name=SPD_RS09825;gbkey=Gene;gene_biotype=protein_coding;locus_tag=SPD_RS09825;old_locus_tag=SPD_1847	nonsyn	-
Strep_WT_D14	NC_008533.2	1874832	C	A	-	GAA>TAA	E>Q	ID=gene-SPD_RS10090;Name=mutS;gbkey=Gene;gene=mutS;gene_biotype=protein_coding;locus_tag=SPD_RS10090;old_locus_tag=SPD_1903	nonsyn	-
Strep_WT_D14	NC_008533.2	1928174	A	G	-	CCT>CCC	P>P	ID=gene-SPD_RS10370;Name=SPD_RS10370;gbkey=Gene;gene_biotype=protein_coding;locus_tag=SPD_RS10370;old_locus_tag=SPD_1959	syn	-
Strep_WT_D14	NC_008533.2	2022210	G	A	-	GCC>GTC	A>V	ID=gene-SPD_RS10820;Name=mreC;gbkey=Gene;gene=mreC;gene_biotype=protein_coding;locus_tag=SPD_RS10820;old_locus_tag=SPD_2045	nonsyn	-
Strep_WT_D15	NC_008533.2	220957	G	T	+	GAT>TAT	D>Y	ID=gene-SPD_RS01270;Name=SPD_RS01270;gbkey=Gene;gene_biotype=protein_coding;locus_tag=SPD_RS01270;old_locus_tag=SPD_0233	nonsyn	-
Strep_WT_D15	NC_008533.2	617779	T	C	+	GTG>GCG	V>A	ID=gene-SPD_RS03205;Name=typA;gbkey=Gene;gene=typA;gene_biotype=protein_coding;locus_tag=SPD_RS03205;old_locus_tag=SPD_0593	nonsyn	-
Strep_WT_D15	NC_008533.2	628792	T	C	+	ATT>ATC	I>I	ID=gene-SPD_RS03255;Name=SPD_RS03255;gbkey=Gene;gene_biotype=protein_coding;locus_tag=SPD_RS03255;old_locus_tag=SPD_0604	syn	-
Strep_WT_D15	NC_008533.2	767820	C	G	+	CGC>CGG	R>R	ID=gene-SPD_RS04060;Name=rpsA;gbkey=Gene;gene=rpsA;gene_biotype=protein_coding;locus_tag=SPD_RS04060;old_locus_tag=SPD_0757	syn	-
Strep_WT_D15	NC_008533.2	1256722	C	T						-
Strep_WT_D15	NC_008533.2	1891514	C	A	-	TTG>TTT	L>F	ID=gene-SPD_RS10180;Name=SPD_RS10180;gbkey=Gene;gene_biotype=protein_coding;locus_tag=SPD_RS10180;old_locus_tag=SPD_1922	nonsyn	3a
Strep_WT_D16	NC_008533.2	399829	C	T						-
Strep_WT_D16	NC_008533.2	1168516	C	T						-
Strep_WT_D16	NC_008533.2	1260443	T	C	-	ACA>GCA	T>A	ID=gene-SPD_RS06565;Name=pstB;gbkey=Gene;gene=pstB;gene_biotype=protein_coding;locus_tag=SPD_RS06565;old_locus_tag=SPD_1228	nonsyn	-
Strep_WT_D16	NC_008533.2	1378088	T	G	-	ATA>CTA	I>L	ID=gene-SPD_RS07250;Name=SPD_RS07250;gbkey=Gene;gene_biotype=protein_coding;locus_tag=SPD_RS07250;old_locus_tag=SPD_1363	nonsyn	3t
Strep_WT_D16	NC_008533.2	1547541	C	A	+	GCC>GCA	A>A	ID=gene-SPD_RS08115;Name=SPD_RS08115;gbkey=Gene;gene_biotype=protein_coding;locus_tag=SPD_RS08115;old_locus_tag=SPD_1526	syn	3c
Strep_WT_D16	NC_008533.2	1608597	G	A						-
Strep_WT_D16	NC_008533.2	1953228	G	A	+	TGG>TAG	W>*	ID=gene-SPD_RS10470;Name=SPD_RS10470;gbkey=Gene;gene_biotype=protein_coding;locus_tag=SPD_RS10470;old_locus_tag=SPD_1978	nonsyn	3g
Strep_WT_D16	NC_008533.2	2027510	C	T	-	ATG>ATA	M>I	ID=gene-SPD_RS10850;Name=SPD_RS10850;gbkey=Gene;gene_biotype=protein_coding;locus_tag=SPD_RS10850;old_locus_tag=SPD_2051	nonsyn	-
Strep_WT_D18	NC_008533.2	320268	G	A	+	GAT>AAT	D>N	ID=gene-SPD_RS01745;Name=SPD_RS01745;gbkey=Gene;gene_biotype=protein_coding;locus_tag=SPD_RS01745;old_locus_tag=SPD_0321	nonsyn	-
Strep_WT_D18	NC_008533.2	562177	C	G						-
Strep_WT_D18	NC_008533.2	563629	T	C						-
Strep_WT_D18	NC_008533.2	616690	G	A	-	ATC>ATT	I>I	ID=gene-SPD_RS03200;Name=SPD_RS03200;gbkey=Gene;gene_biotype=protein_coding;locus_tag=SPD_RS03200;old_locus_tag=SPD_0592	syn	-
Strep_WT_D18	NC_008533.2	748887	T	G	+	CAT>CAG	H>Q	ID=gene-SPD_RS03965;Name=SPD_RS03965;gbkey=Gene;gene_biotype=protein_coding;locus_tag=SPD_RS03965;old_locus_tag=SPD_0736	nonsyn	-
Strep_WT_D18	NC_008533.2	780108	G	C	+	GGT>GCT	G>A	ID=gene-SPD_RS04115;Name=SPD_RS04115;gbkey=Gene;gene_biotype=protein_coding;locus_tag=SPD_RS04115;old_locus_tag=SPD_0768	nonsyn	3t
Strep_WT_D18	NC_008533.2	814832	C	T	-	GCG>GCA	A>A	ID=gene-SPD_RS04275;Name=SPD_RS04275;gbkey=Gene;gene_biotype=protein_coding;locus_tag=SPD_RS04275;old_locus_tag=SPD_0798	syn	-
Strep_WT_D18	NC_008533.2	1392172	G	A	-	GCA>GTA	A>V	ID=gene-SPD_RS07315;Name=SPD_RS07315;gbkey=Gene;gene_biotype=protein_coding;locus_tag=SPD_RS07315;old_locus_tag=SPD_1376	nonsyn	-
Strep_WT_D18	NC_008533.2	1623482	T	G	-	AAT>CAT	N>H	ID=gene-SPD_RS08575;Name=SPD_RS08575;gbkey=Gene;gene_biotype=protein_coding;locus_tag=SPD_RS08575;old_locus_tag=SPD_1607	nonsyn	3t
Strep_WT_D18	NC_008533.2	1920739	A	C	-	GCT>GCG	A>A	ID=gene-SPD_RS10335;Name=SPD_RS10335;gbkey=Gene;gene_biotype=protein_coding;locus_tag=SPD_RS10335;old_locus_tag=SPD_1951	syn	-
Strep_WT_D18	NC_008533.2	1980576	G	A	-	ACA>ATA	T>I	ID=gene-SPD_RS10600;Name=dltA;gbkey=Gene;gene=dltA;gene_biotype=protein_coding;locus_tag=SPD_RS10600;old_locus_tag=SPD_2005	nonsyn	-
Strep_WT_D18	NC_008533.2	2043153	G	A	-	CGC>TGC	R>C	ID=gene-SPD_RS10935;Name=SPD_RS10935;gbkey=Gene;gene_biotype=tRNA;locus_tag=SPD_RS10935;old_locus_tag=SPD_2066	nonsyn	-
Strep_WT_D19	NC_008533.2	558633	A	C	+	AAA>AAC	K>N	ID=gene-SPD_RS02925;Name=brnQ;gbkey=Gene;gene=brnQ;gene_biotype=protein_coding;locus_tag=SPD_RS02925;old_locus_tag=SPD_0546	nonsyn	5a
Strep_WT_D19	NC_008533.2	1002335	A	G						3a
Strep_WT_D19	NC_008533.2	1038504	C	A	+	CCT>ACT	P>T	ID=gene-SPD_RS05470;Name=SPD_RS05470;gbkey=Gene;gene_biotype=protein_coding;locus_tag=SPD_RS05470;old_locus_tag=SPD_1018	nonsyn	-
Strep_WT_D19	NC_008533.2	1041183	G	A	+	GAA>AAA	E>K	ID=gene-SPD_RS05470;Name=SPD_RS05470;gbkey=Gene;gene_biotype=protein_coding;locus_tag=SPD_RS05470;old_locus_tag=SPD_1018	nonsyn	-
Strep_WT_D19	NC_008533.2	1270046	C	A	-	GCA>TCA	A>S	ID=gene-SPD_RS06625;Name=SPD_RS06625;gbkey=Gene;gene_biotype=protein_coding;locus_tag=SPD_RS06625;old_locus_tag=SPD_1240	nonsyn	-
Strep_WT_D19	NC_008533.2	1783523	G	A	-	TTC>TTT	F>F	ID=gene-SPD_RS09515;Name=rnmV;gbkey=Gene;gene=rnmV;gene_biotype=protein_coding;locus_tag=SPD_RS09515;old_locus_tag=SPD_1787	syn	3a
Strep_WT_D19	NC_008533.2	1828503	C	A						5at
Strep_WT_D20	NC_008533.2	11553	A	G	+	AAA>GAA	K>E	ID=gene-SPD_RS00050;Name=tilS;gbkey=Gene;gene=tilS;gene_biotype=protein_coding;locus_tag=SPD_RS00050;old_locus_tag=SPD_0011	nonsyn	7a
Strep_WT_D20	NC_008533.2	62853	T	C	-	GCA>GCG	A>A	ID=gene-SPD_RS00320;Name=SPD_RS00320;gbkey=Gene;gene_biotype=protein_coding;locus_tag=SPD_RS00320;old_locus_tag=SPD_0063	syn	-
Strep_WT_D20	NC_008533.2	371088	G	T	-	ATC>ATA	I>I	ID=gene-SPD_RS01980;Name=SPD_RS01980;gbkey=Gene;gene_biotype=protein_coding;locus_tag=SPD_RS01980;old_locus_tag=SPD_0366	syn	-
Strep_WT_D20	NC_008533.2	371707	G	T	-	CTA>ATA	L>I	ID=gene-SPD_RS01985;Name=lepB;gbkey=Gene;gene=lepB;gene_biotype=protein_coding;locus_tag=SPD_RS01985;old_locus_tag=SPD_0367	nonsyn	-
Strep_WT_D20	NC_008533.2	1184464	G	A	-	CCT>TCT	P>S	ID=gene-SPD_RS06160;Name=SPD_RS06160;gbkey=Gene;gene_biotype=protein_coding;locus_tag=SPD_RS06160;old_locus_tag=SPD_1155	nonsyn	-
Strep_WT_D20	NC_008533.2	1634648	C	A	-	AGC>ATC	S>I	ID=gene-SPD_RS08630;Name=SPD_RS08630;gbkey=Gene;gene_biotype=protein_coding;locus_tag=SPD_RS08630;old_locus_tag=SPD_1619	nonsyn	-
Strep_WT_D20	NC_008533.2	1639993	T	C	-	GTA>GTG	V>V	ID=gene-SPD_RS08655;Name=SPD_RS08655;gbkey=Gene;gene_biotype=protein_coding;locus_tag=SPD_RS08655;old_locus_tag=SPD_1623	syn	-
Strep_WT_D20	NC_008533.2	1739620	C	T	+	TCT>TTT	S>F	ID=gene-SPD_RS09310;Name=pneA1;gbkey=Gene;gene=pneA1;gene_biotype=protein_coding;locus_tag=SPD_RS09310;old_locus_tag=SPD_1747	nonsyn	-
Strep_WT_D20	NC_008533.2	1786757	T	C	-	CAG>CGG	Q>R	ID=gene-SPD_RS09540;Name=SPD_RS09540;gbkey=Gene;gene_biotype=protein_coding;locus_tag=SPD_RS09540;old_locus_tag=SPD_1791	nonsyn	-
Strep_WT_D20	NC_008533.2	1891052	G	A	-	TTC>TTT	F>F	ID=gene-SPD_RS10180;Name=SPD_RS10180;gbkey=Gene;gene_biotype=protein_coding;locus_tag=SPD_RS10180;old_locus_tag=SPD_1922	syn	3a
Strep_WT_D22	NC_008533.2	52060	T	G	+	TGT>GGT	C>G	ID=gene-SPD_RS00265;Name=SPD_RS00265;gbkey=Gene;gene_biotype=protein_coding;locus_tag=SPD_RS00265;old_locus_tag=SPD_0054	nonsyn	3tg
Strep_WT_D22	NC_008533.2	659875	G	A						-
Strep_WT_D22	NC_008533.2	872359	C	T	+	CGT>TGT	R>C	ID=gene-SPD_RS04615;Name=mutM;gbkey=Gene;gene=mutM;gene_biotype=protein_coding;locus_tag=SPD_RS04615;old_locus_tag=SPD_0858	nonsyn	-
Strep_WT_D22	NC_008533.2	1015690	C	A						-
Strep_WT_D22	NC_008533.2	1072998	A	G	+	AAC>AGC	N>S	ID=gene-SPD_RS05600;Name=nrdF;gbkey=Gene;gene=nrdF;gene_biotype=protein_coding;locus_tag=SPD_RS05600;old_locus_tag=SPD_1043	nonsyn	3c
Strep_WT_D22	NC_008533.2	1160633	C	T	+	TCC>TTC	S>F	ID=gene-SPD_RS06025;Name=SPD_RS06025;gbkey=Gene;gene_biotype=protein_coding;locus_tag=SPD_RS06025;old_locus_tag=SPD_1129	nonsyn	-
Strep_WT_D22	NC_008533.2	1368224	G	T	-	CCA>CAA	P>Q	ID=gene-SPD_RS07200;Name=SPD_RS07200;gbkey=Gene;gene_biotype=protein_coding;locus_tag=SPD_RS07200;old_locus_tag=SPD_1353	nonsyn	-
Strep_WT_D22	NC_008533.2	1512972	A	G	-	TTT>CTT	F>L	ID=gene-SPD_RS07950;Name=SPD_RS07950;gbkey=Gene;gene_biotype=protein_coding;locus_tag=SPD_RS07950;old_locus_tag=SPD_1496	nonsyn	-
Strep_WT_D22	NC_008533.2	1515999	T	C	-	AAT>AGT	N>S	ID=gene-SPD_RS07965;Name=nanB;gbkey=Gene;gene=nanB;gene_biotype=protein_coding;locus_tag=SPD_RS07965;old_locus_tag=SPD_1499	nonsyn	3t
Strep_WT_D22	NC_008533.2	1606781	C	T	+	GCA>GTA	A>V	ID=gene-SPD_RS08470;Name=amaP;gbkey=Gene;gene=amaP;gene_biotype=protein_coding;locus_tag=SPD_RS08470;old_locus_tag=SPD_1588	nonsyn	-
Strep_WT_D22	NC_008533.2	1736953	C	A	-	GGT>TGT	G>C	ID=gene-SPD_RS09285;Name=tsaE;gbkey=Gene;gene=tsaE;gene_biotype=protein_coding;locus_tag=SPD_RS09285;old_locus_tag=SPD_1743	nonsyn	-
Strep_WT_D22	NC_008533.2	1760896	C	T	-	TGG>TGA	W>Sec/*	ID=gene-SPD_RS09375;Name=SPD_RS09375;gbkey=Gene;gene_biotype=protein_coding;locus_tag=SPD_RS09375;old_locus_tag=SPD_1761	nonsyn	-
Strep_WT_D22	NC_008533.2	1840945	G	A	-	CAG>TAG	Q>*	ID=gene-SPD_RS09885;Name=SPD_RS09885;gbkey=Gene;gene_biotype=protein_coding;locus_tag=SPD_RS09885;old_locus_tag=SPD_1861	nonsyn	-
Strep_WT_D22	NC_008533.2	2030758	C	A	+	CTC>CTA	L>L	ID=gene-SPD_RS10865;Name=recF;gbkey=Gene;gene=recF;gene_biotype=protein_coding;locus_tag=SPD_RS10865;old_locus_tag=SPD_2054	syn	-
Strep_WT_D23	NC_008533.2	79539	C	T	+	ACC>ACT	T>T	ID=gene-SPD_RS00420;Name=SPD_RS00420;gbkey=Gene;gene_biotype=protein_coding;locus_tag=SPD_RS00420;old_locus_tag=SPD_0078	syn	-
Strep_WT_D23	NC_008533.2	372882	G	A	-	CCA>TCA	P>S	ID=gene-SPD_RS01990;Name=SPD_RS01990;gbkey=Gene;gene_biotype=protein_coding;locus_tag=SPD_RS01990;old_locus_tag=SPD_0368	nonsyn	-
Strep_WT_D23	NC_008533.2	595994	C	T	+	CAG>TAG	Q>*	ID=gene-SPD_RS03105;Name=SPD_RS03105;gbkey=Gene;gene_biotype=protein_coding;locus_tag=SPD_RS03105;old_locus_tag=SPD_0574	nonsyn	-
Strep_WT_D23	NC_008533.2	824433	C	T	-	GAA>AAA	E>K	ID=gene-SPD_RS04325;Name=SPD_RS04325;gbkey=Gene;gene_biotype=protein_coding;locus_tag=SPD_RS04325;old_locus_tag=SPD_0806	nonsyn	-
Strep_WT_D23	NC_008533.2	864821	A	T	+	GAA>GAT	E>D	ID=gene-SPD_RS04580;Name=SPD_RS04580;gbkey=Gene;gene_biotype=protein_coding;locus_tag=SPD_RS04580;old_locus_tag=SPD_0851	nonsyn	3a
Strep_WT_D23	NC_008533.2	1033590	G	A	+	TTG>TTA	L>L	ID=gene-SPD_RS05455;Name=addA;gbkey=Gene;gene=addA;gene_biotype=protein_coding;locus_tag=SPD_RS05455;old_locus_tag=SPD_1016	syn	-
Strep_WT_D23	NC_008533.2	1335674	C	A	-	GAT>TAT	D>Y	ID=gene-SPD_RS07015;Name=tuf;gbkey=Gene;gene=tuf;gene_biotype=protein_coding;locus_tag=SPD_RS07015;old_locus_tag=SPD_1318	nonsyn	-
Strep_WT_D23	NC_008533.2	1566289	G	T	-	CAC>AAC	H>N	ID=gene-SPD_RS08210;Name=SPD_RS08210;gbkey=Gene;gene_biotype=protein_coding;locus_tag=SPD_RS08210;old_locus_tag=SPD_1543	nonsyn	-
Strep_WT_D23	NC_008533.2	1782779	G	C	-	CTT>GTT	L>V	ID=gene-SPD_RS09510;Name=SPD_RS09510;gbkey=Gene;gene_biotype=protein_coding;locus_tag=SPD_RS09510;old_locus_tag=SPD_1786	nonsyn	-
Strep_WT_D24	NC_008533.2	24357	C	A	+	ACA>AAA	T>K	ID=gene-SPD_RS00120;Name=SPD_RS00120;gbkey=Gene;gene_biotype=protein_coding;locus_tag=SPD_RS00120;old_locus_tag=SPD_0025	nonsyn	-
Strep_WT_D24	NC_008533.2	761251	G	T	+	GAG>GAT	E>D	ID=gene-SPD_RS04015;Name=parC;gbkey=Gene;gene=parC;gene_biotype=protein_coding;locus_tag=SPD_RS04015;old_locus_tag=SPD_0748	nonsyn	-
Strep_WT_D24	NC_008533.2	761376	A	G	+	GAT>GGT	D>G	ID=gene-SPD_RS04015;Name=parC;gbkey=Gene;gene=parC;gene_biotype=protein_coding;locus_tag=SPD_RS04015;old_locus_tag=SPD_0748	nonsyn	3tga
Strep_WT_D24	NC_008533.2	792786	C	A	+	AAC>AAA	N>K	ID=gene-SPD_RS04175;Name=SPD_RS04175;gbkey=Gene;gene_biotype=protein_coding;locus_tag=SPD_RS04175;old_locus_tag=SPD_0781	nonsyn	-
Strep_WT_D24	NC_008533.2	793621	G	T	+	GAG>TAG	E>*	ID=gene-SPD_RS04175;Name=SPD_RS04175;gbkey=Gene;gene_biotype=protein_coding;locus_tag=SPD_RS04175;old_locus_tag=SPD_0781	nonsyn	-
Strep_WT_D24	NC_008533.2	804245	G	A	+	GAG>AAG	E>K	ID=gene-SPD_RS04210;Name=SPD_RS04210;gbkey=Gene;gene_biotype=protein_coding;locus_tag=SPD_RS04210;old_locus_tag=SPD_0788	nonsyn	-
Strep_WT_D24	NC_008533.2	1074186	G	A						-
Strep_WT_D24	NC_008533.2	1240037	C	T	-	ACG>ACA	T>T	ID=gene-SPD_RS06470;Name=SPD_RS06470;gbkey=Gene;gene_biotype=protein_coding;locus_tag=SPD_RS06470;old_locus_tag=SPD_1211	syn	-
Strep_WT_D24	NC_008533.2	1248388	C	T	-	CGT>CAT	R>H	ID=gene-SPD_RS06500;Name=alaS;gbkey=Gene;gene=alaS;gene_biotype=protein_coding;locus_tag=SPD_RS06500;old_locus_tag=SPD_1216	nonsyn	-
Strep_WT_D24	NC_008533.2	1349548	C	A	-	AAG>AAT	K>N	ID=gene-SPD_RS07105;Name=SPD_RS07105;gbkey=Gene;gene_biotype=protein_coding;locus_tag=SPD_RS07105;old_locus_tag=SPD_1334	nonsyn	-
Strep_WT_D24	NC_008533.2	1575836	C	A						-
Strep_WT_D24	NC_008533.2	1612128	G	T	-	CAC>CAA	H>Q	ID=gene-SPD_RS08520;Name=SPD_RS08520;gbkey=Gene;gene_biotype=protein_coding;locus_tag=SPD_RS08520;old_locus_tag=SPD_1596	nonsyn	-
Strep_WT_D24	NC_008533.2	1711618	G	A	-	TAC>TAT	Y>Y	ID=gene-SPD_RS09105;Name=SPD_RS09105;gbkey=Gene;gene_biotype=protein_coding;locus_tag=SPD_RS09105;old_locus_tag=SPD_1710	syn	-
Strep_WT_D24	NC_008533.2	1779887	C	A	-	TTG>TTT	L>F	ID=gene-SPD_RS09505;Name=SPD_RS09505;gbkey=Gene;gene_biotype=protein_coding;locus_tag=SPD_RS09505;old_locus_tag=SPD_1785	nonsyn	4a
Strep_WT_D24	NC_008533.2	1847406	A	G	-	TTT>TTC	F>F	ID=gene-SPD_RS09915;Name=SPD_RS09915;gbkey=Gene;gene_biotype=protein_coding;locus_tag=SPD_RS09915;old_locus_tag=SPD_1867	syn	4a
Strep_WT_D24	NC_008533.2	1849012	G	A	-	ACC>ACT	T>T	ID=gene-SPD_RS09920;Name=tgt;gbkey=Gene;gene=tgt;gene_biotype=protein_coding;locus_tag=SPD_RS09920;old_locus_tag=SPD_1868	syn	-
Strep_WT_E1	NC_008533.2	12571	T	C	+	ATA>ACA	I>T	ID=gene-SPD_RS00060;Name=hflB;gbkey=Gene;gene=hflB;gene_biotype=protein_coding;locus_tag=SPD_RS00060;old_locus_tag=SPD_0013	nonsyn	-
Strep_WT_E1	NC_008533.2	56797	C	T	+	ACA>ATA	T>I	ID=gene-SPD_RS00285;Name=purD;gbkey=Gene;gene=purD;gene_biotype=protein_coding;locus_tag=SPD_RS00285;old_locus_tag=SPD_0058	nonsyn	-
Strep_WT_E1	NC_008533.2	168076	C	T	+	TCT>TTT	S>F	ID=gene-SPD_RS00920;Name=SPD_RS00920;gbkey=Gene;gene_biotype=protein_coding;locus_tag=SPD_RS00920;old_locus_tag=SPD_0165	nonsyn	-
Strep_WT_E1	NC_008533.2	411385	C	G						-
Strep_WT_E1	NC_008533.2	439508	C	G	+	ACC>AGC	T>S	ID=gene-SPD_RS02340;Name=SPD_RS02340;gbkey=Gene;gene_biotype=protein_coding;locus_tag=SPD_RS02340;old_locus_tag=SPD_0435	nonsyn	-
Strep_WT_E1	NC_008533.2	519573	G	T	+	GAA>TAA	E>Q	ID=gene-SPD_RS02740;Name=metE;gbkey=Gene;gene=metE;gene_biotype=protein_coding;locus_tag=SPD_RS02740;old_locus_tag=SPD_0510	nonsyn	3aga
Strep_WT_E1	NC_008533.2	793157	C	T	+	TCA>TTA	S>L	ID=gene-SPD_RS04175;Name=SPD_RS04175;gbkey=Gene;gene_biotype=protein_coding;locus_tag=SPD_RS04175;old_locus_tag=SPD_0781	nonsyn	-
Strep_WT_E1	NC_008533.2	809036	C	A	+	CCA>CAA	P>Q	ID=gene-SPD_RS04220;Name=pyk;gbkey=Gene;gene=pyk;gene_biotype=protein_coding;locus_tag=SPD_RS04220;old_locus_tag=SPD_0790	nonsyn	3a
Strep_WT_E1	NC_008533.2	923931	C	A	+	GCC>GCA	A>A	ID=gene-SPD_RS04905;Name=SPD_RS04905;gbkey=Gene;gene_biotype=protein_coding;locus_tag=SPD_RS04905;old_locus_tag=SPD_0913	syn	-
Strep_WT_E1	NC_008533.2	1124814	G	A	-	CAT>TAT	H>Y	ID=gene-SPD_RS05865;Name=uvrB;gbkey=Gene;gene=uvrB;gene_biotype=protein_coding;locus_tag=SPD_RS05865;old_locus_tag=SPD_1096	nonsyn	-
Strep_WT_E1	NC_008533.2	1520594	T	C	-	AAC>GAC	N>D	ID=gene-SPD_RS07980;Name=SPD_RS07980;gbkey=Gene;gene_biotype=protein_coding;locus_tag=SPD_RS07980;old_locus_tag=SPD_1502	nonsyn	3a
Strep_WT_E1	NC_008533.2	1634858	G	A	-	GCT>GTT	A>V	ID=gene-SPD_RS08630;Name=SPD_RS08630;gbkey=Gene;gene_biotype=protein_coding;locus_tag=SPD_RS08630;old_locus_tag=SPD_1619	nonsyn	-
Strep_WT_E1	NC_008533.2	1833686	G	A	-	GCC>GCT	A>A	ID=gene-SPD_RS09830;Name=SPD_RS09830;gbkey=Gene;gene_biotype=protein_coding;locus_tag=SPD_RS09830;old_locus_tag=SPD_1848	syn	-
Strep_WT_E1	NC_008533.2	1842205	G	T	-	AGC>AGA	S>R	ID=gene-SPD_RS09895;Name=SPD_RS09895;gbkey=Gene;gene_biotype=protein_coding;locus_tag=SPD_RS09895;old_locus_tag=SPD_1863	nonsyn	-
Strep_WT_E1	NC_008533.2	1889615	C	T	-	ATG>ATA	M>I	ID=gene-SPD_RS10170;Name=SPD_RS10170;gbkey=Gene;gene_biotype=protein_coding;locus_tag=SPD_RS10170;old_locus_tag=SPD_1920	nonsyn	-
Strep_WT_E1	NC_008533.2	2010362	G	T	-	GCA>GAA	A>E	ID=gene-SPD_RS10750;Name=SPD_RS10750;gbkey=Gene;gene_biotype=protein_coding;locus_tag=SPD_RS10750;old_locus_tag=SPD_2032	nonsyn	-
Strep_WT_E2	NC_008533.2	160298	C	T	+	TTC>TTT	F>F	ID=gene-SPD_RS00870;Name=SPD_RS00870;gbkey=Gene;gene_biotype=protein_coding;locus_tag=SPD_RS00870;old_locus_tag=SPD_0156	syn	5t
Strep_WT_E2	NC_008533.2	174307	C	G	+	CAT>GAT	H>D	ID=gene-SPD_RS00945;Name=ruvA;gbkey=Gene;gene=ruvA;gene_biotype=protein_coding;locus_tag=SPD_RS00945;old_locus_tag=SPD_0170	nonsyn	-
Strep_WT_E2	NC_008533.2	196546	C	A	+	AAC>AAA	N>K	ID=gene-SPD_RS01070;Name=rplC;gbkey=Gene;gene=rplC;gene_biotype=protein_coding;locus_tag=SPD_RS01070;old_locus_tag=SPD_0193	nonsyn	-
Strep_WT_E2	NC_008533.2	282863	G	A	+	GGG>GAG	G>E	ID=gene-SPD_RS01560;Name=SPD_RS01560;gbkey=Gene;gene_biotype=protein_coding;locus_tag=SPD_RS01560;old_locus_tag=SPD_0285	nonsyn	3g
Strep_WT_E2	NC_008533.2	595972	G	A	+	CAG>CAA	Q>Q	ID=gene-SPD_RS03105;Name=SPD_RS03105;gbkey=Gene;gene_biotype=protein_coding;locus_tag=SPD_RS03105;old_locus_tag=SPD_0574	syn	-
Strep_WT_E2	NC_008533.2	825641	G	T						-
Strep_WT_E2	NC_008533.2	847548	G	C	+	ATG>ATC	M>I	ID=gene-SPD_RS04455;Name=SPD_RS04455;gbkey=Gene;gene_biotype=protein_coding;locus_tag=SPD_RS04455;old_locus_tag=SPD_0831	nonsyn	-
Strep_WT_E2	NC_008533.2	1221503	C	A	-	GAG>GAT	E>D	ID=gene-SPD_RS06375;Name=msrB;gbkey=Gene;gene=msrB;gene_biotype=protein_coding;locus_tag=SPD_RS06375;old_locus_tag=SPD_1193	nonsyn	-
Strep_WT_E3	NC_008533.2	137670	G	A	-	TCC>TTC	S>F	ID=gene-SPD_RS00740;Name=cibA;gbkey=Gene;gene=cibA;gene_biotype=protein_coding;locus_tag=SPD_RS00740;old_locus_tag=SPD_0133	nonsyn	-
Strep_WT_E3	NC_008533.2	396762	A	C	-	TCA>GCA	S>A	ID=gene-SPD_RS02145;Name=gatB;gbkey=Gene;gene=gatB;gene_biotype=protein_coding;locus_tag=SPD_RS02145;old_locus_tag=SPD_0396	nonsyn	3a
Strep_WT_E3	NC_008533.2	529992	T	G	+	ATT>ATG	I>M	ID=gene-SPD_RS02790;Name=SPD_RS02790;gbkey=Gene;gene_biotype=protein_coding;locus_tag=SPD_RS02790;old_locus_tag=SPD_0518	nonsyn	-
Strep_WT_E3	NC_008533.2	535672	C	T	+	GCC>GCT	A>A	ID=gene-SPD_RS02815;Name=SPD_RS02815;gbkey=Gene;gene_biotype=protein_coding;locus_tag=SPD_RS02815;old_locus_tag=SPD_0525	syn	3c
Strep_WT_E3	NC_008533.2	563780	C	T						-
Strep_WT_E3	NC_008533.2	744814	G	T	-	CTA>ATA	L>I	ID=gene-SPD_RS03940;Name=SPD_RS03940;gbkey=Gene;gene_biotype=protein_coding;locus_tag=SPD_RS03940;old_locus_tag=SPD_0731	nonsyn	4ct
Strep_WT_E3	NC_008533.2	933152	G	A						3g
Strep_WT_E3	NC_008533.2	1125255	G	A	-	CAT>TAT	H>Y	ID=gene-SPD_RS05865;Name=uvrB;gbkey=Gene;gene=uvrB;gene_biotype=protein_coding;locus_tag=SPD_RS05865;old_locus_tag=SPD_1096	nonsyn	-
Strep_WT_E3	NC_008533.2	1637975	C	T	-	GAC>AAC	D>N	ID=gene-SPD_RS08650;Name=SPD_RS08650;gbkey=Gene;gene_biotype=protein_coding;locus_tag=SPD_RS08650;old_locus_tag=SPD_1622	nonsyn	-
Strep_WT_E3	NC_008533.2	1638847	T	C	-	AAG>AGG	K>R	ID=gene-SPD_RS08650;Name=SPD_RS08650;gbkey=Gene;gene_biotype=protein_coding;locus_tag=SPD_RS08650;old_locus_tag=SPD_1622	nonsyn	-
Strep_WT_E3	NC_008533.2	1714978	C	A	-	GGA>GTA	G>V	ID=gene-SPD_RS09135;Name=SPD_RS09135;gbkey=Gene;gene_biotype=protein_coding;locus_tag=SPD_RS09135;old_locus_tag=SPD_1716	nonsyn	-
Strep_WT_E3	NC_008533.2	1836992	C	T	-	GGT>AGT	G>S	ID=gene-SPD_RS09850;Name=SPD_RS09850;gbkey=Gene;gene_biotype=protein_coding;locus_tag=SPD_RS09850;old_locus_tag=SPD_1853	nonsyn	-
Strep_WT_E3	NC_008533.2	1855269	A	T	-	TTG>TAG	L>*	ID=gene-SPD_RS09955;Name=SPD_RS09955;gbkey=Gene;gene_biotype=protein_coding;locus_tag=SPD_RS09955;old_locus_tag=SPD_1876	nonsyn	-
Strep_WT_E4	NC_008533.2	851029	G	A	+	TTG>TTA	L>L	ID=gene-SPD_RS04475;Name=SPD_RS04475;gbkey=Gene;gene_biotype=protein_coding;locus_tag=SPD_RS04475;old_locus_tag=SPD_0834	syn	-
Strep_WT_E4	NC_008533.2	986085	T	C	+	AAT>AAC	N>N	ID=gene-SPD_RS05230;Name=SPD_RS05230;gbkey=Gene;gene_biotype=protein_coding;locus_tag=SPD_RS05230	syn	-
Strep_WT_E4	NC_008533.2	1100274	T	C						-
Strep_WT_E5	NC_008533.2	143773	A	G	+	GTA>GTG	V>V	ID=gene-SPD_RS00775;Name=SPD_RS00775;gbkey=Gene;gene_biotype=protein_coding;locus_tag=SPD_RS00775;old_locus_tag=SPD_0138	syn	-
Strep_WT_E5	NC_008533.2	336796	C	T	+	CCA>CTA	P>L	ID=gene-SPD_RS01825;Name=SPD_RS01825;gbkey=Gene;gene_biotype=protein_coding;locus_tag=SPD_RS01825;old_locus_tag=SPD_0335	nonsyn	-
Strep_WT_E5	NC_008533.2	619421	C	T						6t
Strep_WT_E5	NC_008533.2	869053	C	T	-	GGA>GAA	G>E	ID=gene-SPD_RS04595;Name=pavA;gbkey=Gene;gene=pavA;gene_biotype=protein_coding;locus_tag=SPD_RS04595;old_locus_tag=SPD_0854	nonsyn	-
Strep_WT_E5	NC_008533.2	1239470	G	A	-	TCT>TTT	S>F	ID=gene-SPD_RS06465;Name=SPD_RS06465;gbkey=Gene;gene_biotype=protein_coding;locus_tag=SPD_RS06465;old_locus_tag=SPD_1210	nonsyn	-
Strep_WT_E5	NC_008533.2	1272398	G	A	-	ACC>ACT	T>T	ID=gene-SPD_RS06640;Name=SPD_RS06640;gbkey=Gene;gene_biotype=protein_coding;locus_tag=SPD_RS06640;old_locus_tag=SPD_1243	syn	-
Strep_WT_E5	NC_008533.2	1462301	G	A	-	GCA>GTA	A>V	ID=gene-SPD_RS07685;Name=SPD_RS07685;gbkey=Gene;gene_biotype=protein_coding;locus_tag=SPD_RS07685;old_locus_tag=SPD_1445	nonsyn	-
Strep_WT_E5	NC_008533.2	1657807	C	A	-	TTG>TTT	L>F	ID=gene-SPD_RS08755;Name=SPD_RS08755;gbkey=Gene;gene_biotype=protein_coding;locus_tag=SPD_RS08755;old_locus_tag=SPD_1642	nonsyn	-
Strep_WT_E5	NC_008533.2	1762342	C	T	-	GGT>GAT	G>D	ID=gene-SPD_RS09385;Name=SPD_RS09385;gbkey=Gene;gene_biotype=protein_coding;locus_tag=SPD_RS09385;old_locus_tag=SPD_1763	nonsyn	3c
Strep_WT_E5	NC_008533.2	1837650	C	T	-	AGC>AAC	S>N	ID=gene-SPD_RS09855;Name=SPD_RS09855;gbkey=Gene;gene_biotype=protein_coding;locus_tag=SPD_RS09855;old_locus_tag=SPD_1854	nonsyn	-
Strep_WT_E6	NC_008533.2	812860	C	G	+	ACA>AGA	T>R	ID=gene-SPD_RS04260;Name=SPD_RS04260;gbkey=Gene;gene_biotype=protein_coding;locus_tag=SPD_RS04260;old_locus_tag=SPD_0795	nonsyn	-
Strep_WT_E6	NC_008533.2	974346	G	A						-
Strep_WT_E6	NC_008533.2	1620789	T	C	-	TAT>TGT	Y>C	ID=gene-SPD_RS08565;Name=SPD_RS08565;gbkey=Gene;gene_biotype=protein_coding;locus_tag=SPD_RS08565	nonsyn	-
Strep_WT_E6	NC_008533.2	1633034	G	T						3t
Strep_WT_E7	NC_008533.2	35865	A	G	+	ATT>GTT	I>V	ID=gene-SPD_RS00195;Name=SPD_RS00195;gbkey=Gene;gene_biotype=protein_coding;locus_tag=SPD_RS00195;old_locus_tag=SPD_0041	nonsyn	-
Strep_WT_E7	NC_008533.2	400496	G	A	+	GGG>GAG	G>E	ID=gene-SPD_RS02160;Name=SPD_RS02160;gbkey=Gene;gene_biotype=protein_coding;locus_tag=SPD_RS02160;old_locus_tag=SPD_0399	nonsyn	4g
Strep_WT_E7	NC_008533.2	435984	A	G						-
Strep_WT_E7	NC_008533.2	972961	A	G	+	GAT>GGT	D>G	ID=gene-SPD_RS05160;Name=rpoD;gbkey=Gene;gene=rpoD;gene_biotype=protein_coding;locus_tag=SPD_RS05160;old_locus_tag=SPD_0958	nonsyn	-
Strep_WT_E7	NC_008533.2	1055472	G	A	-	GCT>GTT	A>V	ID=gene-SPD_RS05530;Name=pdrM;gbkey=Gene;gene=pdrM;gene_biotype=protein_coding;locus_tag=SPD_RS05530;old_locus_tag=SPD_1029	nonsyn	-
Strep_WT_E7	NC_008533.2	1120655	C	T	+	CAT>TAT	H>Y	ID=gene-SPD_RS05835;Name=SPD_RS05835;gbkey=Gene;gene_biotype=protein_coding;locus_tag=SPD_RS05835;old_locus_tag=SPD_1090	nonsyn	-
Strep_WT_E7	NC_008533.2	1275241	G	T	+	GGC>TGC	G>C	ID=gene-SPD_RS06660;Name=queA;gbkey=Gene;gene=queA;gene_biotype=protein_coding;locus_tag=SPD_RS06660;old_locus_tag=SPD_1247	nonsyn	-
Strep_WT_E7	NC_008533.2	1639412	G	A	-	CTC>TTC	L>F	ID=gene-SPD_RS08650;Name=SPD_RS08650;gbkey=Gene;gene_biotype=protein_coding;locus_tag=SPD_RS08650;old_locus_tag=SPD_1622	nonsyn	-
Strep_WT_E7	NC_008533.2	1932790	A	C	+	TAC>TCC	Y>S	ID=gene-SPD_RS10400;Name=rpmG;gbkey=Gene;gene=rpmG;gene_biotype=protein_coding;locus_tag=SPD_RS10400;old_locus_tag=SPD_1964	nonsyn	-
Strep_WT_E7	NC_008533.2	1946456	A	G	+	AAA>AAG	K>K	ID=gene-SPD_RS10440;Name=SPD_RS10440;gbkey=Gene;gene_biotype=protein_coding;locus_tag=SPD_RS10440;old_locus_tag=SPD_1973	syn	-
Strep_WT_E7	NC_008533.2	1980891	G	T	-	GCA>GAA	A>E	ID=gene-SPD_RS10600;Name=dltA;gbkey=Gene;gene=dltA;gene_biotype=protein_coding;locus_tag=SPD_RS10600;old_locus_tag=SPD_2005	nonsyn	3c
Strep_WT_E8	NC_008533.2	377602	G	A	+	TTG>TTA	L>L	ID=gene-SPD_RS02010;Name=SPD_RS02010;gbkey=Gene;gene_biotype=protein_coding;locus_tag=SPD_RS02010;old_locus_tag=SPD_0372	syn	-
Strep_WT_E8	NC_008533.2	383195	C	T						-
Strep_WT_E8	NC_008533.2	549987	G	A	+	GAT>AAT	D>N	ID=gene-SPD_RS02875;Name=murN;gbkey=Gene;gene=murN;gene_biotype=protein_coding;locus_tag=SPD_RS02875;old_locus_tag=SPD_0536	nonsyn	3aga
Strep_WT_E8	NC_008533.2	688909	G	T	+	TTG>TTT	L>F	ID=gene-SPD_RS03600;Name=rlmN;gbkey=Gene;gene=rlmN;gene_biotype=protein_coding;locus_tag=SPD_RS03600;old_locus_tag=SPD_0669	nonsyn	-
Strep_WT_E8	NC_008533.2	943128	C	A	+	CAA>AAA	Q>K	ID=gene-SPD_RS05015;Name=SPD_RS05015;gbkey=Gene;gene_biotype=protein_coding;locus_tag=SPD_RS05015;old_locus_tag=SPD_0931	nonsyn	-
Strep_WT_E8	NC_008533.2	1210726	G	T	-	CAT>AAT	H>N	ID=gene-SPD_RS06305;Name=SPD_RS06305;gbkey=Gene;gene_biotype=protein_coding;locus_tag=SPD_RS06305;old_locus_tag=SPD_1179	nonsyn	-
Strep_WT_E8	NC_008533.2	1418349	C	A	-	GCA>TCA	A>S	ID=gene-SPD_RS07430;Name=SPD_RS07430;gbkey=Gene;gene_biotype=protein_coding;locus_tag=SPD_RS07430;old_locus_tag=SPD_1397	nonsyn	-
Strep_WT_E8	NC_008533.2	1554725	C	A	-	GCT>TCT	A>S	ID=gene-SPD_RS08150;Name=SPD_RS08150;gbkey=Gene;gene_biotype=protein_coding;locus_tag=SPD_RS08150;old_locus_tag=SPD_1532	nonsyn	-
Strep_WT_E8	NC_008533.2	1574080	G	A	-	CAA>TAA	Q>Q	ID=gene-SPD_RS08245;Name=SPD_RS08245;gbkey=Gene;gene_biotype=protein_coding;locus_tag=SPD_RS08245;old_locus_tag=SPD_1550	syn	-
Strep_WT_E8	NC_008533.2	1948830	G	A						-
Strep_WT_E9	NC_008533.2	290522	C	G	-	GTG>CTG	V>L	ID=gene-SPD_RS01595;Name=SPD_RS01595;gbkey=Gene;gene_biotype=protein_coding;locus_tag=SPD_RS01595;old_locus_tag=SPD_0290	nonsyn	-
Strep_WT_E9	NC_008533.2	343169	C	T						-
Strep_WT_E9	NC_008533.2	656839	G	A						-
Strep_WT_E9	NC_008533.2	672851	A	C	+	GAA>GAC	E>D	ID=gene-SPD_RS03520;Name=SPD_RS03520;gbkey=Gene;gene_biotype=protein_coding;locus_tag=SPD_RS03520;old_locus_tag=SPD_0654	nonsyn	-
Strep_WT_E9	NC_008533.2	1110909	C	T	-	GCT>ACT	A>T	ID=gene-SPD_RS05780;Name=SPD_RS05780;gbkey=Gene;gene_biotype=protein_coding;locus_tag=SPD_RS05780;old_locus_tag=SPD_1080	nonsyn	-
Strep_WT_E9	NC_008533.2	1153020	G	C						-
Strep_WT_E9	NC_008533.2	1305383	G	T	-	TCT>TAT	S>Y	ID=gene-SPD_RS06835;Name=SPD_RS06835;gbkey=Gene;gene_biotype=protein_coding;locus_tag=SPD_RS06835;old_locus_tag=SPD_1279	nonsyn	-
Strep_WT_E9	NC_008533.2	1433957	C	T	-	TCG>TCA	S>S	ID=gene-SPD_RS07520;Name=SPD_RS07520;gbkey=Gene;gene_biotype=protein_coding;locus_tag=SPD_RS07520;old_locus_tag=SPD_1414	syn	-
Strep_WT_E9	NC_008533.2	1483366	C	T						-
Strep_WT_E9	NC_008533.2	1492047	C	A	-	GTT>TTT	V>F	ID=gene-SPD_RS07840;Name=SPD_RS07840;gbkey=Gene;gene_biotype=protein_coding;locus_tag=SPD_RS07840;old_locus_tag=SPD_1475	nonsyn	-
Strep_WT_E9	NC_008533.2	1519233	G	A	-	ACC>ACT	T>T	ID=gene-SPD_RS07975;Name=SPD_RS07975;gbkey=Gene;gene_biotype=protein_coding;locus_tag=SPD_RS07975;old_locus_tag=SPD_1501	syn	-
Strep_WT_E9	NC_008533.2	1634552	G	A	-	GCT>GTT	A>V	ID=gene-SPD_RS08630;Name=SPD_RS08630;gbkey=Gene;gene_biotype=protein_coding;locus_tag=SPD_RS08630;old_locus_tag=SPD_1619	nonsyn	-
Strep_WT_E9	NC_008533.2	1879751	T	A	+	TTG>ATG	L>M	ID=gene-SPD_RS10115;Name=SPD_RS10115;gbkey=Gene;gene_biotype=protein_coding;locus_tag=SPD_RS10115;old_locus_tag=SPD_1908	nonsyn	-
Strep_WT_E9	NC_008533.2	1899209	G	T	-	GCT>GAT	A>D	ID=gene-SPD_RS10205;Name=SPD_RS10205;gbkey=Gene;gene_biotype=protein_coding;locus_tag=SPD_RS10205;old_locus_tag=SPD_1927	nonsyn	-
Strep_WT_E10	NC_008533.2	424290	A	C						-
Strep_WT_E10	NC_008533.2	610078	G	T	+	GAG>GAT	E>D	ID=gene-SPD_RS03155;Name=miaA;gbkey=Gene;gene=miaA;gene_biotype=protein_coding;locus_tag=SPD_RS03155;old_locus_tag=SPD_0583	nonsyn	-
Strep_WT_E10	NC_008533.2	1038386	A	C	+	GTA>GTC	V>V	ID=gene-SPD_RS05470;Name=SPD_RS05470;gbkey=Gene;gene_biotype=protein_coding;locus_tag=SPD_RS05470;old_locus_tag=SPD_1018	syn	3a
Strep_WT_E10	NC_008533.2	1325114	C	A						-
Strep_WT_E10	NC_008533.2	1402627	C	T	-	GCG>ACG	A>T	ID=gene-SPD_RS07355;Name=SPD_RS07355;gbkey=Gene;gene_biotype=protein_coding;locus_tag=SPD_RS07355;old_locus_tag=SPD_1383	nonsyn	-
Strep_WT_E10	NC_008533.2	1836769	T	G	-	CAA>CCA	Q>P	ID=gene-SPD_RS09850;Name=SPD_RS09850;gbkey=Gene;gene_biotype=protein_coding;locus_tag=SPD_RS09850;old_locus_tag=SPD_1853	nonsyn	-
Strep_WT_E10	NC_008533.2	2011170	G	T	-	CGT>AGT	R>S	ID=gene-SPD_RS10750;Name=SPD_RS10750;gbkey=Gene;gene_biotype=protein_coding;locus_tag=SPD_RS10750;old_locus_tag=SPD_2032	nonsyn	-
Strep_WT_E11	NC_008533.2	692793	C	T	-	GGG>GGA	G>G	ID=gene-SPD_RS03615;Name=SPD_RS03615;gbkey=Gene;gene_biotype=protein_coding;locus_tag=SPD_RS03615;old_locus_tag=SPD_0672	syn	3c
Strep_WT_E11	NC_008533.2	1261025	G	A	-	CCA>TCA	P>S	ID=gene-SPD_RS06570;Name=pstB;gbkey=Gene;gene=pstB;gene_biotype=protein_coding;locus_tag=SPD_RS06570;old_locus_tag=SPD_1229	nonsyn	-
Strep_WT_E11	NC_008533.2	1284111	T	C						3at
Strep_WT_E11	NC_008533.2	1314329	C	T	+	GGC>GGT	G>G	ID=gene-SPD_RS06910;Name=SPD_RS06910;gbkey=Gene;gene_biotype=protein_coding;locus_tag=SPD_RS06910;old_locus_tag=SPD_1294	syn	-
Strep_WT_E11	NC_008533.2	1461993	C	A	-	GCA>TCA	A>S	ID=gene-SPD_RS07685;Name=SPD_RS07685;gbkey=Gene;gene_biotype=protein_coding;locus_tag=SPD_RS07685;old_locus_tag=SPD_1445	nonsyn	-
Strep_WT_E11	NC_008533.2	1565588	C	T	-	GGA>AGA	G>R	ID=gene-SPD_RS08205;Name=pknB;gbkey=Gene;gene=pknB;gene_biotype=protein_coding;locus_tag=SPD_RS08205;old_locus_tag=SPD_1542	nonsyn	-
Strep_WT_E11	NC_008533.2	1586152	A	G						3a
Strep_WT_E11	NC_008533.2	1806911	G	T	+	TGC>TTC	C>F	ID=gene-SPD_RS09700;Name=SPD_RS09700;gbkey=Gene;gene_biotype=protein_coding;locus_tag=SPD_RS09700;old_locus_tag=SPD_1822	nonsyn	-
Strep_WT_E11	NC_008533.2	1872711	G	A	-	ACC>ATC	T>I	ID=gene-SPD_RS10085;Name=patA;gbkey=Gene;gene=patA;gene_biotype=protein_coding;locus_tag=SPD_RS10085;old_locus_tag=SPD_1902	nonsyn	3t
Strep_WT_E11	NC_008533.2	1919085	G	A						-
Strep_WT_E12	NC_008533.2	65367	G	A	-	ACA>ATA	T>I	ID=gene-SPD_RS00325;Name=SPD_RS00325;gbkey=Gene;gene_biotype=protein_coding;locus_tag=SPD_RS00325;old_locus_tag=SPD_0064	nonsyn	-
Strep_WT_E12	NC_008533.2	543738	G	A	+	GGA>AGA	G>R	ID=gene-SPD_RS02855;Name=recJ;gbkey=Gene;gene=recJ;gene_biotype=protein_coding;locus_tag=SPD_RS02855;old_locus_tag=SPD_0532	nonsyn	-
Strep_WT_E12	NC_008533.2	1187583	G	A	+	GTC>ATC	V>I	ID=gene-SPD_RS06175;Name=gdhA;gbkey=Gene;gene=gdhA;gene_biotype=protein_coding;locus_tag=SPD_RS06175;old_locus_tag=SPD_1158	nonsyn	-
Strep_WT_E12	NC_008533.2	1420319	A	C						4a
Strep_WT_E12	NC_008533.2	1451102	C	T	-	CGT>CAT	R>H	ID=gene-SPD_RS07620;Name=SPD_RS07620;gbkey=Gene;gene_biotype=protein_coding;locus_tag=SPD_RS07620;old_locus_tag=SPD_1434	nonsyn	-
Strep_WT_E12	NC_008533.2	1709160	G	C	+	AGA>ACA	R>T	ID=gene-SPD_RS09095;Name=SPD_RS09095;gbkey=Gene;gene_biotype=protein_coding;locus_tag=SPD_RS09095;old_locus_tag=SPD_1708	nonsyn	-
Strep_WT_E12	NC_008533.2	1978029	G	A	-	CAG>TAG	Q>*	ID=gene-SPD_RS10585;Name=dltD;gbkey=Gene;gene=dltD;gene_biotype=protein_coding;locus_tag=SPD_RS10585;old_locus_tag=SPD_2002	nonsyn	-
Strep_WT_E12	NC_008533.2	2011508	C	T	-	GGG>GAG	G>E	ID=gene-SPD_RS10750;Name=SPD_RS10750;gbkey=Gene;gene_biotype=protein_coding;locus_tag=SPD_RS10750;old_locus_tag=SPD_2032	nonsyn	3c
Strep_WT_E13	NC_008533.2	441786	G	A	+	GCT>ACT	A>T	ID=gene-SPD_RS02350;Name=SPD_RS02350;gbkey=Gene;gene_biotype=protein_coding;locus_tag=SPD_RS02350;old_locus_tag=SPD_0437	nonsyn	-
Strep_WT_E13	NC_008533.2	1045354	G	C	+	GGC>GCC	G>A	ID=gene-SPD_RS05490;Name=SPD_RS05490;gbkey=Gene;gene_biotype=protein_coding;locus_tag=SPD_RS05490;old_locus_tag=SPD_1020	nonsyn	-
Strep_WT_E13	NC_008533.2	1461316	C	T	+	CTA>TTA	L>L	ID=gene-SPD_RS07680;Name=thrS;gbkey=Gene;gene=thrS;gene_biotype=protein_coding;locus_tag=SPD_RS07680;old_locus_tag=SPD_1444	syn	-
Strep_WT_E13	NC_008533.2	1540122	G	A	+	GAA>AAA	E>K	ID=gene-SPD_RS08065;Name=SPD_RS08065;gbkey=Gene;gene_biotype=protein_coding;locus_tag=SPD_RS08065;old_locus_tag=SPD_1518	nonsyn	-
Strep_WT_E14	NC_008533.2	10957	T	C	+	TTA>TCA	L>S	ID=gene-SPD_RS00050;Name=tilS;gbkey=Gene;gene=tilS;gene_biotype=protein_coding;locus_tag=SPD_RS00050;old_locus_tag=SPD_0011	nonsyn	-
Strep_WT_E14	NC_008533.2	100861	C	T	+	CGC>TGC	R>C	ID=gene-SPD_RS00530;Name=SPD_RS00530;gbkey=Gene;gene_biotype=protein_coding;locus_tag=SPD_RS00530;old_locus_tag=SPD_0099	nonsyn	-
Strep_WT_E14	NC_008533.2	335887	C	T	+	CCT>CTT	P>L	ID=gene-SPD_RS01825;Name=SPD_RS01825;gbkey=Gene;gene_biotype=protein_coding;locus_tag=SPD_RS01825;old_locus_tag=SPD_0335	nonsyn	-
Strep_WT_E14	NC_008533.2	374775	C	T	+	CGA>TGA	R>Sec/*	ID=gene-SPD_RS02005;Name=SPD_RS02005;gbkey=Gene;gene_biotype=protein_coding;locus_tag=SPD_RS02005;old_locus_tag=SPD_0371	nonsyn	-
Strep_WT_E14	NC_008533.2	449513	C	T	+	TTC>TTT	F>F	ID=gene-SPD_RS02385;Name=SPD_RS02385;gbkey=Gene;gene_biotype=protein_coding;locus_tag=SPD_RS02385;old_locus_tag=SPD_0444	syn	-
Strep_WT_E14	NC_008533.2	690031	T	C	+	ATT>ACT	I>T	ID=gene-SPD_RS03605;Name=SPD_RS03605;gbkey=Gene;gene_biotype=protein_coding;locus_tag=SPD_RS03605;old_locus_tag=SPD_0670	nonsyn	-
Strep_WT_E14	NC_008533.2	716658	A	G	+	AAG>GAG	K>E	ID=gene-SPD_RS03780;Name=SPD_RS03780;gbkey=Gene;gene_biotype=protein_coding;locus_tag=SPD_RS03780;old_locus_tag=SPD_0702	nonsyn	-
Strep_WT_E14	NC_008533.2	717188	C	A						-
Strep_WT_E14	NC_008533.2	952447	G	T	+	TTG>TTT	L>F	ID=gene-SPD_RS05075;Name=SPD_RS05075;gbkey=Gene;gene_biotype=protein_coding;locus_tag=SPD_RS05075;old_locus_tag=SPD_0943	nonsyn	-
Strep_WT_E14	NC_008533.2	1010468	C	T	+	TCG>TTG	S>L	ID=gene-SPD_RS05365;Name=SPD_RS05365;gbkey=Gene;gene_biotype=protein_coding;locus_tag=SPD_RS05365;old_locus_tag=SPD_1000	nonsyn	-
Strep_WT_E14	NC_008533.2	1025508	T	C	-	GAA>GAG	E>E	ID=gene-SPD_RS05420;Name=SPD_RS05420;gbkey=Gene;gene_biotype=protein_coding;locus_tag=SPD_RS05420;old_locus_tag=SPD_1010	syn	5t
Strep_WT_E14	NC_008533.2	1413899	G	C	-	CAT>GAT	H>D	ID=gene-SPD_RS07400;Name=SPD_RS07400;gbkey=Gene;gene_biotype=protein_coding;locus_tag=SPD_RS07400;old_locus_tag=SPD_1392	nonsyn	-
Strep_WT_E14	NC_008533.2	1438243	C	T	+	GAC>GAT	D>D	ID=gene-SPD_RS07540;Name=SPD_RS07540;gbkey=Gene;gene_biotype=protein_coding;locus_tag=SPD_RS07540;old_locus_tag=SPD_1418	syn	4c
Strep_WT_E14	NC_008533.2	1524394	G	A	-	ACC>ATC	T>I	ID=gene-SPD_RS07990;Name=nanA;gbkey=Gene;gene=nanA;gene_biotype=protein_coding;locus_tag=SPD_RS07990;old_locus_tag=SPD_1504	nonsyn	-
Strep_WT_E14	NC_008533.2	1717670	G	A						-
Strep_WT_E14	NC_008533.2	2023313	C	T	-	GGA>AGA	G>R	ID=gene-SPD_RS10825;Name=SPD_RS10825;gbkey=Gene;gene_biotype=protein_coding;locus_tag=SPD_RS10825;old_locus_tag=SPD_2046	nonsyn	-
Strep_WT_E14	NC_008533.2	2023532	G	A	-	CTA>TTA	L>L	ID=gene-SPD_RS10825;Name=SPD_RS10825;gbkey=Gene;gene_biotype=protein_coding;locus_tag=SPD_RS10825;old_locus_tag=SPD_2046	syn	-
Strep_WT_E15	NC_008533.2	312218	T	C	+	GTA>GCA	V>A	ID=gene-SPD_RS01700;Name=SPD_RS01700;gbkey=Gene;gene_biotype=protein_coding;locus_tag=SPD_RS01700;old_locus_tag=SPD_0311	nonsyn	-
Strep_WT_E15	NC_008533.2	353713	A	C	+	GAT>GCT	D>A	ID=gene-SPD_RS01895;Name=SPD_RS01895;gbkey=Gene;gene_biotype=protein_coding;locus_tag=SPD_RS01895;old_locus_tag=SPD_0349	nonsyn	-
Strep_WT_E15	NC_008533.2	669314	C	A	+	GCT>GAT	A>D	ID=gene-SPD_RS03495;Name=SPD_RS03495;gbkey=Gene;gene_biotype=protein_coding;locus_tag=SPD_RS03495;old_locus_tag=SPD_0650	nonsyn	-
Strep_WT_E15	NC_008533.2	1859115	T	C						-
Strep_WT_E15	NC_008533.2	1916146	A	G	-	TAT>CAT	Y>H	ID=gene-SPD_RS10285;Name=aspS;gbkey=Gene;gene=aspS;gene_biotype=protein_coding;locus_tag=SPD_RS10285;old_locus_tag=SPD_1941	nonsyn	-
Strep_WT_E16	NC_008533.2	128391	C	T	+	GCC>GCT	A>A	ID=gene-SPD_RS00695;Name=pspA;gbkey=Gene;gene=pspA;gene_biotype=protein_coding;locus_tag=SPD_RS00695;old_locus_tag=SPD_0126	syn	-
Strep_WT_E16	NC_008533.2	224969	C	T	+	CTT>TTT	L>F	ID=gene-SPD_RS01280;Name=SPD_RS01280;gbkey=Gene;gene_biotype=protein_coding;locus_tag=SPD_RS01280;old_locus_tag=SPD_0235	nonsyn	3t
Strep_WT_E16	NC_008533.2	616366	G	A						6a
Strep_WT_E16	NC_008533.2	799268	T	C	+	TTT>TCT	F>S	ID=gene-SPD_RS04190;Name=SPD_RS04190;gbkey=Gene;gene_biotype=protein_coding;locus_tag=SPD_RS04190;old_locus_tag=SPD_0784	nonsyn	5t
Strep_WT_E16	NC_008533.2	852386	C	T	+	GGC>GGT	G>G	ID=gene-SPD_RS04485;Name=cvfB;gbkey=Gene;gene=cvfB;gene_biotype=protein_coding;locus_tag=SPD_RS04485;old_locus_tag=SPD_0836	syn	-
Strep_WT_E16	NC_008533.2	1403533	C	T	-	GCC>ACC	A>T	ID=gene-SPD_RS07355;Name=SPD_RS07355;gbkey=Gene;gene_biotype=protein_coding;locus_tag=SPD_RS07355;old_locus_tag=SPD_1383	nonsyn	-
Strep_WT_E16	NC_008533.2	1566201	G	A	-	GCG>GTG	A>V	ID=gene-SPD_RS08210;Name=SPD_RS08210;gbkey=Gene;gene_biotype=protein_coding;locus_tag=SPD_RS08210;old_locus_tag=SPD_1543	nonsyn	-
Strep_WT_E16	NC_008533.2	1924289	G	C	-	GTC>GTG	V>V	ID=gene-SPD_RS10355;Name=ilvD;gbkey=Gene;gene=ilvD;gene_biotype=protein_coding;locus_tag=SPD_RS10355;old_locus_tag=SPD_1956	syn	-
Strep_WT_E17	NC_008533.2	20081	A	C	+	TAA>TCA	Q>S	ID=gene-SPD_RS00095;Name=SPD_RS00095;gbkey=Gene;gene_biotype=tRNA;locus_tag=SPD_RS00095;old_locus_tag=SPD_0020	nonsyn	-
Strep_WT_E17	NC_008533.2	151793	G	A	+	TGG>TAG	W>*	ID=gene-SPD_RS00825;Name=SPD_RS00825;gbkey=Gene;gene_biotype=protein_coding;locus_tag=SPD_RS00825;old_locus_tag=SPD_0147	nonsyn	-
Strep_WT_E17	NC_008533.2	653458	C	T						4c
Strep_WT_E17	NC_008533.2	715997	C	T	+	ACC>ACT	T>T	ID=gene-SPD_RS03780;Name=SPD_RS03780;gbkey=Gene;gene_biotype=protein_coding;locus_tag=SPD_RS03780;old_locus_tag=SPD_0702	syn	-
Strep_WT_E17	NC_008533.2	772107	C	T	+	GCG>GTG	A>V	ID=gene-SPD_RS04075;Name=dnaX;gbkey=Gene;gene=dnaX;gene_biotype=protein_coding;locus_tag=SPD_RS04075;old_locus_tag=SPD_0760	nonsyn	-
Strep_WT_E17	NC_008533.2	1277167	A	G	-	GTT>GCT	V>A	ID=gene-SPD_RS10975;Name=SPD_RS10975;gbkey=Gene;gene_biotype=protein_coding;locus_tag=SPD_RS10975	nonsyn	-
Strep_WT_E17	NC_008533.2	1415225	T	C	-	AGT>GGT	S>G	ID=gene-SPD_RS07415;Name=whiA;gbkey=Gene;gene=whiA;gene_biotype=protein_coding;locus_tag=SPD_RS07415;old_locus_tag=SPD_1394	nonsyn	-
Strep_WT_E18	NC_008533.2	604428	C	G	+	ACG>AGG	T>R	ID=gene-SPD_RS03120;Name=SPD_RS03120;gbkey=Gene;gene_biotype=protein_coding;locus_tag=SPD_RS03120;old_locus_tag=SPD_0577	nonsyn	-
Strep_WT_E18	NC_008533.2	645691	C	T	+	CCG>TCG	P>S	ID=gene-SPD_RS03360;Name=thiM;gbkey=Gene;gene=thiM;gene_biotype=protein_coding;locus_tag=SPD_RS03360;old_locus_tag=SPD_0623	nonsyn	-
Strep_WT_E18	NC_008533.2	775978	C	T	+	GCA>GTA	A>V	ID=gene-SPD_RS04100;Name=SPD_RS04100;gbkey=Gene;gene_biotype=protein_coding;locus_tag=SPD_RS04100;old_locus_tag=SPD_0765	nonsyn	-
Strep_WT_E18	NC_008533.2	941517	G	T	+	ATG>ATT	M>I	ID=gene-SPD_RS05000;Name=SPD_RS05000;gbkey=Gene;gene_biotype=protein_coding;locus_tag=SPD_RS05000;old_locus_tag=SPD_0928	nonsyn	3g
Strep_WT_E18	NC_008533.2	1376190	C	A	+	AGC>AGA	S>R	ID=gene-SPD_RS07230;Name=SPD_RS07230;gbkey=Gene;gene_biotype=protein_coding;locus_tag=SPD_RS07230;old_locus_tag=SPD_1359	nonsyn	-
Strep_WT_E18	NC_008533.2	1412578	T	G	-	AGT>CGT	S>R	ID=gene-SPD_RS07395;Name=SPD_RS07395;gbkey=Gene;gene_biotype=protein_coding;locus_tag=SPD_RS07395;old_locus_tag=SPD_1391	nonsyn	-
Strep_WT_E18	NC_008533.2	1919288	G	A	-	ACC>ACT	T>T	ID=gene-SPD_RS10330;Name=SPD_RS10330;gbkey=Gene;gene_biotype=protein_coding;locus_tag=SPD_RS10330;old_locus_tag=SPD_1950	syn	3g
Strep_WT_E18	NC_008533.2	2032819	G	A	-	CGT>TGT	R>C	ID=gene-SPD_RS10875;Name=trpS;gbkey=Gene;gene=trpS;gene_biotype=protein_coding;locus_tag=SPD_RS10875;old_locus_tag=SPD_2056	nonsyn	-
Strep_WT_E19	NC_008533.2	324367	C	G	+	CAG>GAG	Q>E	ID=gene-SPD_RS01760;Name=SPD_RS01760;gbkey=Gene;gene_biotype=protein_coding;locus_tag=SPD_RS01760;old_locus_tag=SPD_0324	nonsyn	-
Strep_WT_E19	NC_008533.2	335670	C	T	+	CTC>TTC	L>F	ID=gene-SPD_RS01825;Name=SPD_RS01825;gbkey=Gene;gene_biotype=protein_coding;locus_tag=SPD_RS01825;old_locus_tag=SPD_0335	nonsyn	-
Strep_WT_E19	NC_008533.2	336973	C	A	+	GCT>GAT	A>D	ID=gene-SPD_RS01825;Name=SPD_RS01825;gbkey=Gene;gene_biotype=protein_coding;locus_tag=SPD_RS01825;old_locus_tag=SPD_0335	nonsyn	-
Strep_WT_E19	NC_008533.2	756683	G	A	-	CCT>TCT	P>S	ID=gene-SPD_RS04005;Name=plsY;gbkey=Gene;gene=plsY;gene_biotype=protein_coding;locus_tag=SPD_RS04005;old_locus_tag=SPD_0745	nonsyn	3g
Strep_WT_E19	NC_008533.2	771070	A	G	+	GTA>GTG	V>V	ID=gene-SPD_RS04075;Name=dnaX;gbkey=Gene;gene=dnaX;gene_biotype=protein_coding;locus_tag=SPD_RS04075;old_locus_tag=SPD_0760	syn	-
Strep_WT_E19	NC_008533.2	987095	G	A	+	GGG>GAG	G>E	ID=gene-SPD_RS05235;Name=pcrA;gbkey=Gene;gene=pcrA;gene_biotype=protein_coding;locus_tag=SPD_RS05235;old_locus_tag=SPD_0973	nonsyn	4g
Strep_WT_E19	NC_008533.2	1130787	G	A	+	GAA>AAA	E>K	ID=gene-SPD_RS05885;Name=SPD_RS05885;gbkey=Gene;gene_biotype=protein_coding;locus_tag=SPD_RS05885;old_locus_tag=SPD_1100	nonsyn	3a
Strep_WT_E19	NC_008533.2	1223609	G	T	-	ACA>AAA	T>K	ID=gene-SPD_RS06390;Name=SPD_RS06390;gbkey=Gene;gene_biotype=protein_coding;locus_tag=SPD_RS06390;old_locus_tag=SPD_1195	nonsyn	-
Strep_WT_E19	NC_008533.2	1469888	G	T						-
Strep_WT_E19	NC_008533.2	1658143	G	T	-	CGT>AGT	R>S	ID=gene-SPD_RS08760;Name=SPD_RS08760;gbkey=Gene;gene_biotype=protein_coding;locus_tag=SPD_RS08760;old_locus_tag=SPD_1643	nonsyn	-
Strep_WT_E19	NC_008533.2	1828221	A	G	-	TTA>TCA	L>S	ID=gene-SPD_RS09795;Name=SPD_RS09795;gbkey=Gene;gene_biotype=protein_coding;locus_tag=SPD_RS09795;old_locus_tag=SPD_1841	nonsyn	-
Strep_WT_E20	NC_008533.2	933927	G	T	+	GAT>TAT	D>Y	ID=gene-SPD_RS04965;Name=SPD_RS04965;gbkey=Gene;gene_biotype=protein_coding;locus_tag=SPD_RS04965;old_locus_tag=SPD_0921	nonsyn	-
Strep_WT_E20	NC_008533.2	940848	G	T	+	GCC>TCC	A>S	ID=gene-SPD_RS04995;Name=SPD_RS04995;gbkey=Gene;gene_biotype=protein_coding;locus_tag=SPD_RS04995;old_locus_tag=SPD_0927	nonsyn	-
Strep_WT_E20	NC_008533.2	1237290	G	A	-	CAA>TAA	Q>Q	ID=gene-SPD_RS06455;Name=aroC;gbkey=Gene;gene=aroC;gene_biotype=protein_coding;locus_tag=SPD_RS06455;old_locus_tag=SPD_1208	syn	-
Strep_WT_E20	NC_008533.2	1356608	G	A	-	AAC>AAT	N>N	ID=gene-SPD_RS07145;Name=SPD_RS07145;gbkey=Gene;gene_biotype=protein_coding;locus_tag=SPD_RS07145;old_locus_tag=SPD_1342	syn	-
Strep_WT_E20	NC_008533.2	1791293	T	C	-	GAC>GGC	D>G	ID=gene-SPD_RS09570;Name=ccpA;gbkey=Gene;gene=ccpA;gene_biotype=protein_coding;locus_tag=SPD_RS09570;old_locus_tag=SPD_1797	nonsyn	-
Strep_WT_E20	NC_008533.2	1808052	C	A	-	GGT>GTT	G>V	ID=gene-SPD_RS09705;Name=gap;gbkey=Gene;gene=gap;gene_biotype=protein_coding;locus_tag=SPD_RS09705;old_locus_tag=SPD_1823	nonsyn	-
Strep_WT_E20	NC_008533.2	2024171	C	T	-	GGG>GAG	G>E	ID=gene-SPD_RS10830;Name=SPD_RS10830;gbkey=Gene;gene_biotype=protein_coding;locus_tag=SPD_RS10830;old_locus_tag=SPD_2047	nonsyn	5c
Strep_WT_E21	NC_008533.2	29486	C	A	+	CGT>AGT	R>S	ID=gene-SPD_RS00155;Name=SPD_RS00155;gbkey=Gene;gene_biotype=protein_coding;locus_tag=SPD_RS00155;old_locus_tag=SPD_0033	nonsyn	-
Strep_WT_E21	NC_008533.2	575737	C	T	+	ACA>ATA	T>I	ID=gene-SPD_RS03010;Name=SPD_RS03010;gbkey=Gene;gene_biotype=protein_coding;locus_tag=SPD_RS03010;old_locus_tag=SPD_0558	nonsyn	-
Strep_WT_E21	NC_008533.2	979440	G	C						-
Strep_WT_E21	NC_008533.2	1217063	G	A	-	CAT>TAT	H>Y	ID=gene-SPD_RS06360;Name=SPD_RS06360;gbkey=Gene;gene_biotype=protein_coding;locus_tag=SPD_RS06360;old_locus_tag=SPD_1190	nonsyn	-
Strep_WT_E21	NC_008533.2	1323431	G	A	-	CCT>TCT	P>S	ID=gene-SPD_RS06955;Name=SPD_RS06955;gbkey=Gene;gene_biotype=protein_coding;locus_tag=SPD_RS06955;old_locus_tag=SPD_1304	nonsyn	3g
Strep_WT_E21	NC_008533.2	1586241	C	T						3ta
Strep_WT_E21	NC_008533.2	1715931	T	C	-	CTA>CTG	L>L	ID=gene-SPD_RS09145;Name=SPD_RS09145;gbkey=Gene;gene_biotype=protein_coding;locus_tag=SPD_RS09145;old_locus_tag=SPD_1718	syn	-
Strep_WT_E21	NC_008533.2	1980544	G	A	-	CCA>TCA	P>S	ID=gene-SPD_RS10600;Name=dltA;gbkey=Gene;gene=dltA;gene_biotype=protein_coding;locus_tag=SPD_RS10600;old_locus_tag=SPD_2005	nonsyn	-
Strep_WT_E22	NC_008533.2	80945	C	T	+	CAA>TAA	Q>Q	ID=gene-SPD_RS00430;Name=SPD_RS00430;gbkey=Gene;gene_biotype=protein_coding;locus_tag=SPD_RS00430;old_locus_tag=SPD_0080	syn	-
Strep_WT_E22	NC_008533.2	93658	G	A						-
Strep_WT_E22	NC_008533.2	406957	G	A	+	ACG>ACA	T>T	ID=gene-SPD_RS02190;Name=ilvN;gbkey=Gene;gene=ilvN;gene_biotype=protein_coding;locus_tag=SPD_RS02190;old_locus_tag=SPD_0405	syn	3g
Strep_WT_E22	NC_008533.2	443837	C	T	+	GAC>GAT	D>D	ID=gene-SPD_RS02370;Name=SPD_RS02370;gbkey=Gene;gene_biotype=protein_coding;locus_tag=SPD_RS02370;old_locus_tag=SPD_0441	syn	-
Strep_WT_E22	NC_008533.2	1140853	G	T	-	CAA>AAA	Q>K	ID=gene-SPD_RS05925;Name=SPD_RS05925;gbkey=Gene;gene_biotype=protein_coding;locus_tag=SPD_RS05925;old_locus_tag=SPD_1108	nonsyn	-
Strep_WT_E22	NC_008533.2	1261397	T	C	-	TAT>TGT	Y>C	ID=gene-SPD_RS06575;Name=pstA;gbkey=Gene;gene=pstA;gene_biotype=protein_coding;locus_tag=SPD_RS06575;old_locus_tag=SPD_1230	nonsyn	-
Strep_WT_E22	NC_008533.2	1567444	A	G	-	TAT>TAC	Y>Y	ID=gene-SPD_RS08215;Name=rsmB;gbkey=Gene;gene=rsmB;gene_biotype=protein_coding;locus_tag=SPD_RS08215;old_locus_tag=SPD_1544	syn	-
Strep_WT_E22	NC_008533.2	1637573	G	A	-	GTC>GTT	V>V	ID=gene-SPD_RS08645;Name=SPD_RS08645;gbkey=Gene;gene_biotype=protein_coding;locus_tag=SPD_RS08645;old_locus_tag=SPD_1621	syn	-
Strep_WT_E22	NC_008533.2	1651005	G	T	-	GCT>GAT	A>D	ID=gene-SPD_RS08725;Name=SPD_RS08725;gbkey=Gene;gene_biotype=protein_coding;locus_tag=SPD_RS08725;old_locus_tag=SPD_1636	nonsyn	-
Strep_WT_E22	NC_008533.2	1791795	C	A	-	GTG>TTG	V>L	ID=gene-SPD_RS09570;Name=ccpA;gbkey=Gene;gene=ccpA;gene_biotype=protein_coding;locus_tag=SPD_RS09570;old_locus_tag=SPD_1797	nonsyn	-
Strep_WT_E22	NC_008533.2	2011002	G	A	-	CAC>TAC	H>Y	ID=gene-SPD_RS10750;Name=SPD_RS10750;gbkey=Gene;gene_biotype=protein_coding;locus_tag=SPD_RS10750;old_locus_tag=SPD_2032	nonsyn	-
Strep_WT_E23	NC_008533.2	318114	G	A	+	AAG>AAA	K>K	ID=gene-SPD_RS01735;Name=SPD_RS01735;gbkey=Gene;gene_biotype=protein_coding;locus_tag=SPD_RS01735;old_locus_tag=SPD_0319	syn	-
Strep_WT_E23	NC_008533.2	375271	C	G	+	CCA>CGA	P>R	ID=gene-SPD_RS02005;Name=SPD_RS02005;gbkey=Gene;gene_biotype=protein_coding;locus_tag=SPD_RS02005;old_locus_tag=SPD_0371	nonsyn	-
Strep_WT_E23	NC_008533.2	1893905	G	A	-	AGC>AGT	S>S	ID=gene-SPD_RS10195;Name=SPD_RS10195;gbkey=Gene;gene_biotype=protein_coding;locus_tag=SPD_RS10195;old_locus_tag=SPD_1925	syn	-
Strep_WT_E24	NC_008533.2	222421	C	T	+	ATC>ATT	I>I	ID=gene-SPD_RS01275;Name=SPD_RS01275;gbkey=Gene;gene_biotype=protein_coding;locus_tag=SPD_RS01275;old_locus_tag=SPD_0234	syn	3a
Strep_WT_E24	NC_008533.2	449411	A	G	+	CAA>CAG	Q>Q	ID=gene-SPD_RS02385;Name=SPD_RS02385;gbkey=Gene;gene_biotype=protein_coding;locus_tag=SPD_RS02385;old_locus_tag=SPD_0444	syn	-
Strep_WT_E24	NC_008533.2	1206414	T	C	-	AGT>GGT	S>G	ID=gene-SPD_RS06295;Name=SPD_RS06295;gbkey=Gene;gene_biotype=protein_coding;locus_tag=SPD_RS06295;old_locus_tag=SPD_1177	nonsyn	-
Strep_WT_E24	NC_008533.2	1382765	C	T	-	GCG>ACG	A>T	ID=gene-SPD_RS07280;Name=SPD_RS07280;gbkey=Gene;gene_biotype=protein_coding;locus_tag=SPD_RS07280;old_locus_tag=SPD_1369	nonsyn	-
Strep_WT_E24	NC_008533.2	1793904	C	A	-	TGG>TGT	W>C	ID=gene-SPD_RS09580;Name=SPD_RS09580;gbkey=Gene;gene_biotype=protein_coding;locus_tag=SPD_RS09580;old_locus_tag=SPD_1799	nonsyn	-
Strep_WT_E24	NC_008533.2	1935856	G	A						-
Strep_mutSA1	NC_008533.2	5454	G	A	+	AAG>AAA	K>K	ID=gene-SPD_RS00030;Name=mfd;gbkey=Gene;gene=mfd;gene_biotype=protein_coding;locus_tag=SPD_RS00030;old_locus_tag=SPD_0006	syn	-
Strep_mutSA1	NC_008533.2	63245	G	T	-	CAC>AAC	H>N	ID=gene-SPD_RS00320;Name=SPD_RS00320;gbkey=Gene;gene_biotype=protein_coding;locus_tag=SPD_RS00320;old_locus_tag=SPD_0063	nonsyn	-
Strep_mutSA1	NC_008533.2	65506	C	T						-
Strep_mutSA1	NC_008533.2	80702	G	A	+	GCT>ACT	A>T	ID=gene-SPD_RS00430;Name=SPD_RS00430;gbkey=Gene;gene_biotype=protein_coding;locus_tag=SPD_RS00430;old_locus_tag=SPD_0080	nonsyn	-
Strep_mutSA1	NC_008533.2	87282	A	C	+	AAA>CAA	K>Q	ID=gene-SPD_RS00465;Name=SPD_RS00465;gbkey=Gene;gene_biotype=protein_coding;locus_tag=SPD_RS00465;old_locus_tag=SPD_0087	nonsyn	3a
Strep_mutSA1	NC_008533.2	131380	T	C	+	GGT>GGC	G>G	ID=gene-SPD_RS00700;Name=mnmA;gbkey=Gene;gene=mnmA;gene_biotype=protein_coding;locus_tag=SPD_RS00700;old_locus_tag=SPD_0127	syn	-
Strep_mutSA1	NC_008533.2	233750	C	T						5t
Strep_mutSA1	NC_008533.2	248506	G	A						3g
Strep_mutSA1	NC_008533.2	265422	A	G	-	TTT>CTT	F>L	ID=gene-SPD_RS01450;Name=SPD_RS01450;gbkey=Gene;gene_biotype=protein_coding;locus_tag=SPD_RS01450;old_locus_tag=SPD_0266	nonsyn	5a
Strep_mutSA1	NC_008533.2	365774	C	T	+	GCG>GTG	A>V	ID=gene-SPD_RS01965;Name=SPD_RS01965;gbkey=Gene;gene_biotype=protein_coding;locus_tag=SPD_RS01965;old_locus_tag=SPD_0363	nonsyn	-
Strep_mutSA1	NC_008533.2	464765	C	T	-	ACG>ACA	T>T	ID=gene-SPD_RS02450;Name=SPD_RS02450;gbkey=Gene;gene_biotype=protein_coding;locus_tag=SPD_RS02450;old_locus_tag=SPD_0455	syn	-
Strep_mutSA1	NC_008533.2	464929	C	T	-	GAC>AAC	D>N	ID=gene-SPD_RS02450;Name=SPD_RS02450;gbkey=Gene;gene_biotype=protein_coding;locus_tag=SPD_RS02450;old_locus_tag=SPD_0455	nonsyn	-
Strep_mutSA1	NC_008533.2	482223	G	A						3a
Strep_mutSA1	NC_008533.2	493334	G	T	+	GCG>GCT	A>A	ID=gene-SPD_RS02610;Name=SPD_RS02610;gbkey=Gene;gene_biotype=protein_coding;locus_tag=SPD_RS02610;old_locus_tag=SPD_0484	syn	-
Strep_mutSA1	NC_008533.2	509116	T	C	+	CCT>CCC	P>P	ID=gene-SPD_RS02695;Name=SPD_RS02695;gbkey=Gene;gene_biotype=protein_coding;locus_tag=SPD_RS02695;old_locus_tag=SPD_0501	syn	-
Strep_mutSA1	NC_008533.2	509202	T	C	+	TTG>TCG	L>S	ID=gene-SPD_RS02695;Name=SPD_RS02695;gbkey=Gene;gene_biotype=protein_coding;locus_tag=SPD_RS02695;old_locus_tag=SPD_0501	nonsyn	-
Strep_mutSA1	NC_008533.2	739809	T	C	+	TTG>TCG	L>S	ID=gene-SPD_RS03895;Name=SPD_RS03895;gbkey=Gene;gene_biotype=protein_coding;locus_tag=SPD_RS03895;old_locus_tag=SPD_0724	nonsyn	-
Strep_mutSA1	NC_008533.2	797004	C	T	+	TCC>TCT	S>S	ID=gene-SPD_RS04190;Name=SPD_RS04190;gbkey=Gene;gene_biotype=protein_coding;locus_tag=SPD_RS04190;old_locus_tag=SPD_0784	syn	-
Strep_mutSA1	NC_008533.2	831607	C	T	+	CAT>TAT	H>Y	ID=gene-SPD_RS04360;Name=nspC;gbkey=Gene;gene=nspC;gene_biotype=protein_coding;locus_tag=SPD_RS04360;old_locus_tag=SPD_0813	nonsyn	-
Strep_mutSA1	NC_008533.2	832377	C	T	+	CCT>TCT	P>S	ID=gene-SPD_RS04365;Name=aguA;gbkey=Gene;gene=aguA;gene_biotype=protein_coding;locus_tag=SPD_RS04365;old_locus_tag=SPD_0814	nonsyn	-
Strep_mutSA1	NC_008533.2	877387	T	C	+	TTT>TTC	F>F	ID=gene-SPD_RS04640;Name=rnr;gbkey=Gene;gene=rnr;gene_biotype=protein_coding;locus_tag=SPD_RS04640;old_locus_tag=SPD_0862	syn	-
Strep_mutSA1	NC_008533.2	877657	G	A	+	TCG>TCA	S>S	ID=gene-SPD_RS04640;Name=rnr;gbkey=Gene;gene=rnr;gene_biotype=protein_coding;locus_tag=SPD_RS04640;old_locus_tag=SPD_0862	syn	-
Strep_mutSA1	NC_008533.2	954669	G	A	+	GGT>AGT	G>S	ID=gene-SPD_RS05080;Name=SPD_RS05080;gbkey=Gene;gene_biotype=protein_coding;locus_tag=SPD_RS05080;old_locus_tag=SPD_0944	nonsyn	-
Strep_mutSA1	NC_008533.2	958155	T	G	+	TTT>GTT	F>V	ID=gene-SPD_RS05095;Name=SPD_RS05095;gbkey=Gene;gene_biotype=protein_coding;locus_tag=SPD_RS05095;old_locus_tag=SPD_0947	nonsyn	5t
Strep_mutSA1	NC_008533.2	1003381	C	T	+	GCT>GTT	A>V	ID=gene-SPD_RS05335;Name=SPD_RS05335;gbkey=Gene;gene_biotype=protein_coding;locus_tag=SPD_RS05335;old_locus_tag=SPD_0994	nonsyn	-
Strep_mutSA1	NC_008533.2	1040146	A	T	+	CAA>CTA	Q>L	ID=gene-SPD_RS05470;Name=SPD_RS05470;gbkey=Gene;gene_biotype=protein_coding;locus_tag=SPD_RS05470;old_locus_tag=SPD_1018	nonsyn	-
Strep_mutSA1	NC_008533.2	1053905	T	C	-	GCA>GCG	A>A	ID=gene-SPD_RS05525;Name=SPD_RS05525;gbkey=Gene;gene_biotype=protein_coding;locus_tag=SPD_RS05525;old_locus_tag=SPD_1028	syn	-
Strep_mutSA1	NC_008533.2	1106181	C	T	+	GCC>GCT	A>A	ID=gene-SPD_RS05770;Name=SPD_RS05770;gbkey=Gene;gene_biotype=protein_coding;locus_tag=SPD_RS05770;old_locus_tag=SPD_1078	syn	-
Strep_mutSA1	NC_008533.2	1160002	G	A	+	GGC>AGC	G>S	ID=gene-SPD_RS06020;Name=tacF;gbkey=Gene;gene=tacF;gene_biotype=protein_coding;locus_tag=SPD_RS06020;old_locus_tag=SPD_1128	nonsyn	3g
Strep_mutSA1	NC_008533.2	1174783	A	G						4a
Strep_mutSA1	NC_008533.2	1200259	G	A	-	CGT>TGT	R>C	ID=gene-SPD_RS06250;Name=SPD_RS06250;gbkey=Gene;gene_biotype=protein_coding;locus_tag=SPD_RS06250;old_locus_tag=SPD_1171	nonsyn	-
Strep_mutSA1	NC_008533.2	1219956	T	C	-	CAA>CGA	Q>R	ID=gene-SPD_RS06370;Name=SPD_RS06370;gbkey=Gene;gene_biotype=protein_coding;locus_tag=SPD_RS06370;old_locus_tag=SPD_1192	nonsyn	-
Strep_mutSA1	NC_008533.2	1259625	C	A	-	GAT>TAT	D>Y	ID=gene-SPD_RS06560;Name=phoU;gbkey=Gene;gene=phoU;gene_biotype=protein_coding;locus_tag=SPD_RS06560;old_locus_tag=SPD_1227	nonsyn	-
Strep_mutSA1	NC_008533.2	1265079	G	A	-	CAG>TAG	Q>*	ID=gene-SPD_RS06590;Name=SPD_RS06590;gbkey=Gene;gene_biotype=protein_coding;locus_tag=SPD_RS06590;old_locus_tag=SPD_1233	nonsyn	-
Strep_mutSA1	NC_008533.2	1284502	C	T						-
Strep_mutSA1	NC_008533.2	1318625	G	A	+	CGG>CAG	R>Q	ID=gene-SPD_RS06935;Name=SPD_RS06935;gbkey=Gene;gene_biotype=protein_coding;locus_tag=SPD_RS06935;old_locus_tag=SPD_1300	nonsyn	-
Strep_mutSA1	NC_008533.2	1352688	C	A	-	AAG>AAT	K>N	ID=gene-SPD_RS07120;Name=SPD_RS07120;gbkey=Gene;gene_biotype=protein_coding;locus_tag=SPD_RS07120;old_locus_tag=SPD_1337	nonsyn	-
Strep_mutSA1	NC_008533.2	1359120	C	T	-	CTG>CTA	L>L	ID=gene-SPD_RS07165;Name=mltG;gbkey=Gene;gene=mltG;gene_biotype=protein_coding;locus_tag=SPD_RS07165;old_locus_tag=SPD_1346	syn	-
Strep_mutSA1	NC_008533.2	1368775	G	A	-	GCC>GCT	A>A	ID=gene-SPD_RS07200;Name=SPD_RS07200;gbkey=Gene;gene_biotype=protein_coding;locus_tag=SPD_RS07200;old_locus_tag=SPD_1353	syn	-
Strep_mutSA1	NC_008533.2	1392017	C	T	-	GGT>AGT	G>S	ID=gene-SPD_RS07315;Name=SPD_RS07315;gbkey=Gene;gene_biotype=protein_coding;locus_tag=SPD_RS07315;old_locus_tag=SPD_1376	nonsyn	-
Strep_mutSA1	NC_008533.2	1446823	G	A	-	CTC>CTT	L>L	ID=gene-SPD_RS07595;Name=SPD_RS07595;gbkey=Gene;gene_biotype=protein_coding;locus_tag=SPD_RS07595;old_locus_tag=SPD_1429	syn	-
Strep_mutSA1	NC_008533.2	1465001	G	T	-	CGT>AGT	R>S	ID=gene-SPD_RS07705;Name=SPD_RS07705;gbkey=Gene;gene_biotype=protein_coding;locus_tag=SPD_RS07705;old_locus_tag=SPD_1448	nonsyn	-
Strep_mutSA1	NC_008533.2	1477400	A	G	+	ACA>ACG	T>T	ID=gene-SPD_RS07775;Name=SPD_RS07775;gbkey=Gene;gene_biotype=protein_coding;locus_tag=SPD_RS07775;old_locus_tag=SPD_1462	syn	-
Strep_mutSA1	NC_008533.2	1526647	G	A						-
Strep_mutSA1	NC_008533.2	1562431	T	A	-	AAA>TAA	K>Q	ID=gene-SPD_RS08195;Name=SPD_RS08195;gbkey=Gene;gene_biotype=protein_coding;locus_tag=SPD_RS08195;old_locus_tag=SPD_1540	nonsyn	-
Strep_mutSA1	NC_008533.2	1564750	C	T	-	AGC>AAC	S>N	ID=gene-SPD_RS08205;Name=pknB;gbkey=Gene;gene=pknB;gene_biotype=protein_coding;locus_tag=SPD_RS08205;old_locus_tag=SPD_1542	nonsyn	-
Strep_mutSA1	NC_008533.2	1583592	A	G						-
Strep_mutSA1	NC_008533.2	1623088	T	C	-	GAC>GGC	D>G	ID=gene-SPD_RS08575;Name=SPD_RS08575;gbkey=Gene;gene_biotype=protein_coding;locus_tag=SPD_RS08575;old_locus_tag=SPD_1607	nonsyn	-
Strep_mutSA1	NC_008533.2	1630042	A	G						3t
Strep_mutSA1	NC_008533.2	1654995	C	T						-
Strep_mutSA1	NC_008533.2	1670664	A	G	-	ATT>ATC	I>I	ID=gene-SPD_RS08840;Name=SPD_RS08840;gbkey=Gene;gene_biotype=protein_coding;locus_tag=SPD_RS08840;old_locus_tag=SPD_1658	syn	-
Strep_mutSA1	NC_008533.2	1748990	T	C	+	AAT>AAC	N>N	ID=gene-SPD_RS09345;Name=SPD_RS09345;gbkey=Gene;gene_biotype=protein_coding;locus_tag=SPD_RS09345;old_locus_tag=SPD_1754	syn	-
Strep_mutSA1	NC_008533.2	1761704	G	A	-	ACA>ATA	T>I	ID=gene-SPD_RS09380;Name=SPD_RS09380;gbkey=Gene;gene_biotype=protein_coding;locus_tag=SPD_RS09380;old_locus_tag=SPD_1762	nonsyn	-
Strep_mutSA1	NC_008533.2	1837172	G	T	-	CCT>ACT	P>T	ID=gene-SPD_RS09850;Name=SPD_RS09850;gbkey=Gene;gene_biotype=protein_coding;locus_tag=SPD_RS09850;old_locus_tag=SPD_1853	nonsyn	-
Strep_mutSA1	NC_008533.2	1839305	C	T						-
Strep_mutSA1	NC_008533.2	1856251	C	T	-	GTT>ATT	V>I	ID=gene-SPD_RS09960;Name=SPD_RS09960;gbkey=Gene;gene_biotype=protein_coding;locus_tag=SPD_RS09960;old_locus_tag=SPD_1877	nonsyn	-
Strep_mutSA1	NC_008533.2	1865483	C	T	-	CGT>CAT	R>H	ID=gene-SPD_RS10055;Name=SPD_RS10055;gbkey=Gene;gene_biotype=protein_coding;locus_tag=SPD_RS10055;old_locus_tag=SPD_1896	nonsyn	-
Strep_mutSA1	NC_008533.2	1884902	A	G	+	ACA>GCA	T>A	ID=gene-SPD_RS10140;Name=pstB;gbkey=Gene;gene=pstB;gene_biotype=protein_coding;locus_tag=SPD_RS10140;old_locus_tag=SPD_1913	nonsyn	-
Strep_mutSA1	NC_008533.2	1902310	C	T						3t
Strep_mutSA1	NC_008533.2	1906197	C	T	-	GTT>ATT	V>I	ID=gene-SPD_RS10240;Name=malQ;gbkey=Gene;gene=malQ;gene_biotype=protein_coding;locus_tag=SPD_RS10240;old_locus_tag=SPD_1933	nonsyn	-
Strep_mutSA1	NC_008533.2	1942419	G	A	-	CCG>TCG	P>S	ID=gene-SPD_RS10430;Name=SPD_RS10430;gbkey=Gene;gene_biotype=protein_coding;locus_tag=SPD_RS10430;old_locus_tag=SPD_1971	nonsyn	-
Strep_mutSA1	NC_008533.2	1968239	C	T	-	GTG>ATG	V>M	ID=gene-SPD_RS10535;Name=SPD_RS10535;gbkey=Gene;gene_biotype=protein_coding;locus_tag=SPD_RS10535;old_locus_tag=SPD_1991	nonsyn	-
Strep_mutSA1	NC_008533.2	1978196	G	T	-	CCT>CAT	P>H	ID=gene-SPD_RS10585;Name=dltD;gbkey=Gene;gene=dltD;gene_biotype=protein_coding;locus_tag=SPD_RS10585;old_locus_tag=SPD_2002	nonsyn	-
Strep_mutSA1	NC_008533.2	2029651	G	A	+	AGG>AAG	R>K	ID=gene-SPD_RS10860;Name=yaaA;gbkey=Gene;gene=yaaA;gene_biotype=protein_coding;locus_tag=SPD_RS10860;old_locus_tag=SPD_2053	nonsyn	3g
Strep_mutSA1	NC_008533.2	2036363	T	C	+	TTG>TCG	L>S	ID=gene-SPD_RS10885;Name=SPD_RS10885;gbkey=Gene;gene_biotype=protein_coding;locus_tag=SPD_RS10885;old_locus_tag=SPD_2058	nonsyn	-
Strep_mutSA2	NC_008533.2	11487	G	A	+	GCT>ACT	A>T	ID=gene-SPD_RS00050;Name=tilS;gbkey=Gene;gene=tilS;gene_biotype=protein_coding;locus_tag=SPD_RS00050;old_locus_tag=SPD_0011	nonsyn	-
Strep_mutSA2	NC_008533.2	39886	T	C						-
Strep_mutSA2	NC_008533.2	107447	C	T	+	CTG>TTG	L>L	ID=gene-SPD_RS00570;Name=SPD_RS00570;gbkey=Gene;gene_biotype=protein_coding;locus_tag=SPD_RS00570;old_locus_tag=SPD_0107	syn	-
Strep_mutSA2	NC_008533.2	148851	T	C	+	TTG>TCG	L>S	ID=gene-SPD_RS00805;Name=SPD_RS00805;gbkey=Gene;gene_biotype=protein_coding;locus_tag=SPD_RS00805;old_locus_tag=SPD_0143	nonsyn	4g
Strep_mutSA2	NC_008533.2	349154	T	C	+	GGT>GGC	G>G	ID=gene-SPD_RS01870;Name=SPD_RS01870;gbkey=Gene;gene_biotype=protein_coding;locus_tag=SPD_RS01870;old_locus_tag=SPD_0344	syn	-
Strep_mutSA2	NC_008533.2	365931	A	C	+	CAA>CAC	Q>H	ID=gene-SPD_RS01965;Name=SPD_RS01965;gbkey=Gene;gene_biotype=protein_coding;locus_tag=SPD_RS01965;old_locus_tag=SPD_0363	nonsyn	3t
Strep_mutSA2	NC_008533.2	397328	G	A	-	GCC>GTC	A>V	ID=gene-SPD_RS02145;Name=gatB;gbkey=Gene;gene=gatB;gene_biotype=protein_coding;locus_tag=SPD_RS02145;old_locus_tag=SPD_0396	nonsyn	-
Strep_mutSA2	NC_008533.2	424942	T	C	-	CAT>CGT	H>R	ID=gene-SPD_RS02285;Name=SPD_RS02285;gbkey=Gene;gene_biotype=protein_coding;locus_tag=SPD_RS02285;old_locus_tag=SPD_0423	nonsyn	-
Strep_mutSA2	NC_008533.2	428012	G	A	+	GAG>GAA	E>E	ID=gene-SPD_RS02295;Name=SPD_RS02295;gbkey=Gene;gene_biotype=protein_coding;locus_tag=SPD_RS02295;old_locus_tag=SPD_0425	syn	-
Strep_mutSA2	NC_008533.2	443111	G	T	+	GCG>TCG	A>S	ID=gene-SPD_RS02365;Name=SPD_RS02365;gbkey=Gene;gene_biotype=protein_coding;locus_tag=SPD_RS02365;old_locus_tag=SPD_0440	nonsyn	-
Strep_mutSA2	NC_008533.2	464246	C	T	-	TCG>TCA	S>S	ID=gene-SPD_RS02450;Name=SPD_RS02450;gbkey=Gene;gene_biotype=protein_coding;locus_tag=SPD_RS02450;old_locus_tag=SPD_0455	syn	-
Strep_mutSA2	NC_008533.2	466409	A	G						5t
Strep_mutSA2	NC_008533.2	568351	A	G	+	ACT>GCT	T>A	ID=gene-SPD_RS02980;Name=SPD_RS02980;gbkey=Gene;gene_biotype=protein_coding;locus_tag=SPD_RS02980;old_locus_tag=SPD_0556	nonsyn	-
Strep_mutSA2	NC_008533.2	579858	T	C	+	GCT>GCC	A>A	ID=gene-SPD_RS03035;Name=SPD_RS03035;gbkey=Gene;gene_biotype=protein_coding;locus_tag=SPD_RS03035;old_locus_tag=SPD_0562	syn	-
Strep_mutSA2	NC_008533.2	658559	A	G	+	GAA>GGA	E>G	ID=gene-SPD_RS03430;Name=spxB;gbkey=Gene;gene=spxB;gene_biotype=protein_coding;locus_tag=SPD_RS03430;old_locus_tag=SPD_0636	nonsyn	-
Strep_mutSA2	NC_008533.2	660452	G	A						-
Strep_mutSA2	NC_008533.2	706880	T	C	+	ATG>ACG	M>T	ID=gene-SPD_RS03730;Name=SPD_RS03730;gbkey=Gene;gene_biotype=protein_coding;locus_tag=SPD_RS03730;old_locus_tag=SPD_0692	nonsyn	-
Strep_mutSA2	NC_008533.2	716089	A	G	+	TAT>TGT	Y>C	ID=gene-SPD_RS03780;Name=SPD_RS03780;gbkey=Gene;gene_biotype=protein_coding;locus_tag=SPD_RS03780;old_locus_tag=SPD_0702	nonsyn	-
Strep_mutSA2	NC_008533.2	837064	C	T	+	CTA>TTA	L>L	ID=gene-SPD_RS04395;Name=SPD_RS04395;gbkey=Gene;gene_biotype=protein_coding;locus_tag=SPD_RS04395;old_locus_tag=SPD_0818	syn	-
Strep_mutSA2	NC_008533.2	844362	G	T	+	AGT>ATT	S>I	ID=gene-SPD_RS04430;Name=SPD_RS04430;gbkey=Gene;gene_biotype=protein_coding;locus_tag=SPD_RS04430;old_locus_tag=SPD_0825	nonsyn	-
Strep_mutSA2	NC_008533.2	1013660	G	T	+	TGG>TGT	W>C	ID=gene-SPD_RS05375;Name=pulA;gbkey=Gene;gene=pulA;gene_biotype=protein_coding;locus_tag=SPD_RS05375;old_locus_tag=SPD_1002	nonsyn	-
Strep_mutSA2	NC_008533.2	1064866	C	T	-	GCG>ACG	A>T	ID=gene-SPD_RS05575;Name=phtA;gbkey=Gene;gene=phtA;gene_biotype=protein_coding;locus_tag=SPD_RS05575;old_locus_tag=SPD_1038	nonsyn	3a
Strep_mutSA2	NC_008533.2	1127281	A	C	+	GAT>GCT	D>A	ID=gene-SPD_RS05875;Name=SPD_RS05875;gbkey=Gene;gene_biotype=protein_coding;locus_tag=SPD_RS05875;old_locus_tag=SPD_1098	nonsyn	-
Strep_mutSA2	NC_008533.2	1156523	T	C	-	ACG>GCG	T>A	ID=gene-SPD_RS06005;Name=SPD_RS06005;gbkey=Gene;gene_biotype=protein_coding;locus_tag=SPD_RS06005;old_locus_tag=SPD_1125	nonsyn	-
Strep_mutSA2	NC_008533.2	1164982	G	A	-	GCA>GTA	A>V	ID=gene-SPD_RS06035;Name=carB;gbkey=Gene;gene=carB;gene_biotype=protein_coding;locus_tag=SPD_RS06035;old_locus_tag=SPD_1131	nonsyn	-
Strep_mutSA2	NC_008533.2	1193338	C	T	-	CGT>CAT	R>H	ID=gene-SPD_RS06225;Name=SPD_RS06225;gbkey=Gene;gene_biotype=protein_coding;locus_tag=SPD_RS06225;old_locus_tag=SPD_1166	nonsyn	-
Strep_mutSA2	NC_008533.2	1201962	A	G						-
Strep_mutSA2	NC_008533.2	1233459	C	T	-	GCT>ACT	A>T	ID=gene-SPD_RS06435;Name=SPD_RS06435;gbkey=Gene;gene_biotype=protein_coding;locus_tag=SPD_RS06435;old_locus_tag=SPD_1204	nonsyn	-
Strep_mutSA2	NC_008533.2	1236298	A	G	-	GCT>GCC	A>A	ID=gene-SPD_RS06450;Name=SPD_RS06450;gbkey=Gene;gene_biotype=protein_coding;locus_tag=SPD_RS06450;old_locus_tag=SPD_1207	syn	-
Strep_mutSA2	NC_008533.2	1256930	G	A	+	ACG>ACA	T>T	ID=gene-SPD_RS06550;Name=SPD_RS06550;gbkey=Gene;gene_biotype=protein_coding;locus_tag=SPD_RS06550;old_locus_tag=SPD_1225	syn	3g
Strep_mutSA2	NC_008533.2	1260993	G	T	-	ACC>ACA	T>T	ID=gene-SPD_RS06570;Name=pstB;gbkey=Gene;gene=pstB;gene_biotype=protein_coding;locus_tag=SPD_RS06570;old_locus_tag=SPD_1229	syn	-
Strep_mutSA2	NC_008533.2	1282635	A	G	-	ATT>ACT	I>T	ID=gene-SPD_RS06700;Name=SPD_RS06700;gbkey=Gene;gene_biotype=protein_coding;locus_tag=SPD_RS06700;old_locus_tag=SPD_1254	nonsyn	-
Strep_mutSA2	NC_008533.2	1321168	C	T	+	ATC>ATT	I>I	ID=gene-SPD_RS06945;Name=SPD_RS06945;gbkey=Gene;gene_biotype=protein_coding;locus_tag=SPD_RS06945;old_locus_tag=SPD_1302	syn	-
Strep_mutSA2	NC_008533.2	1361743	G	A	-	GAC>GAT	D>D	ID=gene-SPD_RS07180;Name=SPD_RS07180;gbkey=Gene;gene_biotype=protein_coding;locus_tag=SPD_RS07180;old_locus_tag=SPD_1349	syn	-
Strep_mutSA2	NC_008533.2	1366807	A	G	-	TTG>TCG	L>S	ID=gene-SPD_RS07195;Name=SPD_RS07195;gbkey=Gene;gene_biotype=protein_coding;locus_tag=SPD_RS07195;old_locus_tag=SPD_1352	nonsyn	-
Strep_mutSA2	NC_008533.2	1379661	G	A	-	GCT>GTT	A>V	ID=gene-SPD_RS07260;Name=SPD_RS07260;gbkey=Gene;gene_biotype=protein_coding;locus_tag=SPD_RS07260;old_locus_tag=SPD_1365	nonsyn	-
Strep_mutSA2	NC_008533.2	1407759	C	T	-	CGA>CAA	R>Q	ID=gene-SPD_RS07370;Name=SPD_RS07370;gbkey=Gene;gene_biotype=protein_coding;locus_tag=SPD_RS07370;old_locus_tag=SPD_1386	nonsyn	-
Strep_mutSA2	NC_008533.2	1416966	C	T	-	CGG>CAG	R>Q	ID=gene-SPD_RS07420;Name=SPD_RS07420;gbkey=Gene;gene_biotype=protein_coding;locus_tag=SPD_RS07420;old_locus_tag=SPD_1395	nonsyn	-
Strep_mutSA2	NC_008533.2	1495587	G	A	-	CCG>TCG	P>S	ID=gene-SPD_RS07865;Name=ftsA;gbkey=Gene;gene=ftsA;gene_biotype=protein_coding;locus_tag=SPD_RS07865;old_locus_tag=SPD_1480	nonsyn	-
Strep_mutSA2	NC_008533.2	1500648	C	T	-	TTG>TTA	L>L	ID=gene-SPD_RS07885;Name=SPD_RS07885;gbkey=Gene;gene_biotype=protein_coding;locus_tag=SPD_RS07885;old_locus_tag=SPD_1484	syn	-
Strep_mutSA2	NC_008533.2	1509334	T	C	-	GTA>GTG	V>V	ID=gene-SPD_RS07935;Name=SPD_RS07935;gbkey=Gene;gene_biotype=protein_coding;locus_tag=SPD_RS07935;old_locus_tag=SPD_1493	syn	-
Strep_mutSA2	NC_008533.2	1655298	T	A						-
Strep_mutSA2	NC_008533.2	1655318	A	G						-
Strep_mutSA2	NC_008533.2	1655321	C	T						-
Strep_mutSA2	NC_008533.2	1655324	T	A						3t
Strep_mutSA2	NC_008533.2	1795766	C	A	-	GGC>GTC	G>V	ID=gene-SPD_RS09595;Name=SPD_RS09595;gbkey=Gene;gene_biotype=protein_coding;locus_tag=SPD_RS09595;old_locus_tag=SPD_1802	nonsyn	-
Strep_mutSA2	NC_008533.2	1865439	G	C	-	CAA>GAA	Q>E	ID=gene-SPD_RS10055;Name=SPD_RS10055;gbkey=Gene;gene_biotype=protein_coding;locus_tag=SPD_RS10055;old_locus_tag=SPD_1896	nonsyn	-
Strep_mutSA2	NC_008533.2	1988290	G	A	-	ATC>ATT	I>I	ID=gene-SPD_RS10645;Name=glpO;gbkey=Gene;gene=glpO;gene_biotype=protein_coding;locus_tag=SPD_RS10645;old_locus_tag=SPD_2012	syn	-
Strep_mutSA4	NC_008533.2	71723	G	A						3t
Strep_mutSA4	NC_008533.2	181013	T	C	+	ATC>ACC	I>T	ID=gene-SPD_RS00975;Name=uvrA;gbkey=Gene;gene=uvrA;gene_biotype=protein_coding;locus_tag=SPD_RS00975;old_locus_tag=SPD_0176	nonsyn	3c
Strep_mutSA4	NC_008533.2	296012	T	C	+	TAT>TAC	Y>Y	ID=gene-SPD_RS01630;Name=SPD_RS01630;gbkey=Gene;gene_biotype=protein_coding;locus_tag=SPD_RS01630;old_locus_tag=SPD_0297	syn	-
Strep_mutSA4	NC_008533.2	300741	A	G	-	TTG>TCG	L>S	ID=gene-SPD_RS01660;Name=SPD_RS01660;gbkey=Gene;gene_biotype=protein_coding;locus_tag=SPD_RS01660;old_locus_tag=SPD_0303	nonsyn	-
Strep_mutSA4	NC_008533.2	332507	T	C						3g
Strep_mutSA4	NC_008533.2	355078	G	A	+	CAG>CAA	Q>Q	ID=gene-SPD_RS01900;Name=SPD_RS01900;gbkey=Gene;gene_biotype=protein_coding;locus_tag=SPD_RS01900;old_locus_tag=SPD_0350	syn	3c
Strep_mutSA4	NC_008533.2	359238	C	T	+	CAA>TAA	Q>Q	ID=gene-SPD_RS01940;Name=SPD_RS01940;gbkey=Gene;gene_biotype=protein_coding;locus_tag=SPD_RS01940;old_locus_tag=SPD_0357	syn	-
Strep_mutSA4	NC_008533.2	366392	C	A	+	CCT>CAT	P>H	ID=gene-SPD_RS01965;Name=SPD_RS01965;gbkey=Gene;gene_biotype=protein_coding;locus_tag=SPD_RS01965;old_locus_tag=SPD_0363	nonsyn	3t
Strep_mutSA4	NC_008533.2	389066	G	A	+	GCT>ACT	A>T	ID=gene-SPD_RS02080;Name=fabF;gbkey=Gene;gene=fabF;gene_biotype=protein_coding;locus_tag=SPD_RS02080;old_locus_tag=SPD_0385	nonsyn	-
Strep_mutSA4	NC_008533.2	390088	G	A	+	GCA>ACA	A>T	ID=gene-SPD_RS02085;Name=SPD_RS02085;gbkey=Gene;gene_biotype=protein_coding;locus_tag=SPD_RS02085;old_locus_tag=SPD_0386	nonsyn	-
Strep_mutSA4	NC_008533.2	459176	G	A	+	GTT>ATT	V>I	ID=gene-SPD_RS02425;Name=SPD_RS02425;gbkey=Gene;gene_biotype=protein_coding;locus_tag=SPD_RS02425;old_locus_tag=SPD_0451	nonsyn	-
Strep_mutSA4	NC_008533.2	512817	G	T						-
Strep_mutSA4	NC_008533.2	525480	C	T	+	CCT>TCT	P>S	ID=gene-SPD_RS02755;Name=pnp;gbkey=Gene;gene=pnp;gene_biotype=protein_coding;locus_tag=SPD_RS02755;old_locus_tag=SPD_0512	nonsyn	3c
Strep_mutSA4	NC_008533.2	544787	A	G	+	CCA>CCG	P>P	ID=gene-SPD_RS02855;Name=recJ;gbkey=Gene;gene=recJ;gene_biotype=protein_coding;locus_tag=SPD_RS02855;old_locus_tag=SPD_0532	syn	-
Strep_mutSA4	NC_008533.2	552066	G	A	+	GAG>GAA	E>E	ID=gene-SPD_RS02885;Name=uvrC;gbkey=Gene;gene=uvrC;gene_biotype=protein_coding;locus_tag=SPD_RS02885;old_locus_tag=SPD_0538	syn	-
Strep_mutSA4	NC_008533.2	586593	T	G						3t
Strep_mutSA4	NC_008533.2	622194	A	G	+	AGC>GGC	S>G	ID=gene-SPD_RS03225;Name=SPD_RS03225;gbkey=Gene;gene_biotype=protein_coding;locus_tag=SPD_RS03225;old_locus_tag=SPD_0597	nonsyn	-
Strep_mutSA4	NC_008533.2	777277	T	C	+	GCT>GCC	A>A	ID=gene-SPD_RS04105;Name=sufB;gbkey=Gene;gene=sufB;gene_biotype=protein_coding;locus_tag=SPD_RS04105;old_locus_tag=SPD_0766	syn	-
Strep_mutSA4	NC_008533.2	794037	C	T						-
Strep_mutSA4	NC_008533.2	801246	G	T	-	CCT>CAT	P>H	ID=gene-SPD_RS04205;Name=SPD_RS04205;gbkey=Gene;gene_biotype=protein_coding;locus_tag=SPD_RS04205;old_locus_tag=SPD_0787	nonsyn	-
Strep_mutSA4	NC_008533.2	858850	C	T	+	CTC>CTT	L>L	ID=gene-SPD_RS04540;Name=SPD_RS04540;gbkey=Gene;gene_biotype=protein_coding;locus_tag=SPD_RS04540;old_locus_tag=SPD_0844	syn	3t
Strep_mutSA4	NC_008533.2	905495	G	A	+	GAA>AAA	E>K	ID=gene-SPD_RS04785;Name=phtE;gbkey=Gene;gene=phtE;gene_biotype=protein_coding;locus_tag=SPD_RS04785;old_locus_tag=SPD_0890	nonsyn	4a
Strep_mutSA4	NC_008533.2	926826	G	A	+	TGT>TAT	C>Y	ID=gene-SPD_RS04915;Name=SPD_RS04915;gbkey=Gene;gene_biotype=protein_coding;locus_tag=SPD_RS04915	nonsyn	-
Strep_mutSA4	NC_008533.2	945434	C	T						-
Strep_mutSA4	NC_008533.2	957904	A	G	+	GAA>GGA	E>G	ID=gene-SPD_RS05095;Name=SPD_RS05095;gbkey=Gene;gene_biotype=protein_coding;locus_tag=SPD_RS05095;old_locus_tag=SPD_0947	nonsyn	3a
Strep_mutSA4	NC_008533.2	991259	T	C	-	ATG>GTG	M>V	ID=gene-SPD_RS05255;Name=SPD_RS05255;gbkey=Gene;gene_biotype=protein_coding;locus_tag=SPD_RS05255;old_locus_tag=SPD_0977	nonsyn	-
Strep_mutSA4	NC_008533.2	991681	T	C	-	GCA>GCG	A>A	ID=gene-SPD_RS05260;Name=SPD_RS05260;gbkey=Gene;gene_biotype=protein_coding;locus_tag=SPD_RS05260;old_locus_tag=SPD_0978	syn	-
Strep_mutSA4	NC_008533.2	1011676	G	A	+	AGC>AAC	S>N	ID=gene-SPD_RS05370;Name=ligA;gbkey=Gene;gene=ligA;gene_biotype=protein_coding;locus_tag=SPD_RS05370;old_locus_tag=SPD_1001	nonsyn	3c
Strep_mutSA4	NC_008533.2	1031623	C	T	+	GCC>GCT	A>A	ID=gene-SPD_RS05450;Name=rexB;gbkey=Gene;gene=rexB;gene_biotype=protein_coding;locus_tag=SPD_RS05450;old_locus_tag=SPD_1015	syn	3t
Strep_mutSA4	NC_008533.2	1031980	C	T	+	AAC>AAT	N>N	ID=gene-SPD_RS05450;Name=rexB;gbkey=Gene;gene=rexB;gene_biotype=protein_coding;locus_tag=SPD_RS05450;old_locus_tag=SPD_1015	syn	5a
Strep_mutSA4	NC_008533.2	1067159	C	T						4t
Strep_mutSA4	NC_008533.2	1218590	G	A	-	GCA>GTA	A>V	ID=gene-SPD_RS06365;Name=SPD_RS06365;gbkey=Gene;gene_biotype=protein_coding;locus_tag=SPD_RS06365;old_locus_tag=SPD_1191	nonsyn	-
Strep_mutSA4	NC_008533.2	1260189	C	T	-	AAG>AAA	K>K	ID=gene-SPD_RS06565;Name=pstB;gbkey=Gene;gene=pstB;gene_biotype=protein_coding;locus_tag=SPD_RS06565;old_locus_tag=SPD_1228	syn	-
Strep_mutSA4	NC_008533.2	1266458	T	C	-	AAG>AGG	K>R	ID=gene-SPD_RS06595;Name=SPD_RS06595;gbkey=Gene;gene_biotype=protein_coding;locus_tag=SPD_RS06595;old_locus_tag=SPD_1234	nonsyn	-
Strep_mutSA4	NC_008533.2	1321718	T	C	-	TAC>TGC	Y>C	ID=gene-SPD_RS06950;Name=SPD_RS06950;gbkey=Gene;gene_biotype=protein_coding;locus_tag=SPD_RS06950;old_locus_tag=SPD_1303	nonsyn	-
Strep_mutSA4	NC_008533.2	1331687	G	A						-
Strep_mutSA4	NC_008533.2	1336018	A	T						-
Strep_mutSA4	NC_008533.2	1374476	G	A	-	CCT>CTT	P>L	ID=gene-SPD_RS07225;Name=SPD_RS07225;gbkey=Gene;gene_biotype=protein_coding;locus_tag=SPD_RS07225;old_locus_tag=SPD_1358	nonsyn	-
Strep_mutSA4	NC_008533.2	1415663	C	T	-	GGG>AGG	G>R	ID=gene-SPD_RS07415;Name=whiA;gbkey=Gene;gene=whiA;gene_biotype=protein_coding;locus_tag=SPD_RS07415;old_locus_tag=SPD_1394	nonsyn	-
Strep_mutSA4	NC_008533.2	1423036	C	T	-	ATG>ATA	M>I	ID=gene-SPD_RS07460;Name=lytC;gbkey=Gene;gene=lytC;gene_biotype=protein_coding;locus_tag=SPD_RS07460;old_locus_tag=SPD_1403	nonsyn	-
Strep_mutSA4	NC_008533.2	1427962	A	G	+	TAT>TGT	Y>C	ID=gene-SPD_RS11080;Name=SPD_RS11080;gbkey=Gene;gene_biotype=protein_coding;locus_tag=SPD_RS11080	nonsyn	-
Strep_mutSA4	NC_008533.2	1433544	A	G	-	GTA>GCA	V>A	ID=gene-SPD_RS07520;Name=SPD_RS07520;gbkey=Gene;gene_biotype=protein_coding;locus_tag=SPD_RS07520;old_locus_tag=SPD_1414	nonsyn	-
Strep_mutSA4	NC_008533.2	1461526	A	G	-	CTT>CTC	L>L	ID=gene-SPD_RS07685;Name=SPD_RS07685;gbkey=Gene;gene_biotype=protein_coding;locus_tag=SPD_RS07685;old_locus_tag=SPD_1445	syn	-
Strep_mutSA4	NC_008533.2	1476322	G	A	-	CGT>TGT	R>C	ID=gene-SPD_RS07765;Name=SPD_RS07765;gbkey=Gene;gene_biotype=protein_coding;locus_tag=SPD_RS07765;old_locus_tag=SPD_1460	nonsyn	-
Strep_mutSA4	NC_008533.2	1495890	C	G	-	GTC>CTC	V>L	ID=gene-SPD_RS07865;Name=ftsA;gbkey=Gene;gene=ftsA;gene_biotype=protein_coding;locus_tag=SPD_RS07865;old_locus_tag=SPD_1480	nonsyn	-
Strep_mutSA4	NC_008533.2	1507665	G	T	-	GCA>GAA	A>E	ID=gene-SPD_RS07925;Name=SPD_RS07925;gbkey=Gene;gene_biotype=protein_coding;locus_tag=SPD_RS07925;old_locus_tag=SPD_1491	nonsyn	-
Strep_mutSA4	NC_008533.2	1528402	G	A	-	CTT>TTT	L>F	ID=gene-SPD_RS08010;Name=recG;gbkey=Gene;gene=recG;gene_biotype=protein_coding;locus_tag=SPD_RS08010;old_locus_tag=SPD_1507	nonsyn	-
Strep_mutSA4	NC_008533.2	1573127	T	C	-	TAT>TGT	Y>C	ID=gene-SPD_RS08240;Name=SPD_RS08240;gbkey=Gene;gene_biotype=protein_coding;locus_tag=SPD_RS08240;old_locus_tag=SPD_1549	nonsyn	-
Strep_mutSA4	NC_008533.2	1604489	T	C	-	GAA>GAG	E>E	ID=gene-SPD_RS08460;Name=SPD_RS08460;gbkey=Gene;gene_biotype=protein_coding;locus_tag=SPD_RS08460;old_locus_tag=SPD_1587	syn	-
Strep_mutSA4	NC_008533.2	1645708	A	G	-	CGT>CGC	R>R	ID=gene-SPD_RS08700;Name=SPD_RS08700;gbkey=Gene;gene_biotype=protein_coding;locus_tag=SPD_RS08700;old_locus_tag=SPD_1631	syn	-
Strep_mutSA4	NC_008533.2	1661168	G	A	-	ACA>ATA	T>I	ID=gene-SPD_RS08780;Name=pepA;gbkey=Gene;gene=pepA;gene_biotype=protein_coding;locus_tag=SPD_RS08780;old_locus_tag=SPD_1647	nonsyn	-
[truncated: 9,776 more rows]

## Sheet: S6
Table S6. The indels in each MA line of the four strains (WT, ΔmutS, ΔmutX, ΔmutY).
[truncated: 700 more rows]

[truncated: 14 more sheets: S7, S8, S9, S10, S11, S12, S13, S14, S15, S16, S17, S18, S19, S20]
